# Supplementary material for: Characterization of enhancer activity in early human neurodevelopment using Massively Parallel Reporter Assay (MPRA) and forebrain organoids
Source: Sci Rep. 2024 Feb 16;14:3936. doi: 10.1038/s41598-024-54302-7 (PMC10873509; doi:10.1038/s41598-024-54302-7)
Supplement: Supplementary file 2 — Supplementary Information 2. [file 41598_2024_54302_MOESM2_ESM.xlsx]

## Sheet: Sheet1
Supplementry Table 1	MPRA-tested enhancers activity across samples
Enhancer	coordinates of the 270 bp MPRA-tested enhancers
Label	NEGCTRL: negative control; POSCTRL: positive control
Number_samples_active	Number of samples with MPRA-active enhancers out of all 9 samples
Active	MPRA-active enhancers which pass the p-value threshold described in Methods

## Sheet: fittedneg.all.withalpha.withsig
Enhancer	Label	11251_iPSCs	11251_TD0	11251_TD30	ACE_a_iPSCs	ACE_a_TD0	ACE_a_TD30	ACE_b_iPSCs	ACE_b_TD0	ACE_b_TD30	11251_iPSCs_pvalue	11251_TD0_pvalue	11251_TD30_pvalue	ACE_a_iPSCs_pvalue	ACE_a_TD0_pvalue	ACE_a_TD30_pvalue	ACE_b_iPSCs_pvalue	ACE_b_TD0_pvalue	ACE_b_TD30_pvalue	11251_iPSCs.sig.recal	11251_TD0.sig.recal	11251_TD30.sig.recal	ACE_a_iPSCs.sig.recal	ACE_a_TD0.sig.recal	ACE_a_TD30.sig.recal	ACE_b_iPSCs.sig.recal	ACE_b_TD0.sig.recal	ACE_b_TD30.sig.recal	Number_samples_active	Active
chr1:100164255-100164525	MPRA-tested enhancer	1.04234	2.48972	3.34083	1.16352	1.30237	1.75043	1.3869	3.07623	4.26961	0.209175	1.88942e-10	0	0.102783	0.036804	0.00025323	0.0175346	0	0	0	1	1	0	0	0	0	1	1	4	1
chr1:100188715-100188985	MPRA-tested enhancer	0.83697	1.28458	0.802835	0.919542	1.15312	2.19824	0.80255	1.17321	1.17857	0.485861	0.0425328	0.537116	0.364455	0.109968	1.20457e-07	0.537543	0.0963963	0.0929865	0	0	0	0	0	1	0	0	0	1	1
chr1:10046015-10046285	MPRA-tested enhancer	0.652541	1.45483	0.779576	0.6482	0.625635	0.846078	0.774826	0.841098	0.983744	0.745203	0.00905137	0.571742	0.750424	0.776626	0.47219	0.578753	0.479662	0.278105	0	0	0	0	0	0	0	0	0	0	0
chr1:101376529-101376799	MPRA-tested enhancer	1.06911	1.685	0.949819	0.843025	0.976296	2.33335	0.671264	2.87998	0.78672	0.181372	0.000617263	0.322523	0.476769	0.287596	6.98632e-09	0.722042	5.21805e-15	0.561151	0	0	0	0	0	1	0	1	0	2	1
chr1:10217976-10218246	MPRA-tested enhancer	0.800944	1.07847	1.44098	0.719192	1.10896	1.4489	0.764603	0.788042	1.33384	0.539945	0.172226	0.0104081	0.658484	0.144506	0.00961158	0.593759	0.559188	0.0282212	0	0	0	0	0	0	0	0	0	0	0
chr1:10334225-10334495	MPRA-tested enhancer	0.706912	0.482297	1.97908	0.906847	1.00135	0.702296	0.732881	1.02632	0.533309	0.675303	0.90336	7.16143e-06	0.382568	0.25629	0.681535	0.639362	0.226958	0.866226	0	0	0	0	0	0	0	0	0	0	0
chr1:10376215-10376485	MPRA-tested enhancer	0.665069	0.715375	2.42392	0.552644	1.00697	1.32719	0.673157	0.675048	0.916235	0.729819	0.663748	8.99546e-10	0.84987	0.249517	0.0298801	0.719646	0.71724	0.369147	0	0	1	0	0	0	0	0	0	1	1
chr1:10378451-10378721	MPRA-tested enhancer	0.917578	0.877474	1.11258	0.979207	1.02883	1.8834	1.168	1.02995	0.955773	0.367239	0.425413	0.14143	0.283868	0.224112	3.46979e-05	0.0997904	0.222853	0.314516	0	0	0	0	0	0	0	0	0	0	0
chr1:10456675-10456945	MPRA-tested enhancer	0.645308	0.680929	0.687403	0.838627	0.9933	1.44317	0.736187	1.38095	0.804861	0.753872	0.709698	0.701289	0.483373	0.266154	0.0101817	0.634688	0.0185294	0.534083	0	0	0	0	0	0	0	0	0	0	0
chr1:10555298-10555568	MPRA-tested enhancer	0.269198	4.81297	0.540457	0.536837			1.09925	3.89538	2.62418	0.982306	0	0.860328	0.863337			0.15299	0	6.46028e-12	0	1	0	0	0	0	0	1	1	3	1
chr1:10730302-10730572	MPRA-tested enhancer	0.813373	1.21314	2.06091	0.866668	1.01387	2.55217	1.10661	1.6742	0.816713	0.52132	0.0731335	1.68265e-06	0.441429	0.241343	4.06407e-11	0.146533	0.000711188	0.516304	0	0	0	0	0	1	0	0	0	1	1
chr1:10782915-10783185	MPRA-tested enhancer	0.685672	0.647469	0.636135	0.706353	0.860931	0.833056	0.689832	0.770705	0.968681	0.703548	0.751298	0.764633	0.676059	0.449972	0.491743	0.698105	0.584818	0.297457	0	0	0	0	0	0	0	0	0	0	0
chr1:108715975-108716245	MPRA-tested enhancer	0.788562	0.774166	1.12888	0.691121	0.731925	1.15035	0.849553	0.759358	1.16222	0.558415	0.579726	0.128115	0.69641	0.640709	0.111944	0.466982	0.601407	0.103661	0	0	0	0	0	0	0	0	0	0	0
chr1:108852535-108852805	MPRA-tested enhancer	0.808934	1.12252	0.799059	0.815041	0.734439	1.74181	0.850881	0.848432	1.0138	0.527979	0.1332	0.542763	0.518814	0.637162	0.000285722	0.464992	0.468662	0.241419	0	0	0	0	0	0	0	0	0	0	0
chr1:108890063-108890333	MPRA-tested enhancer	0.603647	0.514875	2.84145	0.715531	0.66545	1.09936	0.748541	0.653741	1.28821	0.800581	0.880639	1.62093e-14	0.663533	0.729344	0.152887	0.617052	0.743749	0.0413105	0	0	1	0	0	0	0	0	0	1	1
chr1:109239495-109239765	MPRA-tested enhancer	1.41815	1.05086	1.54309	1.77168	0.99737	1.14571	1.66568	1.02174	1.27506	0.0130304	0.200074	0.00350822	0.000187282	0.261143	0.115312	0.000794393	0.23219	0.0458834	0	0	0	0	0	0	0	0	0	0	0
chr1:109243435-109243705	MPRA-tested enhancer	0.884586	0.743657	2.16087	0.932508	0.874064	1.03731	1.16484	0.586464	1.11961	0.414937	0.624056	2.53294e-07	0.346262	0.430455	0.214673	0.101889	0.818178	0.135576	0	0	1	0	0	0	0	0	0	1	1
chr1:109501175-109501445	MPRA-tested enhancer	0.667365	1.27966	1.17182	0.714069	1.22754	1.10619	1.00848	0.782514	0.974523	0.726949	0.0442396	0.0972894	0.665541	0.0658949	0.146889	0.247715	0.567393	0.289879	0	0	0	0	0	0	0	0	0	0	0
chr1:109530355-109530625	MPRA-tested enhancer	0.765134	0.841088	0.795584	0.710385	0.71036	0.753151	0.799888	0.924589	0.723792	0.592983	0.479677	0.547953	0.67058	0.670614	0.610406	0.541525	0.357335	0.652101	0	0	0	0	0	0	0	0	0	0	0
chr1:109536015-109536285	MPRA-tested enhancer	0.958069	0.679684	1.96204	1.02311	0.944973	0.866664	1.10948	0.870268	1.31597	0.311451	0.711303	9.57294e-06	0.230621	0.329101	0.441434	0.144064	0.436082	0.0328624	0	0	0	0	0	0	0	0	0	0	0
chr1:109633039-109633309	MPRA-tested enhancer	1.07153	1.16164	1.94428	0.774224	1.45155	1.74603	0.99706	1.15222	1.53451	0.178976	0.104053	1.28981e-05	0.579641	0.0093581	0.00026934	0.261523	0.110612	0.00386403	0	0	0	0	0	0	0	0	0	0	0
chr1:109791987-109792257	MPRA-tested enhancer	1.59572	0.824563	0.517899	1.3999	0.588136	0.970831	1.50036	0.951775	0.89109	0.00189965	0.504508	0.878352	0.0155214	0.816509	0.294657	0.00562167	0.319883	0.40541	0	0	0	0	0	0	0	0	0	0	0
chr1:109846215-109846485	MPRA-tested enhancer	0.663553	1.12217	0.484663	0.810845	0.461416	0.969578	0.873829	2.91428	1.69108	0.731704	0.133484	0.901825	0.525112	0.916148	0.296288	0.430802	1.88738e-15	0.000569633	0	0	0	0	0	0	0	1	0	1	1
chr1:109994655-109994925	MPRA-tested enhancer	1.33667	0.843808	4.22857	0.753425	0.817197	0.858721	0.645795	0.452693	1.17035	0.0275385	0.475594	0	0.610009	0.515576	0.453269	0.753293	0.921096	0.0982453	0	0	1	0	0	0	0	0	0	1	1
chr1:110024955-110025225	MPRA-tested enhancer	0.789968	0.900666	0.480785	0.659636	0.968682	0.999752	0.695126	0.907015	0.875751	0.556323	0.391485	0.904332	0.736547	0.297456	0.258234	0.691114	0.382328	0.427959	0	0	0	0	0	0	0	0	0	0	0
chr1:110214595-110214865	MPRA-tested enhancer	1.13921	1.94449	1.4322	0.68699	0.826614	1.01907	0.819028	0.783457	1.00626	0.120142	1.28534e-05	0.0113567	0.701829	0.501426	0.235273	0.512826	0.565995	0.25037	0	0	0	0	0	0	0	0	0	0	0
chr1:11068812-11069082	MPRA-tested enhancer	0.868329	0.890576	1.10981	0.946053	0.989661	1.18076	0.929057	0.98435	1.0815	0.43896	0.40616	0.143778	0.327631	0.270674	0.0916204	0.351073	0.277338	0.169329	0	0	0	0	0	0	0	0	0	0	0
chr1:111219475-111219745	MPRA-tested enhancer	0.812296	1.65283	1.75749	0.689642	0.847763	1.14001	0.820616	0.796895	1.16792	0.522935	0.000936817	0.000229232	0.698355	0.469663	0.11954	0.510441	0.545996	0.0998458	0	0	0	0	0	0	0	0	0	0	0
chr1:111353555-111353825	MPRA-tested enhancer	0.967478	1.15894	2.14192	0.692738	1.79865	1.13249	0.802441	2.30674	0.85652	0.299029	0.105907	3.66483e-07	0.694276	0.000126594	0.125287	0.537705	1.24861e-08	0.456557	0	0	1	0	0	0	0	1	0	2	1
chr1:11174355-11174625	MPRA-tested enhancer	1.68533	1.99106	2.33635	1.8658	2.02971	2.72671	1.40481	1.34851	1.99515	0.000614574	5.82677e-06	6.53952e-09	4.57657e-05	2.95461e-06	4.15668e-13	0.0148141	0.0248291	5.42758e-06	0	0	1	0	0	1	0	0	0	2	1
chr1:111748695-111748965	MPRA-tested enhancer	0.73134	0.397283	0.534745	0.702112	0.54689	0.894213	0.611159	0.826218	0.53535	0.641533	0.94752	0.865055	0.681782	0.854871	0.400855	0.792576	0.502021	0.864559	0	0	0	0	0	0	0	0	0	0	0
chr1:111980676-111980946	MPRA-tested enhancer	0.896731	0.285774	0.486484	0.854061	0.854972	0.508244	0.947788	1.16949	1.13029	0.397191	0.979396	0.900632	0.460233	0.458871	0.885544	0.325273	0.0988127	0.127009	0	0	0	0	0	0	0	0	0	0	0
chr1:11198915-11199185	MPRA-tested enhancer	1.21354	0.602451	0.285666	1.03021	0.772164	1.30215	1.25591	0.58219	1.23765	0.0729285	0.801838	0.979416	0.222566	0.582673	0.0368693	0.0532632	0.822399	0.0611497	0	0	0	0	0	0	0	0	0	0	0
chr1:112461499-112461769	MPRA-tested enhancer	1.71425	0.67657	0.775452	1.82212	0.572247	0.709644	1.54316	0.589638	1.13521	0.000417406	0.715298	0.57783	8.93275e-05	0.831978	0.67159	0.00350552	0.815002	0.123191	0	0	0	0	0	0	0	0	0	0	0
chr1:11289075-11289345	MPRA-tested enhancer	0.898053	0.939642	0.730324	0.784955	1.07207	1.17701	0.803538	0.891506	1.09826	0.395272	0.3364	0.642963	0.563772	0.178447	0.0939692	0.536064	0.404803	0.153871	0	0	0	0	0	0	0	0	0	0	0
chr1:113046575-113046845	MPRA-tested enhancer	1.49848	1.87186	2.47351	1.46584	2.04724	2.11178	1.53845	1.95472	1.53651	0.00573626	4.16243e-05	2.7905e-10	0.00808641	2.15667e-06	6.53004e-07	0.00369691	1.08297e-05	0.0037781	0	0	1	0	0	1	0	0	0	2	1
chr1:113058875-113059145	MPRA-tested enhancer	0.601314	0.647124	0.489991	0.447847	0.298612	1.53251	0.583812	0.401173	1.35637	0.803029	0.75171	0.898304	0.923748	0.976872	0.00395119	0.820804	0.94593	0.0231566	0	0	0	0	0	0	0	0	0	0	0
chr1:113089055-113089325	MPRA-tested enhancer	0.987069	0.881634	1.30551	0.807643	2.04086	1.6932	1.035	0.898985	14.9645	0.273916	0.419278	0.0358604	0.529915	2.41954e-06	0.000553766	0.217225	0.39392	0	0	0	0	0	0	0	0	0	1	1	1
chr1:11312315-11312585	MPRA-tested enhancer	0.823557	0.548459	2.3267	1.05075	0.755158	3.67254	0.802068	0.797927	2.00651	0.506021	0.853518	8.08529e-09	0.200183	0.607502	0	0.538264	0.544454	4.45199e-06	0	0	1	0	0	1	0	0	0	2	1
chr1:113128379-113128649	MPRA-tested enhancer	1.16019	2.34727	0.914135	1.16758	1.64679	1.46185	0.832259	3.72173	0.682318	0.105043	5.13695e-09	0.372136	0.100067	0.00101159	0.0084254	0.492941	0	0.707904	0	1	0	0	0	0	0	1	0	2	1
chr1:11314995-11315265	MPRA-tested enhancer	1.02874	0.948508	1.48771	0.76453	1.12828	0.942067	0.862836	0.927133	0.610835	0.224212	0.324298	0.00643406	0.593866	0.128587	0.333071	0.447133	0.353764	0.792925	0	0	0	0	0	0	0	0	0	0	0
chr1:11316635-11316905	MPRA-tested enhancer	1.23902	1.16534	1.35987	1.0335	1.05236	1.18909	1.15672	1.86117	0.849002	0.0605284	0.10156	0.0224439	0.218888	0.198492	0.0865658	0.107443	4.91841e-05	0.467808	0	0	0	0	0	0	0	0	0	0	0
chr1:11328495-11328765	MPRA-tested enhancer	0.699689	0.871	0.934393	0.551323	0.902987	0.972315	0.594554	0.795993	1.75392	0.685032	0.434995	0.343646	0.851027	0.38813	0.292733	0.810017	0.547343	0.000241088	0	0	0	0	0	0	0	0	0	0	0
chr1:11331618-11331888	MPRA-tested enhancer	0.792014	3.17103	1.20489	0.774635	1.39233	1.02945	0.976012	1.05749	0.393332	0.553277	0	0.0775525	0.579036	0.0166685	0.223416	0.287961	0.193145	0.949096	0	1	0	0	0	0	0	0	0	1	1
chr1:113403135-113403405	MPRA-tested enhancer	1.4373	1.34594	1.21721	1.38189	2.24955	2.08185	1.21457	2.68254	1.64669	0.0107968	0.0253971	0.0710313	0.0183691	4.20818e-08	1.14456e-06	0.0723878	1.38001e-12	0.00101286	0	0	0	0	1	0	0	1	0	2	1
chr1:113405635-113405905	MPRA-tested enhancer	0.72047	0.623759	0.75779	0.729397	0.953155	1.10464	0.759393	0.791102	1.24652	0.656716	0.778731	0.603685	0.644264	0.318026	0.148242	0.601355	0.554634	0.0572115	0	0	0	0	0	0	0	0	0	0	0
chr1:113659575-113659845	MPRA-tested enhancer	0.619275	0.396701	0.973221	0.765743	0.725923	1.23817	0.940628	0.80534	0.652516	0.783718	0.947754	0.29156	0.592092	0.649129	0.0609149	0.335045	0.533365	0.745233	0	0	0	0	0	0	0	0	0	0	0
chr1:113976935-113977205	MPRA-tested enhancer	0.826026	0.969895	1.7396	0.961072	1.00657	1.24707	1.31274	0.854576	1.08045	0.502309	0.295875	0.000294652	0.307462	0.249999	0.0569757	0.0337644	0.459463	0.170326	0	0	0	0	0	0	0	0	0	0	0
chr1:11496240-11496510	MPRA-tested enhancer	0.774743	0.764454	0.392461	0.808164	0.399678	0.590486	0.819372	1.34796	0.601628	0.578876	0.593976	0.949438	0.529134	0.946545	0.814149	0.51231	0.0249492	0.8027	0	0	0	0	0	0	0	0	0	0	0
chr1:115908635-115908905	MPRA-tested enhancer	0.757657	1.10848	2.69959	0.833278	0.880317	1.13427	0.685527	1.31723	0.720917	0.603878	0.144915	8.71192e-13	0.491408	0.421219	0.123913	0.703737	0.0325163	0.656096	0	0	1	0	0	0	0	0	0	1	1
chr1:11615095-11615365	MPRA-tested enhancer	0.789248	1.68481	0.707575	0.958531	2.26942	0.835629	1.50927	0.778656	1.07029	0.557395	0.000618791	0.674403	0.310836	2.77336e-08	0.487875	0.00510526	0.573101	0.180203	0	0	0	0	1	0	0	0	0	1	1
chr1:116164155-116164425	MPRA-tested enhancer	1.25681	1.19998	2.1456	1.05682	2.00901	1.20032	1.03087	1.10709	1.45375	0.0528979	0.0802721	3.41245e-07	0.193838	4.26131e-06	0.0800806	0.221822	0.146112	0.00915145	0	0	1	0	0	0	0	0	0	1	1
chr1:11629755-11630025	MPRA-tested enhancer	1.1608	0.715204	3.34184	0.839914	2.01277	1.04193	1.08276	1.15218	1.4604	0.104624	0.663983	0	0.48144	3.98899e-06	0.209624	0.168136	0.11064	0.00855137	0	0	1	0	0	0	0	0	0	1	1
chr1:116433535-116433805	MPRA-tested enhancer	0.938649	1.07355	0.421898	0.892989	0.480951	0.471513	0.867678	1.07141	0.997843	0.337766	0.176998	0.936808	0.402638	0.904225	0.910132	0.439927	0.179094	0.260564	0	0	0	0	0	0	0	0	0	0	0
chr1:116451735-116452005	MPRA-tested enhancer	1.05884	1.05748	0.837682	1.12326	1.39821	2.54945	0.928912	0.752971	0.69049	0.191755	0.193162	0.484791	0.132605	0.0157705	4.3499e-11	0.351275	0.610666	0.697241	0	0	0	0	0	1	0	0	0	1	1
chr1:116690455-116690725	MPRA-tested enhancer	0.73328	1.16922	1.74287	0.977591	1.93224	1.27931	0.75918	0.880706	0.614193	0.638799	0.0989839	0.000281533	0.285935	1.57478e-05	0.0443612	0.601665	0.420645	0.789291	0	0	0	0	0	0	0	0	0	0	0
chr1:116763275-116763545	MPRA-tested enhancer	1.04776	0.933406	0.626104	1.13852	0.805059	1.12768	1.20789	2.25394	0.892291	0.203361	0.345016	0.776098	0.120663	0.533786	0.129068	0.0759243	3.84015e-08	0.403656	0	0	0	0	0	0	0	1	0	1	1
chr1:11707735-11708005	MPRA-tested enhancer	1.06578	0.72289	1.42056	1.09154	1.00903	0.819546	1.08332	0.59226	0.667224	0.184698	0.653356	0.0127287	0.159951	0.247064	0.512048	0.1676	0.812354	0.727126	0	0	0	0	0	0	0	0	0	0	0
chr1:11752455-11752725	MPRA-tested enhancer	0.640194	0.636056	0.648553	0.626368	0.742048	0.732383	0.699462	0.537599	0.692927	0.759903	0.764725	0.750002	0.775801	0.626354	0.640064	0.685336	0.862707	0.694027	0	0	0	0	0	0	0	0	0	0	0
chr1:11787376-11787646	MPRA-tested enhancer	1.2892	2.04817	0.847487	1.20388	2.46966	1.8841	1.25617	2.20665	1.38807	0.0409795	2.12071e-06	0.470078	0.0781021	3.05954e-10	3.43159e-05	0.0531581	1.01635e-07	0.017345	0	0	0	0	1	0	0	1	0	2	1
chr1:11792671-11792941	MPRA-tested enhancer	0.703023	0.995427	0.54241	0.632974	0.771923	1.05774	0.627138	0.784688	1.30933	0.680556	0.263529	0.858686	0.768281	0.583027	0.192889	0.774931	0.564169	0.0347415	0	0	0	0	0	0	0	0	0	0	0
chr1:11845815-11846085	MPRA-tested enhancer	0.843757	0.769994	1.23063	1.19204	1.16814	1.11441	1.15078	1.33158	1.67504	0.475672	0.585862	0.0644165	0.0848274	0.0996973	0.139886	0.111636	0.0287741	0.00070345	0	0	0	0	0	0	0	0	0	0	0
chr1:11874064-11874334	MPRA-tested enhancer	1.31172	2.28145	1.02715	0.9282	1.32028	1.05379	1.23082	1.25605	1.03154	0.0340551	2.14893e-08	0.226017	0.35227	0.0316879	0.196987	0.0643253	0.053207	0.221076	0	1	0	0	0	0	0	0	0	1	1
chr1:11937279-11937549	MPRA-tested enhancer	0.646564	0.68631	1.09549	0.676625	0.99589	0.846931	0.711497	1.29935	1.42614	0.752378	0.702716	0.156358	0.715227	0.26296	0.470911	0.669062	0.0377305	0.0120542	0	0	0	0	0	0	0	0	0	0	0
chr1:11939075-11939345	MPRA-tested enhancer	0.655768	0.934743	0.763738	0.658063	0.838388	0.802132	0.686323	0.709242	0.872573	0.741284	0.343161	0.595023	0.738478	0.483731	0.538168	0.7027	0.672137	0.432663	0	0	0	0	0	0	0	0	0	0	0
chr1:11943695-11943965	MPRA-tested enhancer	0.632354	0.686495	0.605738	0.69997	0.566176	1.086	0.603733	0.652288	1.09842	0.768993	0.702475	0.798372	0.684656	0.83766	0.165082	0.80049	0.745509	0.15373	0	0	0	0	0	0	0	0	0	0	0
chr1:119782775-119783045	MPRA-tested enhancer	1.19693	1.86168	1.06631	1.03733	2.09843	1.47143	0.98486	1.38662	1.12825	0.0819997	4.87961e-05	0.184166	0.214651	8.39998e-07	0.00763195	0.276695	0.0175807	0.128616	0	0	0	0	0	0	0	0	0	0	0
chr1:119917362-119917632	MPRA-tested enhancer	0.959792	0.902109	0.802962	1.21376	1.41179	1.45689	1.23309	2.54742	1.22059	0.30916	0.389399	0.536926	0.0728127	0.0138559	0.00886389	0.063258	4.57702e-11	0.0693146	0	0	0	0	0	0	0	1	0	1	1
chr1:12034375-12034645	MPRA-tested enhancer	1.20152	1.60026	2.21094	1.04182	1.88968	1.13246	1.11384	1.37465	1.39113	0.0794121	0.00179859	9.31713e-08	0.209745	3.14061e-05	0.125315	0.140367	0.0196326	0.0168572	0	0	1	0	0	0	0	0	0	1	1
chr1:12174655-12174925	MPRA-tested enhancer	0.800749	0.802402	0.93803	0.737561	1.16022	1.21976	0.777363	0.789336	0.760715	0.540237	0.537765	0.338618	0.63274	0.105027	0.0697346	0.575012	0.557264	0.599432	0	0	0	0	0	0	0	0	0	0	0
chr1:1250922-1251192	MPRA-tested enhancer	1.40403	1.50358	1.3721	1.24063	1.19516	1.13579	1.43475	1.61433	1.46706	0.0149246	0.00542968	0.0200961	0.059804	0.0830105	0.122744	0.0110736	0.00151594	0.00798541	0	0	0	0	0	0	0	0	0	0	0
chr1:12604155-12604425	MPRA-tested enhancer	0.970158	0.805034	1.32046	0.785195	2.43324	2.54809	0.940993	1.70757	1.06388	0.295533	0.533823	0.0316407	0.563417	7.23824e-10	4.50108e-11	0.334545	0.000456905	0.186616	0	0	0	0	1	1	0	0	0	2	1
chr1:1291275-1291545	MPRA-tested enhancer	1.22407	1.5658	2.12954	1.06887	1.50004	1.54934	1.09874	1.67851	1.44138	0.0675872	0.00270429	4.65302e-07	0.181618	0.00564092	0.00326801	0.153445	0.000672211	0.0103658	0	0	1	0	0	0	0	0	0	1	1
chr1:14262635-14262905	MPRA-tested enhancer	0.852253	0.900529	1.76678	0.50266	0.307135	1.10688	0.715704	0.430553	0.544504	0.462938	0.391683	0.000200891	0.889564	0.975057	0.146299	0.663295	0.932661	0.856911	0	0	0	0	0	0	0	0	0	0	0
chr1:1430495-1430765	MPRA-tested enhancer	0.958815	1.07317	0.854312	0.910403	1.04442	1.063	0.991811	0.962276	0.743824	0.310459	0.177375	0.459858	0.377468	0.206929	0.187509	0.267999	0.30587	0.623816	0	0	0	0	0	0	0	0	0	0	0
chr1:149950106-149950376	MPRA-tested enhancer	1.22501	0.547899	1.09886	0.920411	2.29231	2.14725	1.04459	2.54887	1.15193	0.0671255	0.854002	0.153331	0.363226	1.70377e-08	3.30466e-07	0.206751	4.4142e-11	0.110816	0	0	0	0	1	1	0	1	0	3	1
chr1:150173375-150173645	MPRA-tested enhancer	1.02319	1.50867	1.07147	0.95136	0.902591	0.755224	1.0456	0.963131	1.01864	0.230527	0.00513867	0.179043	0.320443	0.388702	0.607406	0.205664	0.30474	0.235774	0	0	0	0	0	0	0	0	0	0	0
chr1:150182315-150182585	MPRA-tested enhancer	1.28433	1.65989	2.49297	1.07932	1.45097	1.26229	1.13233	4.40168	1.90438	0.0426187	0.000855858	1.74635e-10	0.171408	0.00941289	0.0507087	0.125415	0	2.48138e-05	0	0	1	0	0	0	0	1	0	2	1
chr1:150262449-150262719	MPRA-tested enhancer	0.695204	1.20165	0.98086	0.708456	0.97109	1.22294	0.78706	0.998998	1.73523	0.691011	0.0793381	0.281762	0.673207	0.294322	0.0681424	0.560647	0.259153	0.000313083	0	0	0	0	0	0	0	0	0	0	0
chr1:150302409-150302679	MPRA-tested enhancer	1.17335	1.01752	1.57189	1.06296	0.950568	1.24218	0.953342	1.2618	1.19483	0.0963062	0.23707	0.00251914	0.187551	0.321511	0.059113	0.317775	0.0508991	0.083202	0	0	0	0	0	0	0	0	0	0	0
chr1:15043095-15043365	MPRA-tested enhancer	1.23787	2.02047	1.33624	0.916341	0.872764	1.83545	1.56881	1.41523	2.53114	0.0610499	3.48163e-06	0.0276404	0.368996	0.43238	7.30397e-05	0.00261134	0.0134043	6.85983e-11	0	0	0	0	0	0	0	0	1	1	1
chr1:150569515-150569785	MPRA-tested enhancer	0.802467	1.22375	1.18035	0.746712	0.984582	1.07788	0.846258	0.93158	0.562906	0.537667	0.0677447	0.0918744	0.61968	0.277046	0.172798	0.47192	0.347554	0.840668	0	0	0	0	0	0	0	0	0	0	0
chr1:150611435-150611705	MPRA-tested enhancer	0.73401	1.80734	1.01878	0.551362	0.228454	1.18193	0.960562	0.427414	0.865452	0.637769	0.000111365	0.23561	0.850993	0.988008	0.0908998	0.308138	0.934189	0.443237	0	0	0	0	0	0	0	0	0	0	0
chr1:150620037-150620307	MPRA-tested enhancer	0.800563	1.62917	0.654397	0.535138	0.208604	1.96883	0.719196	1.12154	1.31626	0.540515	0.00126214	0.742952	0.864733	0.990155	8.53137e-06	0.658479	0.134	0.0327822	0	0	0	0	0	0	0	0	0	0	0
chr1:15088695-15088965	MPRA-tested enhancer	0.768464	0.692229	0.449649	0.870105	0.396157	1.14604	0.940057	0.616867	0.430201	0.588106	0.694949	0.92277	0.436323	0.947973	0.115071	0.335829	0.786369	0.932833	0	0	0	0	0	0	0	0	0	0	0
chr1:150895715-150895985	MPRA-tested enhancer	0.729882	0.594192	2.07482	0.843929	0.655832	0.699091	0.940536	0.957887	1.31741	0.643584	0.810387	1.3035e-06	0.475414	0.741206	0.685832	0.335172	0.311694	0.0324673	0	0	0	0	0	0	0	0	0	0	0
chr1:151022815-151023085	MPRA-tested enhancer	0.862264	0.402917	0.422628	1.07472	0.650189	0.888215	0.694908	0.493984	0.242589	0.447984	0.945205	0.936466	0.175859	0.748039	0.409615	0.691404	0.895606	0.986243	0	0	0	0	0	0	0	0	0	0	0
chr1:151170732-151171002	MPRA-tested enhancer	1.1425	1.60597	1.15042	1.38368	1.1168	2.21796	1.17367	1.51859	1.58877	0.11768	0.00167855	0.111897	0.0180675	0.137896	8.07556e-08	0.0960993	0.0046105	0.00206428	0	0	0	0	0	1	0	0	0	1	1
chr1:151176015-151176285	MPRA-tested enhancer	0.698574	0.522504	0.779842	1.08743	0.933964	0.72052	0.984514	0.464136	0.696301	0.686524	0.874813	0.571348	0.163746	0.344241	0.656646	0.277131	0.914558	0.689553	0	0	0	0	0	0	0	0	0	0	0
chr1:15139855-15140125	MPRA-tested enhancer	1.02944	1.72521	1.6956	0.847388	1.83846	1.09439	0.955959	1.31281	1.28916	0.223424	0.000359427	0.000536396	0.470226	6.97617e-05	0.157355	0.314267	0.0337455	0.0409922	0	0	0	0	0	0	0	0	0	0	0
chr1:151620354-151620624	MPRA-tested enhancer	0.642977	0.340574	0.166668	0.548907	0.80588	0.541597	0.563855	0.367165	0.507254	0.756631	0.966743	0.993617	0.853131	0.532557	0.859371	0.839799	0.958607	0.886265	0	0	0	0	0	0	0	0	0	0	0
chr1:151621435-151621705	MPRA-tested enhancer	0.730178	1.12769	0.416093	0.674616	1.21341	1.19205	0.998254	0.926444	1.21509	0.643167	0.129054	0.939476	0.71779	0.0729955	0.0848216	0.260061	0.35473	0.0721228	0	0	0	0	0	0	0	0	0	0	0
chr1:15179155-15179425	MPRA-tested enhancer	0.619658	1.20917	0.88006	0.703634	0.741594	0.392266	0.797658	0.959266	0.580989	0.783295	0.0752369	0.421598	0.679733	0.627002	0.949515	0.544857	0.309859	0.823574	0	0	0	0	0	0	0	0	0	0	0
chr1:153490695-153490965	MPRA-tested enhancer	0.875977	2.93403	2.46748	1.10236	0.626819	1.20742	0.920736	0.781221	0.871655	0.427625	9.99201e-16	3.22349e-10	0.150234	0.775292	0.0761763	0.362767	0.569307	0.434023	0	1	1	0	0	0	0	0	0	2	1
chr1:153545061-153545331	POSCTRL	9.73081	1.69563	2.61059	12.0628	1.92683	2.02308	9.79988	1.50639	1.11144	0	0.000536154	9.18998e-12	0	1.72153e-05	3.32449e-06	0	0.00526738	0.14239	1	0	1	1	0	0	1	0	0	4	1
chr1:153598855-153599125	MPRA-tested enhancer	6.69927	2.60852	1.72188	5.53686	2.29832	0.738242	5.36616	1.43042	2.13796	0	9.69669e-12	0.000376184	0	1.49768e-08	0.631773	0	0.0115573	3.95678e-07	1	1	0	1	1	0	1	0	1	6	1
chr1:153647347-153647617	MPRA-tested enhancer	0.648625	1.00031	1.8007	0.65781	0.934346	1.16118	0.739202	0.99793	0.782971	0.749916	0.257549	0.000122846	0.738789	0.343712	0.104366	0.630409	0.260457	0.566716	0	0	0	0	0	0	0	0	0	0	0
chr1:153648107-153648377	MPRA-tested enhancer	1.02377	1.33592	1.81515	0.954174	0.938679	1.19394	0.975758	0.970723	1.17283	0.229861	0.0277164	9.91523e-05	0.316657	0.337725	0.0837176	0.288289	0.294798	0.0966392	0	0	0	0	0	0	0	0	0	0	0
chr1:153878346-153878616	MPRA-tested enhancer	1.12227	4.02033	3.19919	0.982595	0.234816	0.427908	1.34187	0.485234		0.133402	0	0	0.279558	0.98724	0.93395	0.0263197	0.901452		0	1	1	0	0	0	0	0	0	2	1
chr1:153928364-153928634	MPRA-tested enhancer	0.933435	0.693683	3.61504	0.767166	2.37416	0.875695	0.840887	1.09264	1.5704	0.344975	0.693027	0	0.590009	2.81337e-09	0.428042	0.479978	0.158946	0.00256335	0	0	1	0	1	0	0	0	0	2	1
chr1:154171545-154171815	MPRA-tested enhancer	0.502605	0.729053	0.908034	0.258293	0.609963	1.70971	0.272232	0.310165	0.907092	0.889603	0.644746	0.380864	0.984022	0.793864	0.000443892	0.981801	0.974383	0.382217	0	0	0	0	0	0	0	0	0	0	0
chr1:154205348-154205618	MPRA-tested enhancer	0.910995	1.00588	0.485124	0.772202	0.46679	0.526482	0.893975	1.10294	1.88245	0.37662	0.250832	0.901524	0.582618	0.912985	0.871697	0.401201	0.149727	3.52281e-05	0	0	0	0	0	0	0	0	0	0	0
chr1:154599535-154599805	MPRA-tested enhancer	0.638546	0.958459	0.653414	0.749912	1.36856	0.98473	0.717241	1.17793	0.811853	0.76183	0.310932	0.744146	0.615079	0.0207518	0.276859	0.66118	0.0933898	0.523601	0	0	0	0	0	0	0	0	0	0	0
chr1:154698355-154698625	MPRA-tested enhancer	0.585016	1.01498	1.38833	0.566524	0.546051	0.880138	0.781257	1.13211	0.913159	0.819614	0.240036	0.0173034	0.837338	0.855591	0.421482	0.569253	0.125583	0.373528	0	0	0	0	0	0	0	0	0	0	0
chr1:154940595-154940865	MPRA-tested enhancer	0.941386	0.73144	1.46272	0.751746	1.70311	2.23584	0.895401	0.989593	1.14178	0.334005	0.641392	0.00835036	0.612435	0.000485114	5.59327e-08	0.399125	0.270759	0.118214	0	0	0	0	0	1	0	0	0	1	1
chr1:154946247-154946517	MPRA-tested enhancer	0.81783	1.10894	0.873587	0.824974	0.967028	1.18537	0.811175	1.01286	1.29194	0.514626	0.144522	0.431161	0.503891	0.299619	0.0887972	0.524618	0.242528	0.0400807	0	0	0	0	0	0	0	0	0	0	0
chr1:154993135-154993405	MPRA-tested enhancer	1.55384	0.862595	3.10565	1.31058	1.09548	1.64044	1.63638	0.881363	1.19226	0.00310432	0.447491	0	0.0343802	0.156372	0.00109609	0.00115346	0.419678	0.0846966	0	0	1	0	0	0	0	0	0	1	1
chr1:1550574-1550844	MPRA-tested enhancer	0.731447	0.85659	0.691361	0.687277	0.647565	0.874688	0.649759	0.746084	0.835399	0.641383	0.456453	0.696094	0.701454	0.751183	0.429531	0.748555	0.620581	0.488222	0	0	0	0	0	0	0	0	0	0	0
chr1:155185835-155186105	MPRA-tested enhancer	0.823655	0.71625	0.754975	0.653758	0.711891	1.20773	0.869872	0.860755	1.30072	0.505873	0.662545	0.607767	0.743729	0.668524	0.0760075	0.436669	0.450234	0.0373082	0	0	0	0	0	0	0	0	0	0	0
chr1:155202175-155202445	MPRA-tested enhancer	0.739108	0.764858	1.21628	0.689735	1.21075	1.2828	0.732393	0.663692	0.812875	0.630542	0.593387	0.0715048	0.698232	0.0743935	0.0431438	0.640049	0.731532	0.522066	0	0	0	0	0	0	0	0	0	0	0
chr1:155204825-155205095	MPRA-tested enhancer	0.784505	0.692378	1.18023	0.97579	2.58069	1.22128	0.888032	0.928043	0.864991	0.564441	0.694752	0.0919541	0.288247	1.97871e-11	0.0689715	0.409883	0.352491	0.443923	0	0	0	0	1	0	0	0	0	1	1
chr1:155297729-155297999	MPRA-tested enhancer	0.718667	0.876153	1.01309	0.722962	0.959186	1.4982	0.754161	0.850448	1.33059	0.659211	0.427364	0.242264	0.653256	0.309965	0.00575335	0.608945	0.46564	0.0290208	0	0	0	0	0	0	0	0	0	0	0
chr1:155850387-155850657	MPRA-tested enhancer	0.848919	1.04083	3.08647	1.03724	1.15892	1.32235	0.727491	0.459792	0.810224	0.467931	0.210815	0	0.214746	0.105915	0.0311387	0.646936	0.917086	0.526044	0	0	1	0	0	0	0	0	0	1	1
chr1:1558655-1558925	MPRA-tested enhancer	0.940274	1.29709	1.58862	0.992262	1.26028	0.604932	0.908287	1.43481	1.5707	0.335531	0.038433	0.00206788	0.267439	0.0515038	0.799225	0.380501	0.0110671	0.00255442	0	0	0	0	0	0	0	0	0	0	0
chr1:155940713-155940983	MPRA-tested enhancer	0.768497	1.14783	1.30473	0.780428	1.14519	1.8669	0.703926	0.679344	1.19283	0.588059	0.113761	0.0360921	0.570481	0.115694	4.49851e-05	0.67934	0.711741	0.0843623	0	0	0	0	0	0	0	0	0	0	0
chr1:155944687-155944957	MPRA-tested enhancer	0.735785	1.42066	1.07047	0.596946	1.11101	0.644559	0.728015	0.4842	0.797629	0.635257	0.0127166	0.180025	0.807562	0.142759	0.75476	0.646203	0.902127	0.5449	0	0	0	0	0	0	0	0	0	0	0
chr1:155960512-155960782	MPRA-tested enhancer	0.736301	0.856054	2.6104	0.672145	0.760218	0.840733	0.725016	0.906367	0.646045	0.634526	0.457253	9.23583e-12	0.720928	0.600156	0.48021	0.650395	0.383259	0.752995	0	0	1	0	0	0	0	0	0	1	1
chr1:156008732-156009002	MPRA-tested enhancer	1.25629	2.27981	2.07668	1.15079	1.15284	3.74481	1.1577	2.80176	1.27246	0.0531099	2.22499e-08	1.2594e-06	0.111628	0.110172	0	0.106763	5.08482e-14	0.0468357	0	1	0	0	0	1	0	1	0	3	1
chr1:156086942-156087212	MPRA-tested enhancer	0.651911	0.975141	0.584485	0.803746	1.05119	0.760324	0.607581	1.45041	0.71546	0.745963	0.289083	0.820141	0.535752	0.199724	0.6	0.796413	0.00946626	0.663631	0	0	0	0	0	0	0	0	0	0	0
chr1:156126275-156126545	MPRA-tested enhancer	1.21578	0.909613	2.39656	1.00911	0.77589	0.794694	1.08237	0.910534	0.841272	0.0717622	0.378599	1.69091e-09	0.246969	0.577185	0.549281	0.168498	0.37728	0.479401	0	0	1	0	0	0	0	0	0	1	1
chr1:156141275-156141545	MPRA-tested enhancer	0.904661	0.769071	0.780716	1.13069	0.622435	1.03797	0.98982	0.698869	0.75135	0.385716	0.587217	0.570055	0.126691	0.780212	0.213946	0.270475	0.686129	0.613006	0	0	0	0	0	0	0	0	0	0	0
chr1:156248055-156248325	MPRA-tested enhancer	0.930409	0.756061	0.617129	0.91544	0.640743	0.970419	0.940133	0.666042	0.748734	0.349185	0.606194	0.786081	0.370277	0.759259	0.295193	0.335725	0.728605	0.616774	0	0	0	0	0	0	0	0	0	0	0
chr1:15625135-15625405	MPRA-tested enhancer	0.906558	1.28499	1.0274	0.895037	0.714515	1.27465	0.844626	0.737587	1.19338	0.382985	0.0423952	0.225729	0.399655	0.664929	0.0460314	0.474367	0.632703	0.0840448	0	0	0	0	0	0	0	0	0	0	0
chr1:156760315-156760585	MPRA-tested enhancer	0.672482	0.477948	0.74591	0.679495	0.466659	1.70565	0.624946	0.866508	0.84647	0.720501	0.906135	0.62083	0.711546	0.913063	0.000468845	0.777401	0.441666	0.471602	0	0	0	0	0	0	0	0	0	0	0
chr1:156804575-156804845	MPRA-tested enhancer	0.896116	1.02059	1.10375	0.853241	0.808122	1.40898	0.837962	0.821913	1.0115	0.398085	0.233513	0.149015	0.46146	0.529196	0.014235	0.48437	0.508491	0.244136	0	0	0	0	0	0	0	0	0	0	0
chr1:15703635-15703905	MPRA-tested enhancer	0.928139	0.880457	1.13337	0.858344	1.38783	0.931016	0.792432	0.916583	0.684203	0.352356	0.421012	0.124603	0.453833	0.0173843	0.348339	0.552653	0.368653	0.70546	0	0	0	0	0	0	0	0	0	0	0
chr1:15744415-15744685	MPRA-tested enhancer	1.06247	1.34285	1.33759	1.06567	1.64933	1.44407	0.936972	1.67695	1.84453	0.188048	0.0260948	0.0273187	0.184816	0.000979501	0.0100902	0.340079	0.00068609	6.35827e-05	0	0	0	0	0	0	0	0	0	0	0
chr1:15753855-15754125	MPRA-tested enhancer	1.08799	1.28369	1.7125	0.99618	1.57879	1.1372	1.01852	1.14786	1.08692	0.163224	0.0428391	0.000427456	0.262603	0.00232317	0.121666	0.235913	0.11374	0.164223	0	0	0	0	0	0	0	0	0	0	0
chr1:158002715-158002985	MPRA-tested enhancer	0.70805	2.26858	1.05649	0.695561	0.751823	1.1135	0.590745	0.595045	0.893483	0.673758	2.82298e-08	0.19418	0.690536	0.612323	0.140655	0.813887	0.809515	0.401917	0	1	0	0	0	0	0	0	0	1	1
chr1:158010975-158011245	MPRA-tested enhancer	0.98131	1.90542	0.632315	1.03074	1.17505	1.68231	1.04614	1.14315	1.22495	0.281189	2.44e-05	0.769037	0.221964	0.0952135	0.000639545	0.205087	0.117199	0.0671536	0	0	0	0	0	0	0	0	0	0	0
chr1:158077529-158077799	MPRA-tested enhancer	1.10283	0.967375	1.06702	1.24373	1.02639	1.27756	1.33572	1.33698	1.09846	0.149827	0.299165	0.183454	0.0584302	0.226879	0.0449855	0.0277647	0.0274644	0.15369	0	0	0	0	0	0	0	0	0	0	0
chr1:15893235-15893505	MPRA-tested enhancer	0.716677	0.703828	0.246157	0.842868	0.82911	1.59317	0.747869	2.15141	0.759386	0.661957	0.679472	0.985763	0.477006	0.497674	0.00195854	0.618018	3.04754e-07	0.601366	0	0	0	0	0	0	0	1	0	1	1
chr1:159841795-159842065	MPRA-tested enhancer	0.699964	0.746914	0.779734	0.655102	0.984167	0.597095	0.671459	0.820661	0.386309	0.684664	0.619389	0.571508	0.742095	0.277569	0.807409	0.721796	0.510373	0.951805	0	0	0	0	0	0	0	0	0	0	0
chr1:159910495-159910765	MPRA-tested enhancer	1.56516	1.95093	2.2073	1.3462	1.86021	1.26766	1.473	1.29434	1.18463	0.00272434	1.15402e-05	1.00303e-07	0.0253395	4.99224e-05	0.0486329	0.00750819	0.0393071	0.0892486	0	0	1	0	0	0	0	0	0	1	1
chr1:160053895-160054165	MPRA-tested enhancer	0.972017	0.715931	0.968936	0.920184	0.954034	1.00385	0.970869	1.56279	0.922773	0.293119	0.662984	0.297125	0.363547	0.316846	0.253262	0.294609	0.00280014	0.359892	0	0	0	0	0	0	0	0	0	0	0
chr1:160062275-160062545	MPRA-tested enhancer	1.37993	1.0747	1.43394	1.33556	1.24847	3.01623	1.39896	1.45876	2.40482	0.0187035	0.175876	0.0111622	0.0278031	0.0563737	1.11022e-16	0.0156594	0.00869607	1.39911e-09	0	0	0	0	0	1	0	0	1	2	1
chr1:160110420-160110690	MPRA-tested enhancer	0.733707	1.2479	0.953115	0.660742	1.43085	1.16645	0.83467	1.14115	1.33123	0.638196	0.0566207	0.31808	0.735184	0.0115081	0.100817	0.489317	0.118683	0.0288614	0	0	0	0	0	0	0	0	0	0	0
chr1:160363115-160363385	MPRA-tested enhancer	0.621547	1.26454	0.636926	0.576985	0.644962	0.761304	0.630095	0.51356	0.574039	0.781199	0.0498281	0.763715	0.827456	0.754281	0.598574	0.771575	0.881623	0.830277	0	0	0	0	0	0	0	0	0	0	0
chr1:16085621-16085891	MPRA-tested enhancer	0.628991	0.893026	1.00648	0.661603	0.734073	0.869629	0.650501	0.592148	1.00188	0.772832	0.402585	0.250103	0.734121	0.637678	0.43703	0.747663	0.812468	0.255653	0	0	0	0	0	0	0	0	0	0	0
chr1:16093675-16093945	MPRA-tested enhancer	1.11013	0.986565	2.01702	1.09506	1.79345	1.3725	1.19365	1.10474	1.52078	0.143508	0.274549	3.70106e-06	0.156749	0.000136625	0.0200214	0.0838843	0.148152	0.00450048	0	0	0	0	0	0	0	0	0	0	0
chr1:16165440-16165710	MPRA-tested enhancer	0.974971	0.978681	0.535527	0.715712	0.560782	0.899083	0.889519	1.47928	0.79182	0.289301	0.284541	0.864415	0.663285	0.842602	0.393778	0.407707	0.00703166	0.553565	0	0	0	0	0	0	0	0	0	0	0
chr1:16171637-16171907	MPRA-tested enhancer	0.920501	1.43333	1.33689	0.875797	1.05101	1.00159	0.876003	0.997316	1.23953	0.363099	0.0112306	0.0274859	0.427891	0.199909	0.255998	0.427586	0.261209	0.0602999	0	0	0	0	0	0	0	0	0	0	0
chr1:16175683-16175953	MPRA-tested enhancer	0.704318	0.852057	0.656821	0.657312	0.674217	0.806568	0.775226	1.70748	0.763783	0.678811	0.463231	0.739999	0.739398	0.718298	0.531526	0.578165	0.000457469	0.594957	0	0	0	0	0	0	0	0	0	0	0
chr1:162272495-162272765	MPRA-tested enhancer	1.53713	1.70019	0.967324	1.01688	1.14017	1.65414	1.69816	1.50676	1.7001	0.00375183	0.000504501	0.299231	0.237813	0.119424	0.000921352	0.000518389	0.00524603	0.000505121	0	0	0	0	0	0	0	0	0	0	0
chr1:162279155-162279425	MPRA-tested enhancer	0.874181	0.830126	1.13816	0.653083	0.872556	1.12634	0.768016	1.30661	0.966956	0.430282	0.496146	0.120936	0.744547	0.432688	0.130128	0.588764	0.0355362	0.299713	0	0	0	0	0	0	0	0	0	0	0
chr1:162372750-162373020	MPRA-tested enhancer	0.810935	0.779261	0.927069	0.660901	0.684836	0.554963	0.721641	0.64897	0.746324	0.524977	0.572207	0.353854	0.734988	0.704636	0.847822	0.655091	0.749502	0.620236	0	0	0	0	0	0	0	0	0	0	0
chr1:162384655-162384925	MPRA-tested enhancer	1.14466	1.26412	3.70596	1.08292	1.69716	1.24127	1.16987	1.27369	1.33311	0.116082	0.049992	0	0.167984	0.000525321	0.0595194	0.0985643	0.0463832	0.0283993	0	0	1	0	0	0	0	0	0	1	1
chr1:16254435-16254705	MPRA-tested enhancer	0.653421	0.869118	0.287268	0.70505	0.582281	0.34001	0.654119	0.966822	0.974929	0.744137	0.437788	0.979115	0.677822	0.82231	0.9669	0.74329	0.299888	0.289355	0	0	0	0	0	0	0	0	0	0	0
chr1:163054955-163055225	MPRA-tested enhancer	0.700277	36.9085	0.670611	0.552414	0.867582	1.91479	0.800605	1.01714	1.35105	0.684245	0	0.722868	0.850072	0.44007	2.09638e-05	0.540452	0.237521	0.0242779	0	1	0	0	0	0	0	0	0	1	1
chr1:163248075-163248345	MPRA-tested enhancer	0.541671	0.656208	0.586814	0.642225	1.34719	0.902976	0.621741	0.947816	0.896964	0.859309	0.740748	0.817829	0.757518	0.0251195	0.388146	0.780984	0.325235	0.396853	0	0	0	0	0	0	0	0	0	0	0
chr1:16374295-16374565	MPRA-tested enhancer	1.21287	1.00495	2.94454	1.06411	2.38005	1.50496	1.03531	1.77777	1.70067	0.0732757	0.251942	7.77156e-16	0.186389	2.46262e-09	0.00534929	0.216877	0.000171596	0.00050126	0	0	1	0	1	0	0	0	0	2	1
chr1:16458995-16459265	MPRA-tested enhancer	1.01276	0.655039	0.598555	0.837527	0.581728	1.10199	0.905406	0.883069	0.8984	0.242641	0.742172	0.805899	0.485025	0.822852	0.150565	0.384643	0.417167	0.394768	0	0	0	0	0	0	0	0	0	0	0
chr1:165537815-165538085	MPRA-tested enhancer	0.693431	0.706011	1.00551	0.806605	1.10316	1.32538	0.681055	1.93716	0.777808	0.69336	0.676523	0.251276	0.531469	0.14953	0.0303447	0.709537	1.45177e-05	0.574354	0	0	0	0	0	0	0	0	0	0	0
chr1:165933575-165933845	MPRA-tested enhancer	0.804283	0.832897	0.846258	0.861636	0.439916	0.694077	0.668725	0.813774	0.923944	0.534949	0.491981	0.47192	0.448921	0.927941	0.692505	0.725243	0.520717	0.358242	0	0	0	0	0	0	0	0	0	0	0
chr1:16625721-16625991	MPRA-tested enhancer	1.11546	1.38498	1.647	1.06593	1.56961	1.20274	1.13739	1.45315	1.1876	0.13901	0.0178501	0.00100894	0.184551	0.00258697	0.0787313	0.121521	0.0092075	0.0874534	0	0	0	0	0	0	0	0	0	0	0
chr1:16630888-16631158	MPRA-tested enhancer	0.715953	0.974749	0.80649	0.685965	0.915677	0.843561	0.703095	0.856551	0.898071	0.662953	0.289588	0.531642	0.703167	0.36994	0.475965	0.680459	0.45651	0.395246	0	0	0	0	0	0	0	0	0	0	0
chr1:166843915-166844185	MPRA-tested enhancer	1.39299	2.17627	1.2076	1.15846	1.07506	1.7678	1.00417	0.942242	1.27045	0.0165656	1.86909e-07	0.0760772	0.106235	0.175529	0.000197971	0.252885	0.332833	0.0475811	0	1	0	0	0	0	0	0	0	1	1
chr1:166886815-166887085	MPRA-tested enhancer	0.84819	1.02167	2.81567	0.521745	1.66646	0.527512	1.00956	1.24776	0.880832	0.469023	0.232273	3.41949e-14	0.875401	0.000786378	0.870882	0.246428	0.056678	0.42046	0	0	1	0	0	0	0	0	0	1	1
chr1:167105315-167105585	MPRA-tested enhancer	0.760767	1.16602	0.842651	0.794616	1.39313	0.696543	0.611526	0.754183	1.31911	0.599356	0.101101	0.477331	0.549398	0.0165435	0.689231	0.792181	0.608913	0.0320043	0	0	0	0	0	0	0	0	0	0	0
chr1:167478035-167478305	MPRA-tested enhancer	0.984336	1.42167	2.47242	1.08233	1.73137	1.36693	0.981346	2.61416	1.3534	0.277357	0.0125928	2.86412e-10	0.168544	0.000330222	0.0210624	0.281144	8.3803e-12	0.0237772	0	0	1	0	0	0	0	1	0	2	1
chr1:167503073-167503343	MPRA-tested enhancer	2.45354	2.28853	2.50196	2.44501	1.72287	1.19708	2.39086	1.59262	1.78709	4.48988e-10	1.84756e-08	1.40408e-10	5.49103e-10	0.000371127	0.0819136	1.92637e-09	0.00197154	0.000149923	1	1	1	1	0	0	1	0	0	5	1
chr1:167533775-167534045	MPRA-tested enhancer	1.10384	0.770606	1.29621	1.2779	0.826202	0.881554	1.3842	1.10957	0.819557	0.148942	0.584963	0.0387119	0.0448631	0.502045	0.419396	0.01798	0.143988	0.512032	0	0	0	0	0	0	0	0	0	0	0
chr1:167905285-167905555	MPRA-tested enhancer	0.931794	3.27241	1.83126	0.98174	0.873122	0.920381	1.06376	1.18928	2.14604	0.347257	0	7.78284e-05	0.280643	0.431849	0.363268	0.186739	0.086453	3.38337e-07	0	1	0	0	0	0	0	0	1	2	1
chr1:168393235-168393505	MPRA-tested enhancer	0.911087	1.26372	2.12244	0.995859	1.15989	1.31475	1.01661	0.920933	1.11039	0.376488	0.0501504	5.33076e-07	0.262998	0.105247	0.0332005	0.238136	0.362489	0.143282	0	0	1	0	0	0	0	0	0	1	1
chr1:168609435-168609705	MPRA-tested enhancer	1.02162	1.04939	8.47464	1.13563	1.23631	1.42837	0.977967	0.929358	1.44822	0.232335	0.201626	0	0.122868	0.0617625	0.0117931	0.285453	0.350652	0.0096785	0	0	1	0	0	0	0	0	0	1	1
chr1:168737451-168737721	MPRA-tested enhancer	0.860287	1.29902	0.931112	1.04272	0.982792	1.48767	0.808059	1.20131	1.19185	0.450933	0.0378322	0.348205	0.208769	0.279309	0.00643686	0.52929	0.0795265	0.0849338	0	0	0	0	0	0	0	0	0	0	0
chr1:16967335-16967605	MPRA-tested enhancer	0.744177	0.832813	0.766714	0.731965	0.631215	1.38814	0.779663	0.696784	0.786958	0.623311	0.492108	0.590672	0.640652	0.770296	0.0173336	0.571613	0.68891	0.560799	0	0	0	0	0	0	0	0	0	0	0
chr1:17016082-17016352	MPRA-tested enhancer	0.942668	1.44493	1.58955	1.02411	1.4688	1.48603	1.01298	1.21425	1.25881	0.332249	0.0100036	0.00204511	0.229472	0.00784288	0.00654976	0.242384	0.0725558	0.0520908	0	0	0	0	0	0	0	0	0	0	0
chr1:17023555-17023825	MPRA-tested enhancer	0.676324	0.648669	0.850483	0.621835	1.3727	0.781059	0.85648	0.559269	1.77814	0.715612	0.749863	0.465589	0.78088	0.0199848	0.569547	0.456616	0.843971	0.000170673	0	0	0	0	0	0	0	0	0	0	0
chr1:170544715-170544985	MPRA-tested enhancer	1.01041	2.00184	0.991282	0.706653	2.51158	2.22938	0.695149	1.26932	1.72346	0.245424	4.83127e-06	0.268655	0.675653	1.11023e-10	6.3904e-08	0.691084	0.0480062	0.000368138	0	0	0	0	1	1	0	0	0	2	1
chr1:17061995-17062265	MPRA-tested enhancer	0.846162	0.947038	3.15812	0.731984	5.96923	0.798225	0.875607	0.845372	1.0523	0.472063	0.326292	0	0.640627	0	0.54401	0.428173	0.473249	0.198557	0	0	1	0	1	0	0	0	0	2	1
chr1:171482575-171482845	MPRA-tested enhancer	0.696357	1.39802	0.571468	0.739089	0.665607	1.30091	0.605541	1.28428	0.902313	0.689479	0.0157994	0.832714	0.630569	0.729148	0.0372477	0.79858	0.0426368	0.389104	0	0	0	0	0	0	0	0	0	0	0
chr1:17187035-17187305	MPRA-tested enhancer	1.03162	1.08952	1.24428	1.14344	1.01231	0.829023	0.868558	1.13009	1.51742	0.220987	0.161807	0.0581896	0.116983	0.243173	0.497804	0.43862	0.127159	0.00467021	0	0	0	0	0	0	0	0	0	0	0
chr1:17209075-17209345	MPRA-tested enhancer	1.29792	0.83233	0.793391	0.994102	1.25513	1.10205	1.10811	1.49229	5.30445	0.0381734	0.492833	0.551224	0.265163	0.0535858	0.150511	0.145239	0.00612882	0	0	0	0	0	0	0	0	0	1	1	1
chr1:17213295-17213565	MPRA-tested enhancer	1.02769	1.35448	1.14925	1.52173	2.67756	0.70124	1.16072	1.57177	1.3031	0.225401	0.0235498	0.112738	0.00445376	1.57696e-12	0.682953	0.104685	0.00252267	0.0365816	0	0	0	0	1	0	0	0	0	1	1
chr1:17244855-17245125	MPRA-tested enhancer	1.05862	0.717127	1.6371	0.988784	1.18905	1.38243	0.912906	1.56472	1.1247	0.191981	0.661336	0.00114307	0.271769	0.0865884	0.0182771	0.373889	0.00273826	0.131443	0	0	0	0	0	0	0	0	0	0	0
chr1:172452645-172452915	MPRA-tested enhancer	0.959204	1.4252	5.08544	0.786433	1.05009	1.14511	0.820706	1.53331	1.02027	0.309941	0.0121657	0	0.561579	0.200886	0.115753	0.510305	0.00391636	0.23388	0	0	1	0	0	0	0	0	0	1	1
chr1:173489275-173489545	MPRA-tested enhancer	1.04675	1.5964	0.413893	1.10878	1.58374	1.17947	0.96502	1.50908	1.99185	0.204432	0.00188416	0.940464	0.144664	0.00219128	0.0924242	0.302253	0.00511533	5.74684e-06	0	0	0	0	0	0	0	0	0	0	0
chr1:17531755-17532025	MPRA-tested enhancer	1.19146	1.23469	1.63262	1.11185	2.02796	1.25022	0.999168	1.32558	1.26004	0.0851635	0.0625093	0.00120906	0.142043	3.04794e-06	0.0556326	0.258945	0.0302941	0.0515991	0	0	0	0	0	0	0	0	0	0	0
chr1:17551975-17552245	MPRA-tested enhancer	1.86696	1.17455	1.70845	1.87719	0.734811	1.06929	1.89778	0.578702	0.839308	4.49453e-05	0.0955332	0.000451507	3.82773e-05	0.636636	0.181197	2.75909e-05	0.825797	0.482349	0	0	0	0	0	0	0	0	0	0	0
chr1:175885455-175885725	MPRA-tested enhancer	1.05848	1.24899	1.57939	0.949942	1.52684	1.04155	0.781746	1.13788	0.693582	0.19213	0.056152	0.00230679	0.322356	0.00420895	0.210035	0.56853	0.121153	0.69316	0	0	0	0	0	0	0	0	0	0	0
chr1:1764005-1764275	MPRA-tested enhancer	0.842363	2.12756	1.55987	0.840497	1.40741	1.53086	0.924875	1.47231	0.889958	0.477763	4.8332e-07	0.00289626	0.480564	0.0144505	0.00402494	0.356933	0.00756238	0.407064	0	1	0	0	0	0	0	0	0	1	1
chr1:17646381-17646651	MPRA-tested enhancer	0.668502	0.746877	0.785487	0.681139	0.724643	0.959542	0.593745	0.720454	0.766969	0.725524	0.619442	0.562984	0.709427	0.650915	0.309491	0.810843	0.656738	0.590298	0	0	0	0	0	0	0	0	0	0	0
chr1:17668695-17668965	MPRA-tested enhancer	1.01412	1.18084	2.96818	1.19758	1.12546	0.885936	1.10145	1.15091	1.32392	0.24105	0.0915734	3.33067e-16	0.0816263	0.130832	0.412955	0.151041	0.111548	0.0307237	0	0	1	0	0	0	0	0	0	1	1
chr1:17682435-17682705	MPRA-tested enhancer	0.824985	0.781672	1.07183	0.756062	1.06244	1.33267	0.725628	0.6855	0.693556	0.503873	0.568639	0.178685	0.606192	0.188074	0.0285058	0.649541	0.703773	0.693195	0	0	0	0	0	0	0	0	0	0	0
chr1:17701535-17701805	MPRA-tested enhancer	0.797626	1.29696	1.60897	0.742644	0.937337	0.853297	0.789665	0.951126	1.15533	0.544904	0.0384766	0.00161844	0.625504	0.339574	0.461376	0.556774	0.320758	0.108412	0	0	0	0	0	0	0	0	0	0	0
chr1:17734065-17734335	MPRA-tested enhancer	1.04394	1.23926	1.96438	0.99853	1.11764	1.66206	1.05223	1.4431	1.6891	0.207449	0.0604205	9.19999e-06	0.259724	0.137197	0.000832369	0.198629	0.0101896	0.000584728	0	0	0	0	0	0	0	0	0	0	0
chr1:1782695-1782965	MPRA-tested enhancer	0.568781	1.13961	0.770101	0.635858	0.803974	0.777914	0.665618	0.876288	1.08268	0.835237	0.119845	0.585704	0.764953	0.53541	0.574197	0.729134	0.427165	0.168212	0	0	0	0	0	0	0	0	0	0	0
chr1:1791622-1791892	MPRA-tested enhancer	0.446941	0.580778	3.69783	0.408471	1.02506	0.443641	1.75563	1.55276	1.14928	0.924236	0.82378	0	0.942844	0.228394	0.925994	0.000235353	0.00314265	0.112712	0	0	1	0	0	0	0	0	0	1	1
chr1:179241535-179241805	MPRA-tested enhancer	0.883858	0.39287	0.499214	0.806002	0.459718	0.379468	0.839689	0.675461	1.36458	0.416006	0.949278	0.891993	0.532374	0.917129	0.954332	0.481777	0.716715	0.0215131	0	0	0	0	0	0	0	0	0	0	0
chr1:179860695-179860965	MPRA-tested enhancer	0.807257	0.554169	1.06082	0.969093	1.01709	0.970606	0.831953	1.13209	0.850966	0.530493	0.848525	0.189726	0.29692	0.237576	0.29495	0.493399	0.125599	0.464865	0	0	0	0	0	0	0	0	0	0	0
chr1:179867248-179867518	MPRA-tested enhancer	0.0896654	0.235327		0.140118			0.146673			0.997285	0.987176		0.995205			0.994849			0	0	0	0	0	0	0	0	0	0	0
chr1:179937768-179938038	MPRA-tested enhancer	0.924282	0.71849	0.455309	0.908685	0.638867	1.03817	0.705226	0.593647	2.13599	0.357767	0.659455	0.919636	0.37993	0.761455	0.213726	0.677584	0.810944	4.11033e-07	0	0	0	0	0	0	0	0	1	1	1
chr1:1800843-1801113	MPRA-tested enhancer	0.756634	0.862822	1.36252	0.950923	1.04056	0.76033	0.785492	0.953198	1.24252	0.605362	0.447153	0.0219163	0.321031	0.211109	0.599992	0.562976	0.317968	0.0589618	0	0	0	0	0	0	0	0	0	0	0
chr1:1801795-1802065	MPRA-tested enhancer	0.669626	1.7182	0.527927	0.59553	1.00853	3.60446	0.900093	1.03715	0.892584	0.724109	0.000395587	0.870553	0.809018	0.247663	0	0.392315	0.214844	0.403229	0	0	0	0	0	1	0	0	0	1	1
chr1:180549015-180549285	MPRA-tested enhancer	0.635061	2.25242	1.08632	0.565224	2.04409	1.54284	0.793621	1.77263	1.79834	0.765876	3.96328e-08	0.164781	0.838539	2.28304e-06	0.00351825	0.550882	0.000184756	0.000127176	0	1	0	0	0	0	0	0	0	1	1
chr1:180614400-180614670	MPRA-tested enhancer	0.899075	0.571334	1.15844	0.863747	1.25847	0.511068	0.904331	0.904201	1.53099	0.393789	0.83284	0.106247	0.445776	0.0522258	0.883473	0.386191	0.386379	0.00401888	0	0	0	0	0	0	0	0	0	0	0
chr1:1806233-1806503	MPRA-tested enhancer	1.04447	1.92771	1.74322	1.12226	1.23552	1.83369	0.96096	0.875574	1.84773	0.20688	1.69682e-05	0.000280134	0.133409	0.0621259	7.50077e-05	0.307611	0.428221	6.0543e-05	0	0	0	0	0	0	0	0	0	0	0
chr1:1806991-1807261	MPRA-tested enhancer	1.08145	3.1557	1.43401	0.883882	0.872889	0.501552	0.943991	0.979901	1.24383	0.169372	0	0.0111545	0.415971	0.432195	0.890349	0.330441	0.282982	0.0583838	0	1	0	0	0	0	0	0	0	1	1
chr1:180854415-180854685	MPRA-tested enhancer	0.79344	0.602358	1.16055	0.559785	1.10634	0.656589	0.746169	0.409894	0.976019	0.551152	0.801935	0.104795	0.843504	0.146763	0.740282	0.620459	0.942227	0.287952	0	0	0	0	0	0	0	0	0	0	0
chr1:180926615-180926885	MPRA-tested enhancer	0.986803	1.06809	1.16813	0.907118	1.00925	1.18945	0.916195	1.23748	1.33017	0.27425	0.182388	0.0997032	0.382179	0.246805	0.0863522	0.369204	0.061229	0.0291268	0	0	0	0	0	0	0	0	0	0	0
chr1:180930775-180931045	MPRA-tested enhancer	0.85592	1.72445	3.35594	0.983404	2.53038	2.45112	0.968138	1.06368	1.07292	0.457454	0.000363193	0	0.278534	6.99008e-11	4.75352e-10	0.298167	0.186818	0.177614	0	0	1	0	1	1	0	0	0	3	1
chr1:181135765-181136035	MPRA-tested enhancer	1.21055	1.07767	0.211871	0.701604	1.37893	0.815251	1.60068	2.24529	0.713985	0.0745022	0.173001	0.989826	0.682465	0.018876	0.5185	0.00178957	4.59902e-08	0.665656	0	0	0	0	0	0	0	1	0	1	1
chr1:181430375-181430645	MPRA-tested enhancer	0.787095	0.924477	0.967038	0.67694	1.00739	1.16451	0.704173	0.631426	0.917484	0.560595	0.357492	0.299605	0.714824	0.249023	0.102111	0.679007	0.770055	0.367373	0	0	0	0	0	0	0	0	0	0	0
chr1:182101755-182102025	MPRA-tested enhancer	2.23169	0.296294	4.41727	1.35362	1.23395	3.55817	1.49666	1.55103	0.502083	6.09425e-08	0.977346	0	0.02373	0.0628556	0	0.00584924	0.00320566	0.889973	1	0	1	0	0	1	0	0	0	3	1
chr1:182114295-182114565	MPRA-tested enhancer	0.505824	0.293757	0.639553	0.640971	1.72404	0.471926	0.72542	1.13009	0.95733	0.887299	0.977855	0.760653	0.758992	0.000365261	0.90988	0.649832	0.12716	0.312436	0	0	0	0	0	0	0	0	0	0	0
chr1:182143775-182144045	POSCTRL	0.917778	1.06307	0.84042	0.78888	1.17011	1.01257	0.865829	0.953657	1.24621	0.366955	0.18744	0.48068	0.557941	0.0984009	0.242868	0.442677	0.317352	0.0573475	0	0	0	0	0	0	0	0	0	0	0
chr1:182144946-182145216	MPRA-tested enhancer	0.784318	0.808135	0.723196	0.647062	0.740963	1.15928	0.656667	0.67859	0.367471	0.564718	0.529177	0.652931	0.751784	0.627901	0.105668	0.740187	0.712709	0.958505	0	0	0	0	0	0	0	0	0	0	0
chr1:182149435-182149705	MPRA-tested enhancer	1.14929	2.14809	1.71216	1.31047	0.904742	0.970812	1.11098	1.51585	1.28163	0.112709	3.25115e-07	0.000429396	0.0344118	0.385598	0.294683	0.142778	0.00475119	0.0435493	0	1	0	0	0	0	0	0	0	1	1
chr1:18237435-18237705	MPRA-tested enhancer	0.909695	3.67301	1.24227	0.471145	0.568545	3.87537	0.765063	1.1866	1.7125	0.378481	0	0.0590746	0.910357	0.835458	0	0.593087	0.0880541	0.000427431	0	1	0	0	0	1	0	0	0	2	1
chr1:182610655-182610925	MPRA-tested enhancer	0.906097	1.47625	0.84151	1.04302	0.946015	0.924895	1.06449	1.55907	2.53305	0.383648	0.00725876	0.479043	0.208443	0.327682	0.356905	0.186006	0.0029233	6.5425e-11	0	0	0	0	0	0	0	0	1	1	1
chr1:1827495-1827765	MPRA-tested enhancer	0.649688	1.19185	3.40673	0.815997	0.573082	1.69959	0.941528	1.42014	0.610671	0.74864	0.0849361	0	0.517379	0.831186	0.000508561	0.33381	0.0127811	0.793102	0	0	1	0	0	0	0	0	0	1	1
chr1:1829365-1829635	MPRA-tested enhancer	1.42891	2.28506	1.14705	0.912706	0.900794	2.90002	1.11705	0.759037	2.18036	0.0117305	1.98968e-08	0.114331	0.374175	0.391299	2.88658e-15	0.137687	0.601873	1.72311e-07	0	1	0	0	0	1	0	0	1	3	1
chr1:182962638-182962908	MPRA-tested enhancer	1.13766	0.581985	0.508464	1.34703	4.65135	2.17774	1.54647	3.53098	6.48523	0.121316	0.8226	0.885384	0.0251549	0	1.81516e-07	0.00337623	0	0	0	0	0	0	1	1	0	1	1	4	1
chr1:1847175-1847445	MPRA-tested enhancer	1.25894	0.91631	0.940584	1.32936	0.960989	1.29868	1.10329	0.594275	1.39253	0.052039	0.369041	0.335105	0.0293306	0.307572	0.0379376	0.149419	0.810302	0.0166373	0	0	0	0	0	0	0	0	0	0	0
chr1:18475930-18476200	MPRA-tested enhancer	1.12308	1.03248	1.06945	1.11023	1.46245	2.00461	0.93417	8.32583	1.23361	0.132749	0.220022	0.181041	0.143419	0.00837365	4.60284e-06	0.343955	0	0.0630149	0	0	0	0	0	0	0	1	0	1	1
chr1:18488952-18489222	MPRA-tested enhancer	1.00079	0.872805	0.37286	1.38712	0.702805	2.09256	1.09749	2.5715	0.823962	0.256972	0.432319	0.95667	0.0174985	0.68085	9.37665e-07	0.154557	2.49826e-11	0.505411	0	0	0	0	0	0	0	1	0	1	1
chr1:1861395-1861665	MPRA-tested enhancer	1.03293	0.0309808	0.641254	1.01642	1.10856	5.4152	0.651629	0.762112	0.476023	0.219519	0.998657	0.75866	0.238351	0.144847	0	0.746305	0.597396	0.907344	0	0	0	0	0	1	0	0	0	1	1
chr1:186202095-186202365	MPRA-tested enhancer	1.28612	1.73397	0.820856	1.48831	2.55156	2.47714	1.33738	1.22097	2.49126	0.0420107	0.000318582	0.51008	0.00639349	4.12617e-11	2.55803e-10	0.0273684	0.0691262	1.82019e-10	0	0	0	0	1	1	0	0	1	3	1
chr1:1863317-1863587	MPRA-tested enhancer	0.873931	1.51344	1.11598	0.782178	0.737983	1.22783	0.638157	0.726033	1.58592	0.430651	0.00487832	0.138573	0.56789	0.63214	0.065752	0.762284	0.648975	0.00213545	0	0	0	0	0	0	0	0	0	0	0
chr1:1877955-1878225	MPRA-tested enhancer	0.823593	1.40661	0.69859	0.848596	0.980603	0.863992	0.84635	1.51502	1.18613	0.505967	0.0145611	0.686501	0.468415	0.282088	0.44541	0.471783	0.00479469	0.0883404	0	0	0	0	0	0	0	0	0	0	0
chr1:1883535-1883805	MPRA-tested enhancer	0.610412	0.420741	0.594546	0.40507	0.921965	0.381746	0.531929	0.675957	0.914669	0.793381	0.937347	0.810026	0.944299	0.361031	0.953502	0.867345	0.71608	0.371376	0	0	0	0	0	0	0	0	0	0	0
chr1:18938782-18939052	MPRA-tested enhancer	0.685942	0.741196	0.621355	0.617314	0.817336	0.861877	0.688895	0.779559	0.915923	0.703196	0.62757	0.781414	0.785879	0.515367	0.448562	0.699336	0.571766	0.36959	0	0	0	0	0	0	0	0	0	0	0
chr1:18945395-18945665	MPRA-tested enhancer	1.08596	0.539856	1.60629	1.08717	1.11528	1.28956	1.30768	1.1987	1.20097	0.165124	0.860831	0.001672	0.163993	0.139156	0.0408609	0.0352218	0.0809907	0.0797184	0	0	0	0	0	0	0	0	0	0	0
chr1:18947157-18947427	MPRA-tested enhancer	0.969743	1.46909	1.12058	0.917486	1.32925	1.45989	0.944617	1.26316	3.98888	0.296073	0.00781953	0.134782	0.367371	0.0293571	0.0085961	0.329587	0.0503657	0	0	0	0	0	0	0	0	0	1	1	1
chr1:1894895-1895165	MPRA-tested enhancer	0.960419	0.769139	1.40985	0.842276	0.820477	0.907213	0.930202	0.736547	0.827622	0.308328	0.587117	0.0141162	0.477893	0.510649	0.382042	0.349474	0.634179	0.49991	0	0	0	0	0	0	0	0	0	0	0
chr1:189782355-189782625	MPRA-tested enhancer	0.93089	1.79392	1.41953	1.03541	1.56554	1.16673	1.06729	1.8823	1.26275	0.348514	0.000135706	0.0128578	0.216764	0.00271257	0.100633	0.183184	3.53123e-05	0.0505288	0	0	0	0	0	0	0	0	0	0	0
chr1:19083196-19083466	MPRA-tested enhancer	1.77854	2.25471	2.84366	1.13413	1.16368	1.95846	1.53472	2.8327	2.23881	0.000169682	3.7786e-08	1.52101e-14	0.124017	0.10267	1.01689e-05	0.00385478	2.08722e-14	5.26039e-08	0	1	1	0	0	0	0	1	1	4	1
chr1:19110595-19110865	MPRA-tested enhancer	0.620623	0.817965	0.684357	0.59256	1.29147	0.677723	0.682482	0.568455	1.02225	0.782226	0.514423	0.705259	0.81205	0.0402352	0.713822	0.707692	0.835542	0.2316	0	0	0	0	0	0	0	0	0	0	0
chr1:19219615-19219885	MPRA-tested enhancer	0.927472	2.04811	0.830569	0.887765	0.666105	1.74499	0.777859	1.24857	0.418726	0.35329	2.12334e-06	0.49548	0.410273	0.728526	0.000273314	0.574279	0.0563305	0.938277	0	0	0	0	0	0	0	0	0	0	0
chr1:19229328-19229598	MPRA-tested enhancer	1.33312	1.17846	1.59435	0.874538	1.0725	1.27716	1.14163	1.19058	1.55341	0.0283948	0.0930548	0.00193096	0.429754	0.17803	0.0451256	0.118331	0.0856844	0.00311968	0	0	0	0	0	0	0	0	0	0	0
chr1:192539795-192540065	MPRA-tested enhancer	0.714067	1.02036	3.28584	0.850175	0.985474	0.617451	1.11461	0.872779	0.790995	0.665544	0.233781	0	0.46605	0.275921	0.785728	0.139722	0.432357	0.554793	0	0	1	0	0	0	0	0	0	1	1
chr1:19260759-19261029	MPRA-tested enhancer	0.938856	1.12621	1.13528	0.83988	1.18077	1.52415	0.974735	0.853679	1.17724	0.337481	0.130236	0.123136	0.481491	0.091618	0.00433641	0.289606	0.460805	0.0938279	0	0	0	0	0	0	0	0	0	0	0
chr1:19261690-19261960	MPRA-tested enhancer	0.850433	2.93234	0.998964	1.40119	1.91207	0.533579	0.984071	1.05846	1.96993	0.465663	1.11022e-15	0.259194	0.0153319	2.19096e-05	0.866007	0.27769	0.192149	8.37273e-06	0	1	0	0	0	0	0	0	0	1	1
chr1:193071055-193071325	MPRA-tested enhancer	1.01128	1.35258	0.638119	0.839193	1.12645	1.87775	1.04355	1.17241	2.08676	0.244389	0.0239511	0.762328	0.482523	0.130044	3.79425e-05	0.207877	0.0969117	1.04481e-06	0	0	0	0	0	0	0	0	0	0	0
chr1:19395775-19396045	MPRA-tested enhancer	1.16451	2.75298	2.03938	1.09699	1.41486	1.55872	1.07973	1.59181	1.48229	0.102114	2.01061e-13	2.48516e-06	0.155007	0.0134528	0.00293506	0.171021	0.0019907	0.00681324	0	1	0	0	0	0	0	0	0	1	1
chr1:19407695-19407965	MPRA-tested enhancer	0.936808	0.825843	1.76095	0.885053	1.10745	0.861399	0.914205	1.19133	1.36356	0.340305	0.502584	0.000218281	0.414251	0.145806	0.449274	0.372037	0.0852434	0.0217113	0	0	0	0	0	0	0	0	0	0	0
chr1:19487795-19488065	MPRA-tested enhancer	0.67829	0.305601	0.297426	0.533098	0.452149	1.70994	0.787939	0.433102	0.881498	0.713095	0.975392	0.977116	0.866398	0.921397	0.000442506	0.559341	0.9314	0.419479	0	0	0	0	0	0	0	0	0	0	0
chr1:197595255-197595525	MPRA-tested enhancer	1.14596	0.7227	1.38502	1.58321	1.17895	1.59028	1.65603	0.580058	3.05932	0.115128	0.653621	0.0178441	0.00220493	0.0927486	0.0020273	0.000899355	0.824481	0	0	0	0	0	0	0	0	0	1	1	1
chr1:19907615-19907885	MPRA-tested enhancer	1.19566	0.644348	2.69799	1.12107	3.18999	0.809242	1.20243	1.16037	1.94104	0.0827254	0.755009	9.09828e-13	0.134383	0	0.527516	0.0789063	0.10492	1.36125e-05	0	0	1	0	1	0	0	0	0	2	1
chr1:200330735-200331005	MPRA-tested enhancer	0.529288	0.514138	0.196076	0.772694	0.340591	0.944645	0.712518	0.643251	0.502614	0.869468	0.881191	0.99133	0.581893	0.966738	0.329549	0.667666	0.756308	0.889596	0	0	0	0	0	0	0	0	0	0	0
chr1:200392190-200392460	MPRA-tested enhancer	0.776418	1.66998	0.779136	0.90448	0.880935	0.770182	0.851419	1.13439	0.93643	0.576405	0.000751343	0.572392	0.385976	0.420308	0.585587	0.464187	0.123819	0.340827	0	0	0	0	0	0	0	0	0	0	0
chr1:200794595-200794865	MPRA-tested enhancer	0.643243	0.775506	1.07279	0.636153	0.8188	0.688986	0.633034	0.898305	0.730075	0.756317	0.577752	0.177747	0.764613	0.513169	0.699215	0.768212	0.394906	0.643311	0	0	0	0	0	0	0	0	0	0	0
chr1:201096015-201096285	MPRA-tested enhancer	1.05533	1.21921	0.707248	1.02789	1.13481	1.84083	0.979165	1.09066	1.50135	0.195391	0.0700105	0.674847	0.225175	0.123494	6.72839e-05	0.283922	0.160759	0.00556203	0	0	0	0	0	0	0	0	0	0	0
chr1:201206355-201206625	MPRA-tested enhancer	0.946489	0.530394	0.577785	0.977732	0.763121	0.485285	1.02377	0.796298	0.558161	0.327037	0.868581	0.826685	0.285755	0.595924	0.901419	0.229863	0.546888	0.844968	0	0	0	0	0	0	0	0	0	0	0
chr1:201495969-201496239	MPRA-tested enhancer	1.19051	1.97091	2.27652	0.922995	1.95824	1.8444	1.09488	2.73082	1.3117	0.085725	8.23463e-06	2.38608e-08	0.359579	1.02058e-05	6.37098e-05	0.156911	3.71259e-13	0.0340599	0	0	1	0	0	0	0	1	0	2	1
chr1:201500197-201500467	MPRA-tested enhancer	0.683297	0.731549	0.746604	0.811589	0.556937	0.861616	0.680068	0.78098	1.3619	0.706636	0.641238	0.619834	0.523995	0.846065	0.448951	0.710809	0.569665	0.0220389	0	0	0	0	0	0	0	0	0	0	0
chr1:201553199-201553469	MPRA-tested enhancer	0.885925	2.12495	0.829966	1.02763	1.58603	0.754907	0.969278	0.68836	1.17762	0.412972	5.08062e-07	0.496387	0.225473	0.00213261	0.607865	0.296679	0.700037	0.0935825	0	1	0	0	0	0	0	0	0	1	1
chr1:201583115-201583385	MPRA-tested enhancer	0.833725	1.48278	1.54882	0.897148	0.89099	1.10851	0.797754	1.02233	1.22779	0.490737	0.00677766	0.00328726	0.396585	0.405556	0.144889	0.544714	0.231514	0.0657731	0	0	0	0	0	0	0	0	0	0	0
chr1:201826885-201827155	MPRA-tested enhancer	1.16544	0.590313	1.06836	1.2825	0.729975	0.754693	1.10763	0.628934	0.842575	0.101492	0.814323	0.182118	0.0432481	0.643452	0.608175	0.145648	0.772897	0.477445	0	0	0	0	0	0	0	0	0	0	0
chr1:201903150-201903420	MPRA-tested enhancer	0.785978	0.95967	1.32344	0.749638	0.681125	0.636847	0.760621	1.57476	1.04457	0.562254	0.309322	0.0308516	0.615473	0.709446	0.763807	0.599568	0.0024359	0.206773	0	0	0	0	0	0	0	0	0	0	0
chr1:201938842-201939112	MPRA-tested enhancer	0.958875	0.848221	0.735163	0.98256	0.64605	0.74002	0.894882	0.947967	0.971374	0.310378	0.468977	0.636137	0.279602	0.752989	0.629245	0.39988	0.32503	0.293953	0	0	0	0	0	0	0	0	0	0	0
chr1:201987035-201987305	MPRA-tested enhancer	1.21972	2.6678	1.90615	1.39179	1.20084	1.02895	1.30432	1.53669	1.46996	0.069754	2.04703e-12	2.41141e-05	0.0167532	0.0797896	0.223984	0.0362167	0.0037707	0.00774919	0	1	0	0	0	0	0	0	0	1	1
chr1:20250555-20250825	MPRA-tested enhancer	0.656108	1.71985	0.375121	0.701425	0.990113	1.95776	1.40544	0.742235	0.694917	0.74087	0.000386764	0.955881	0.682705	0.27011	1.02902e-05	0.0147258	0.626087	0.691391	0	0	0	0	0	0	0	0	0	0	0
chr1:202648915-202649185	MPRA-tested enhancer	1.30194	2.07127	1.09218	1.15965	1.50798	1.4507	1.08081	1.06964	1.43779	0.0369354	1.39159e-06	0.159367	0.105412	0.00517696	0.00943916	0.169984	0.180853	0.0107439	0	0	0	0	0	0	0	0	0	0	0
chr1:20271815-20272085	MPRA-tested enhancer	1.19275	1.64293	1.12586	0.926299	1.33903	1.88895	0.907566	1.50996	2.60444	0.084412	0.00106219	0.130512	0.354933	0.0269784	3.17753e-05	0.381536	0.0050666	1.07708e-11	0	0	0	0	0	0	0	0	1	1	1
chr1:202821575-202821845	MPRA-tested enhancer	0.881689	0.182451	0.0973349	0.821178	0.211383	0.85104	1.50777	0.870927	0.123562	0.419198	0.992466	0.997033	0.509596	0.989876	0.464755	0.00518862	0.435104	0.996007	0	0	0	0	0	0	0	0	0	0	0
chr1:203178115-203178385	MPRA-tested enhancer	0.892796	0.830676	0.410808	1.0345	2.1016	0.834672	0.868173	1.19797	1.7544	0.40292	0.49532	0.941828	0.217775	7.91333e-07	0.489314	0.439192	0.0814089	0.000239477	0	0	0	0	1	0	0	0	0	1	1
chr1:203182113-203182383	MPRA-tested enhancer	0.942316	1.14199	0.992588	0.757545	1.2333	1.06384	0.807575	1.07027	0.738759	0.332731	0.118058	0.267035	0.604041	0.0631566	0.186659	0.530017	0.180226	0.631038	0	0	0	0	0	0	0	0	0	0	0
chr1:203263635-203263905	MPRA-tested enhancer	0.745876	1.10466	0.888771	0.705865	0.97922	1.06374	0.739775	0.840844	1.33831	0.620878	0.148222	0.408801	0.67672	0.283851	0.186764	0.629594	0.480044	0.0271491	0	0	0	0	0	0	0	0	0	0	0
chr1:203283015-203283285	MPRA-tested enhancer	0.822405	1.14835	1.67279	0.812483	0.970872	1.37138	0.810377	1.1439	0.551343	0.507752	0.113389	0.000724389	0.522655	0.294605	0.0202269	0.525814	0.116644	0.85101	0	0	0	0	0	0	0	0	0	0	0
chr1:203364475-203364745	MPRA-tested enhancer	1.17505	0.867027	0.862591	1.22492	1.07445	1.25301	1.06413	0.937515	1.43475	0.0952172	0.440895	0.447498	0.0671698	0.176123	0.054459	0.186366	0.339329	0.0110735	0	0	0	0	0	0	0	0	0	0	0
chr1:203456772-203457042	MPRA-tested enhancer	0.765303	0.786785	1.55277	0.911397	2.02997	0.651091	0.831093	0.925794	1.82764	0.592736	0.561056	0.00314256	0.376046	2.94077e-06	0.746953	0.494692	0.355642	8.21998e-05	0	0	0	0	0	0	0	0	0	0	0
chr1:203465795-203466065	MPRA-tested enhancer	0.605034	0.552575	0.804178	0.631191	0.563745	0.777934	0.58135	0.729552	0.653866	0.799117	0.84993	0.535106	0.770324	0.8399	0.574168	0.823222	0.644047	0.743597	0	0	0	0	0	0	0	0	0	0	0
chr1:203506895-203507165	MPRA-tested enhancer	0.705773	0.990067	1.46955	0.731912	0.791787	1.0126	0.847874	1.13481	1.04657	0.676844	0.270168	0.00778228	0.640727	0.553615	0.242833	0.469497	0.123495	0.204631	0	0	0	0	0	0	0	0	0	0	0
chr1:203592115-203592385	MPRA-tested enhancer	1.06077	0.945598	0.848075	1.03217	0.787496	0.959127	0.888623	0.831966	1.08853	0.189783	0.32825	0.469196	0.220367	0.559998	0.310044	0.409017	0.493381	0.162727	0	0	0	0	0	0	0	0	0	0	0
chr1:203677915-203678185	MPRA-tested enhancer	2.13935	3.78691	1.60158	2.33801	1.38337	3.28926	2.19452	1.37328	2.471	3.85211e-07	0	0.00177018	6.30474e-09	0.0181182	0	1.29825e-07	0.0198804	2.96305e-10	1	1	0	1	0	1	1	0	1	6	1
chr1:203693155-203693425	MPRA-tested enhancer	1.54542	0.947528	0.968944	1.16669	0.904932	1.74353	1.21539	1.47139	1.14479	0.0034168	0.325625	0.297115	0.100657	0.385326	0.000278918	0.0719667	0.00763555	0.115984	0	0	0	0	0	0	0	0	0	0	0
chr1:204026235-204026505	MPRA-tested enhancer	0.704859	0.697689	0.95413	0.901286	0.434951	0.733061	0.909218	0.84555	1.04862	0.67808	0.687704	0.316716	0.390589	0.930474	0.639108	0.379165	0.472982	0.202439	0	0	0	0	0	0	0	0	0	0	0
chr1:20406218-20406488	MPRA-tested enhancer	1.53211	6.06369	2.67744	1.86152	6.11883	2.65696	0.964254	2.01903	1.62458	0.00396907	0	1.5824e-12	4.89178e-05	0	2.73015e-12	0.303261	3.57164e-06	0.00133613	0	1	1	0	1	1	0	0	0	4	1
chr1:204065255-204065525	MPRA-tested enhancer	1.64414	1.76838	3.33572	1.95247	1.48601	2.9717	1.80642	1.87205	2.94203	0.00104613	0.000196343	0	1.12472e-05	0.00655067	3.33067e-16	0.000112898	4.15026e-05	7.77156e-16	0	0	1	0	0	1	0	0	1	3	1
chr1:204084335-204084605	MPRA-tested enhancer	0.636386	1.10196	0.885976	0.617183	0.712797	0.911267	0.675057	0.699994	0.764509	0.764342	0.150586	0.412897	0.786023	0.667285	0.376231	0.717229	0.684625	0.593897	0	0	0	0	0	0	0	0	0	0	0
chr1:204088775-204089045	MPRA-tested enhancer	1.05767	1.5195	2.00578	1.11403	2.00176	2.68475	0.988814	1.84391	1.56719	0.192967	0.00456436	4.50955e-06	0.140202	4.83747e-06	1.3004e-12	0.271731	6.41897e-05	0.00266085	0	0	0	0	0	1	0	0	0	1	1
chr1:204090955-204091225	MPRA-tested enhancer	0.958406	1.22686	1.46992	0.880059	1.26298	1.30334	0.96434	1.01532	1.39206	0.311003	0.0662223	0.00775236	0.421599	0.0504366	0.0365108	0.303147	0.23964	0.0167096	0	0	0	0	0	0	0	0	0	0	0
chr1:20411055-20411325	MPRA-tested enhancer	0.95567	0.765508	0.549379	0.998474	0.799979	0.717654	0.854477	1.50208	0.925932	0.314654	0.592436	0.852722	0.259793	0.541388	0.66061	0.459611	0.00551805	0.355449	0	0	0	0	0	0	0	0	0	0	0
chr1:204220225-204220495	MPRA-tested enhancer	1.52092	2.02668	1.56922	1.54429	1.47759	1.26236	1.08462	1.58752	1.63457	0.00449369	3.11845e-06	0.00259874	0.00346092	0.00715764	0.0506804	0.16638	0.00209519	0.00117991	0	0	0	0	0	0	0	0	0	0	0
chr1:20432389-20432659	MPRA-tested enhancer	0.843693	0.767644	0.92256	0.737021	0.986963	1.18925	0.709739	0.785141	0.942579	0.475767	0.589309	0.360192	0.633505	0.274049	0.0864712	0.67146	0.563496	0.332371	0	0	0	0	0	0	0	0	0	0	0
chr1:204422645-204422915	MPRA-tested enhancer	0.411549	0.336235	0.187799	0.618871	0.413439	0.429995	0.634507	0.602796	0.569884	0.941502	0.967936	0.992037	0.784165	0.940666	0.932935	0.766516	0.801476	0.834205	0	0	0	0	0	0	0	0	0	0	0
chr1:204481537-204481807	MPRA-tested enhancer	1.32909	0.886196	1.82941	1.28106	1.23919	1.14126	1.55542	1.81282	0.860893	0.0293972	0.412575	8.00338e-05	0.0437473	0.0604541	0.118603	0.0030486	0.000102651	0.450029	0	0	0	0	0	0	0	0	0	0	0
chr1:204524993-204525263	MPRA-tested enhancer	1.01916	1.1847	2.0277	2.26119	1.18121	1.46243	1.3371	1.77092	1.238	0.235172	0.0892035	3.06233e-06	3.29868e-08	0.091342	0.0083756	0.0274352	0.000189342	0.0609915	0	0	0	1	0	0	0	0	0	1	1
chr1:204611175-204611445	MPRA-tested enhancer	1.68376	0.979201	1.7138	1.18922	2.07684	1.32213	1.48559	0.759918	1.1586	0.000627483	0.283875	0.000419946	0.0864883	1.25569e-06	0.0311968	0.00657987	0.600592	0.106141	0	0	0	0	0	0	0	0	0	0	0
chr1:204624135-204624405	MPRA-tested enhancer	1.01761	1.09728	1.61916	0.905154	0.789873	0.897274	0.847493	1.04075	1.26996	0.236963	0.154751	0.00142857	0.385005	0.556464	0.396402	0.470069	0.210911	0.0477653	0	0	0	0	0	0	0	0	0	0	0
chr1:204630415-204630685	MPRA-tested enhancer	1.09191	1.7147	1.40076	1.24349	1.03322	1.35586	1.02798	0.945753	1.00203	0.159612	0.000414878	0.0153953	0.0585332	0.219193	0.0232632	0.225077	0.328038	0.255466	0	0	0	0	0	0	0	0	0	0	0
chr1:204640655-204640925	MPRA-tested enhancer	0.983319	1.79979	1.61936	0.860599	0.974904	2.26306	0.818149	1.12096	0.839249	0.278641	0.0001245	0.00142521	0.450468	0.289388	3.17123e-08	0.514146	0.134471	0.482439	0	0	0	0	0	1	0	0	0	1	1
chr1:204650972-204651242	MPRA-tested enhancer	0.827222	1.03582	0.73579	0.988795	0.819601	1.15368	0.989121	0.982334	1.598	0.500511	0.216312	0.63525	0.271755	0.511966	0.109575	0.271347	0.27989	0.00184824	0	0	0	0	0	0	0	0	0	0	0
chr1:204664135-204664405	MPRA-tested enhancer	0.928149	1.19806	0.944022	0.842278	0.906392	1.18662	0.852044	1.74138	1.11942	0.352342	0.0813556	0.330399	0.477891	0.383223	0.0880448	0.463251	0.000287422	0.135734	0	0	0	0	0	0	0	0	0	0	0
chr1:204819535-204819805	MPRA-tested enhancer	0.957433	1.26357	0.985476	0.888036	1.34041	1.2116	0.924697	1.91995	2.14642	0.312298	0.0502078	0.275918	0.409877	0.0266571	0.0739439	0.357183	1.9271e-05	3.35858e-07	0	0	0	0	0	0	0	0	1	1	1
chr1:205026215-205026485	MPRA-tested enhancer	1.25201	1.09599	2.04494	1.30574	1.41299	1.02053	1.61199	1.3287	1.69111	0.0548798	0.155904	2.24845e-06	0.0357914	0.0136977	0.233586	0.00155984	0.0294952	0.000569387	0	0	0	0	0	0	0	0	0	0	0
chr1:205204155-205204425	MPRA-tested enhancer	0.680979	0.898411	0.692679	0.657065	0.718849	1.08953	0.677197	0.734861	1.04809	0.709634	0.394753	0.694355	0.739701	0.658959	0.161803	0.714495	0.636565	0.203008	0	0	0	0	0	0	0	0	0	0	0
chr1:205304727-205304997	MPRA-tested enhancer	0.760413	0.371401	1.23846	0.257682	1.2266	0.573762	0.564853	1.47971	0.462843	0.599871	0.957173	0.060783	0.984114	0.0663499	0.83054	0.838881	0.00700018	0.915316	0	0	0	0	0	0	0	0	0	0	0
chr1:205347015-205347285	MPRA-tested enhancer	0.958972	0.956915	1.27307	1.09379	1.13433	1.10377	1.09153	0.885794	1.03015	0.310249	0.31299	0.0466089	0.1579	0.123868	0.149	0.159961	0.413165	0.22263	0	0	0	0	0	0	0	0	0	0	0
chr1:205360195-205360465	MPRA-tested enhancer	0.624802	0.449374	1.00403	0.553124	0.916029	0.679476	0.870249	1.45051	0.855923	0.777562	0.92292	0.253056	0.849448	0.36944	0.71157	0.436109	0.00945678	0.457449	0	0	0	0	0	0	0	0	0	0	0
chr1:205662435-205662705	MPRA-tested enhancer	1.48306	2.43676	1.7127	1.18744	1.33339	1.62	1.22532	1.18755	1.56794	0.00675822	6.66478e-10	0.000426286	0.0875498	0.0283292	0.00141388	0.0669745	0.0874864	0.00263777	0	1	0	0	0	0	0	0	0	1	1
chr1:205689495-205689765	MPRA-tested enhancer	0.62497	0.877404	2.17169	0.790493	0.695295	0.705789	0.668803	0.563468	0.674685	0.777374	0.425516	2.04647e-07	0.555542	0.690889	0.676823	0.725145	0.840154	0.717704	0	0	1	0	0	0	0	0	0	1	1
chr1:205693695-205693965	MPRA-tested enhancer	1.11682	1.96541	1.3153	1.03544	1.31456	1.26946	1.14115	1.19404	1.48687	0.137878	9.04115e-06	0.0330494	0.216736	0.0332559	0.0479524	0.118689	0.0836573	0.00649155	0	0	0	0	0	0	0	0	0	0	0
chr1:205697374-205697644	MPRA-tested enhancer	0.589289	0.479616	0.609939	0.638833	0.44794	0.596896	0.735841	0.61201	1.0939	0.815354	0.905078	0.793889	0.761495	0.923698	0.807613	0.635179	0.791657	0.157798	0	0	0	0	0	0	0	0	0	0	0
chr1:205701495-205701765	MPRA-tested enhancer	0.552607	0.755227	0.4486	0.722911	0.432616	0.633572	0.656732	0.808245	0.501402	0.849902	0.607403	0.923341	0.653327	0.931642	0.767593	0.740108	0.529012	0.890455	0	0	0	0	0	0	0	0	0	0	0
chr1:205737024-205737294	MPRA-tested enhancer	2.24687	0.376138	0.578905	0.668888	0.463944	0.902745	0.817058	1.0776	0.762428	4.44982e-08	0.955523	0.825601	0.725039	0.91467	0.38848	0.515786	0.173065	0.596935	1	0	0	0	0	0	0	0	0	1	1
chr1:206501209-206501479	MPRA-tested enhancer	1.40399	0.899855	0.84356	1.91348	0.716636	2.58189	1.28275	0.999411	1.11683	0.0149294	0.39266	0.475967	2.14134e-05	0.662014	1.91883e-11	0.0431616	0.258649	0.137865	0	0	0	0	0	1	0	0	0	1	1
chr1:206521155-206521425	MPRA-tested enhancer	1.01335	1.00876	1.42795	0.895863	0.743568	1.38372	0.922262	0.883697	1.3119	0.241946	0.24739	0.0118414	0.398454	0.624183	0.0180602	0.360613	0.416243	0.0340047	0	0	0	0	0	0	0	0	0	0	0
chr1:206673395-206673665	MPRA-tested enhancer	1.51233	2.16565	2.1847	1.65971	1.50746	1.68777	1.42929	1.41727	1.34883	0.00493792	2.30538e-07	1.58021e-07	0.000857836	0.00520614	0.000595127	0.0116863	0.0131417	0.0247591	0	1	1	0	0	0	0	0	0	2	1
chr1:20705395-20705665	MPRA-tested enhancer	0.945059	1.4127	64.6451	0.95304	0.748402	1.20204	0.903981	1.18215	0.770286	0.328984	0.0137356	0	0.318181	0.617252	0.0791235	0.386695	0.0907664	0.585433	0	0	1	0	0	0	0	0	0	1	1
chr1:20712165-20712435	MPRA-tested enhancer	0.734373	1.14211	1.20808	0.859724	1.04384	1.19013	0.803516	5.36896	1.03625	0.637255	0.117968	0.0758194	0.451773	0.207561	0.0859502	0.536097	0	0.215836	0	0	0	0	0	0	0	1	0	1	1
chr1:20741675-20741945	MPRA-tested enhancer	0.801066	0.444114	0.896348	0.578876	0.329149	1.07931	0.924915	0.773406	1.91084	0.539762	0.925744	0.397749	0.82563	0.969809	0.171418	0.356877	0.580845	2.2352e-05	0	0	0	0	0	0	0	0	0	0	0
chr1:207925225-207925495	MPRA-tested enhancer	1.55562	1.87613	2.46992	1.2272	1.45927	1.27537	1.19837	1.55819	1.35269	0.00304154	3.89208e-05	3.04072e-10	0.0660585	0.00865081	0.0457733	0.0811796	0.00295313	0.0239274	0	0	1	0	0	0	0	0	0	1	1
chr1:20883844-20884114	MPRA-tested enhancer	0.594299	0.116843	0.911265	1.16102	0.742753	0.499349	0.755655	0.626898	0.906233	0.810278	0.996296	0.376234	0.104475	0.625347	0.891898	0.606782	0.775202	0.383452	0	0	0	0	0	0	0	0	0	0	0
chr1:209326875-209327145	MPRA-tested enhancer	1.06861	1.26447	1.33815	1.11178	0.951309	1.19797	1.18631	0.721186	1.33199	0.181875	0.0498577	0.0271862	0.1421	0.320511	0.081405	0.0882274	0.655724	0.0286743	0	0	0	0	0	0	0	0	0	0	0
chr1:210222395-210222665	MPRA-tested enhancer	1.62508	1.01178	3.34976	2.01393	0.729245	0.865193	1.89136	1.06733	1.39738	0.00132785	0.243798	0	3.9081e-06	0.644477	0.443622	3.05743e-05	0.183153	0.0158951	0	0	1	0	0	0	0	0	0	1	1
chr1:210419375-210419645	MPRA-tested enhancer	1.41549	2.13134	1.83642	1.0249	1.69725	2.69808	1.33676	1.45108	1.37157	0.0133703	4.49472e-07	7.19663e-05	0.228568	0.000524735	9.07718e-13	0.0275169	0.00940274	0.0201926	0	1	0	0	0	1	0	0	0	2	1
chr1:211248015-211248285	MPRA-tested enhancer	1.18337	0.788215	1.7771	1.26821	0.497929	0.995741	1.10533	0.658606	0.745024	0.0900134	0.55893	0.000173259	0.0484245	0.892888	0.263143	0.147637	0.737813	0.622099	0	0	0	0	0	0	0	0	0	0	0
chr1:211493895-211494165	MPRA-tested enhancer	0.885276	1.15021	0.88232	0.880826	1.06795	1.66405	0.870508	1.07294	1.88049	0.413924	0.112049	0.418269	0.420469	0.182525	0.000811196	0.435726	0.177592	3.63335e-05	0	0	0	0	0	0	0	0	0	0	0
chr1:21151795-21152065	MPRA-tested enhancer	0.646466	0.659014	0.705911	0.605481	0.729862	0.871981	0.682752	0.598741	1.49644	0.752494	0.737312	0.676658	0.798644	0.643612	0.433541	0.707342	0.805706	0.00586265	0	0	0	0	0	0	0	0	0	0	0
chr1:212031038-212031308	MPRA-tested enhancer	0.799288	1.18483	0.453894	1.69769	0.339047	11.5229	0.817337	2.12135	1.06145	0.542422	0.0891221	0.920428	0.000521665	0.967167	0	0.515366	5.44241e-07	0.189089	0	0	0	0	0	1	0	1	0	2	1
chr1:212166895-212167165	MPRA-tested enhancer	1.34814	0.807736	1.47881	0.848358	1.85381	1.72954	1.10837	1.1132	1.57256	0.0249107	0.529775	0.00706632	0.468771	5.51263e-05	0.00033868	0.145015	0.140903	0.00249943	0	0	0	0	0	0	0	0	0	0	0
chr1:21238355-21238625	MPRA-tested enhancer	1.08167	0.98986	2.11219	1.21419	1.21433	1.10229	1.04702	1.2316	1.15018	0.169165	0.270425	6.479e-07	0.0725851	0.0725137	0.150294	0.204146	0.0639544	0.112067	0	0	1	0	0	0	0	0	0	1	1
chr1:212450495-212450765	MPRA-tested enhancer	0.86606	0.815876	1.28285	0.82118	0.915067	1.09474	0.878064	0.97918	1.13707	0.442333	0.517561	0.0431257	0.509593	0.370808	0.157039	0.424542	0.283902	0.121769	0	0	0	0	0	0	0	0	0	0	0
chr1:21254355-21254625	MPRA-tested enhancer	0.76693	0.74025	0.732748	0.70501	0.765924	0.92856	0.782756	0.837971	1.07446	0.590355	0.628918	0.639549	0.677877	0.591827	0.351768	0.567034	0.484357	0.17611	0	0	0	0	0	0	0	0	0	0	0
chr1:212569281-212569551	MPRA-tested enhancer	1.44731	2.56816	4.53227	1.70497	3.59866	0.426733	0.818444	1.32156	0.735585	0.00976735	2.71825e-11	0	0.000473159	0	0.934517	0.513703	0.0313478	0.635541	0	1	1	0	1	0	0	0	0	3	1
chr1:212667835-212668105	MPRA-tested enhancer	0.863343	1.55195	1.06042	0.910918	1.3554	1.1522	0.913849	0.839513	0.913771	0.446377	0.00317206	0.190141	0.376731	0.0233578	0.110625	0.372544	0.482041	0.372655	0	0	0	0	0	0	0	0	0	0	0
chr1:212914835-212915105	MPRA-tested enhancer	1.31644	1.71289	0.325307	1.68539	1.02118	1.90892	1.37503	2.01249	1.28289	0.0327329	0.000425172	0.970785	0.000614092	0.232834	2.30562e-05	0.0195639	4.00833e-06	0.0431136	0	0	0	0	0	0	0	0	0	0	0
chr1:212914856-212915126	POSCTRL	0.928048	0.817515	1.32865	0.920619	1.09138	0.648902	1.07556	1.39279	1.49011	0.352484	0.515099	0.0295085	0.362932	0.160097	0.749583	0.175036	0.0165962	0.00627239	0	0	0	0	0	0	0	0	0	0	0
chr1:21331992-21332262	MPRA-tested enhancer	0.596209	0.708332	0.487207	0.583084	0.672182	1.00996	0.564953	0.777069	1.05389	0.808321	0.673375	0.900156	0.821522	0.720881	0.245964	0.838789	0.575445	0.196888	0	0	0	0	0	0	0	0	0	0	0
chr1:21350255-21350525	MPRA-tested enhancer	1.03292	2.21433	1.50519	1.12794	1.62215	1.75112	1.26121	3.03082	1.54129	0.21953	8.69586e-08	0.00533608	0.128862	0.00137694	0.000250811	0.0511322	0	0.00358032	0	1	0	0	0	0	0	1	0	2	1
chr1:21666955-21667225	MPRA-tested enhancer	0.985959	1.05703	1.32788	0.852948	1.52534	1.60772	1.03858	1.29311	1.71728	0.275311	0.193627	0.0297043	0.461898	0.00427932	0.00164332	0.213279	0.039702	0.000400569	0	0	0	0	0	0	0	0	0	0	0
chr1:21920657-21920927	MPRA-tested enhancer	0.947702	1.19531	0.889702	0.846765	1.52517	1.20857	0.783451	0.947624	0.870706	0.32539	0.0829256	0.407439	0.47116	0.00428775	0.0755573	0.566004	0.325496	0.435431	0	0	0	0	0	0	0	0	0	0	0
chr1:21921615-21921885	MPRA-tested enhancer	1.15018	1.24219	1.51741	0.927103	1.63236	1.10131	0.987103	0.846418	1.06646	0.112071	0.0591102	0.00467065	0.353807	0.00121298	0.151165	0.273874	0.471681	0.184015	0	0	0	0	0	0	0	0	0	0	0
chr1:21926972-21927242	MPRA-tested enhancer	0.604396	0.56799	0.802546	0.661235	0.917987	0.575896	0.621335	0.825871	0.748925	0.799792	0.835976	0.537549	0.734575	0.366659	0.828502	0.781436	0.502543	0.6165	0	0	0	0	0	0	0	0	0	0	0
chr1:219271775-219272045	MPRA-tested enhancer	1.54507	1.32621	5.97355	1.22691	1.07538	0.441982	1.66883	0.896904	1.52023	0.0034304	0.0301303	0	0.0662007	0.17521	0.926866	0.000762569	0.39694	0.00452787	0	0	1	0	0	0	0	0	0	1	1
chr1:21939695-21939965	MPRA-tested enhancer	0.744856	1.0974	1.13317	0.81006	1.07552	1.28777	0.78341	0.972659	1.127	0.62234	0.154637	0.124763	0.52629	0.175079	0.0414554	0.566064	0.292287	0.129608	0	0	0	0	0	0	0	0	0	0	0
chr1:21944415-21944685	MPRA-tested enhancer	1.41647	1.21268	0.85316	1.55389	0.996511	0.860475	1.62636	1.14266	1.23479	0.0132445	0.0733786	0.461581	0.0031024	0.262196	0.450652	0.00130699	0.117562	0.0624629	0	0	0	0	0	0	0	0	0	0	0
chr1:219446475-219446745	MPRA-tested enhancer	0.938538	2.08155	1.32096	1.15056	1.63182	1.14604	0.794206	0.702475	2.17142	0.337918	1.15082e-06	0.0315075	0.111797	0.00122123	0.115071	0.550009	0.681295	2.05732e-07	0	0	0	0	0	0	0	0	1	1	1
chr1:21946944-21947214	MPRA-tested enhancer	1.36129	2.76027	1.49098	1.1777	1.66203	2.33195	1.49275	2.2269	2.15092	0.0221604	1.64091e-13	0.00621437	0.0935368	0.000832594	7.20547e-09	0.00609849	6.72494e-08	3.07662e-07	0	1	0	0	0	1	0	1	1	4	1
chr1:21955529-21955799	MPRA-tested enhancer	0.655822	0.693321	0.598874	0.553963	0.721331	1.2248	0.61345	0.713551	0.80341	0.741218	0.693506	0.805569	0.848707	0.655521	0.0672292	0.790098	0.666252	0.536255	0	0	0	0	0	0	0	0	0	0	0
chr1:22039835-22040105	MPRA-tested enhancer	3.13386	1.92129	1.66552	2.8758	0.973232	1.29132	3.52984	0.711671	0.774055	0	1.88541e-05	0.000795989	5.88418e-15	0.291545	0.0402816	0	0.668825	0.57989	1	0	0	1	0	0	1	0	0	3	1
chr1:220500228-220500498	MPRA-tested enhancer	1.04236	1.53932	1.00815	0.777803	0.954329	1.34458	0.77757	0.992707	1.175	0.209155	0.00366065	0.248108	0.574362	0.316449	0.0257018	0.574705	0.266887	0.0952431	0	0	0	0	0	0	0	0	0	0	0
chr1:220808635-220808905	MPRA-tested enhancer	1.37887	1.04939	3.10109	1.20017	3.82245	1.83123	1.50706	3.29879	1.45956	0.0188881	0.201625	0	0.080166	0	7.78614e-05	0.0052288	0	0.00862505	0	0	1	0	1	0	0	1	0	3	1
chr1:22112615-22112885	MPRA-tested enhancer	0.820113	1.07717	1.71411	0.778829	1.23041	1.06227	0.816623	1.14446	1.53168	0.511195	0.173479	0.000418197	0.572845	0.0645193	0.188253	0.516439	0.116231	0.00398797	0	0	0	0	0	0	0	0	0	0	0
chr1:22126655-22126925	MPRA-tested enhancer	1.24209	1.39895	0.767539	1.1452	1.62301	2.38081	1.03478	1.36962	0.950387	0.0591538	0.0156614	0.589463	0.115685	0.00136245	2.42043e-09	0.217467	0.0205535	0.321756	0	0	0	0	0	1	0	0	0	1	1
chr1:222805700-222805970	MPRA-tested enhancer	1.09832	2.13666	0.532354	0.864409	1.19631	1.21313	1.06268	1.07721	1.63882	0.153816	4.05732e-07	0.867001	0.444789	0.0823539	0.0731397	0.187833	0.173444	0.00111866	0	1	0	0	0	0	0	0	0	1	1
chr1:223103115-223103385	MPRA-tested enhancer	0.681222	1.25622	2.02756	0.718905	0.942113	0.923246	0.67956	1.48726	0.920039	0.709321	0.0531405	3.06969e-06	0.658882	0.333009	0.359225	0.711462	0.0064651	0.363752	0	0	0	0	0	0	0	0	0	0	0
chr1:223701095-223701365	MPRA-tested enhancer	0.767566	0.782582	1.05124	0.711856	0.732797	1.39533	0.676514	0.946929	1.06025	0.589423	0.567292	0.199667	0.668572	0.63948	0.0162052	0.715369	0.326439	0.190309	0	0	0	0	0	0	0	0	0	0	0
chr1:223706155-223706425	MPRA-tested enhancer	1.58081	3.18976	1.26526	1.62807	1.58788	0.970124	1.33913	1.23357	1.39242	0.00226863	0	0.0495522	0.00127955	0.0020862	0.295577	0.0269552	0.0630305	0.0166534	0	1	0	0	0	0	0	0	0	1	1
chr1:2240275-2240545	MPRA-tested enhancer	0.690346	0.650837	1.08922	0.699675	0.831842	0.796499	0.800385	0.590523	0.640653	0.697429	0.747259	0.162092	0.685051	0.493566	0.546587	0.54078	0.814112	0.759366	0	0	0	0	0	0	0	0	0	0	0
chr1:224164615-224164885	MPRA-tested enhancer	1.31235	1.75021	1.05134	2.33395	1.18386	0.717055	2.21684	0.912887	1.34974	0.0338762	0.000254008	0.199563	6.89519e-09	0.0897184	0.661436	8.26283e-08	0.373917	0.0245616	0	0	0	1	0	0	1	0	0	2	1
chr1:224192207-224192477	MPRA-tested enhancer	1.05151	6.03206	10.1123	1.31358	2.68897	2.03749	1.0835	2.16271	0.803288	0.19938	0	0	0.0335299	1.16074e-12	2.57079e-06	0.167432	2.44266e-07	0.536438	0	1	1	0	1	0	0	1	0	4	1
chr1:2242127-2242397	MPRA-tested enhancer	0.812609	0.652125	2.10523	0.903557	1.17334	0.757727	0.924359	1.14102	1.26806	0.522465	0.745705	7.39047e-07	0.387308	0.0963072	0.603777	0.357659	0.118787	0.0484811	0	0	1	0	0	0	0	0	0	1	1
chr1:22455935-22456205	MPRA-tested enhancer	1.10028	2.43603	0.606908	1.20057	2.91866	1.24241	1.16021	1.75929	0.587903	0.152073	6.78086e-10	0.79713	0.0799413	1.66533e-15	0.0590108	0.10503	0.000223478	0.816743	0	1	0	0	1	0	0	0	0	2	1
chr1:225462995-225463265	MPRA-tested enhancer	0.676636	0.505326	0.814946	0.698346	0.440665	0.674427	0.561922	0.589472	1.18542	0.715213	0.887657	0.518958	0.686827	0.927552	0.718031	0.841566	0.815169	0.088765	0	0	0	0	0	0	0	0	0	0	0
chr1:225824675-225824945	MPRA-tested enhancer	0.738735	0.613197	1.16853	0.73275	1.06292	0.932331	0.701072	0.777951	0.867332	0.631073	0.790372	0.0994397	0.639546	0.187587	0.34651	0.683178	0.574142	0.440441	0	0	0	0	0	0	0	0	0	0	0
chr1:225945755-225946025	MPRA-tested enhancer	2.59812	1.10938	0.808233	4.72513	0.597794	1.00362	4.60473	0.893864	0.810294	1.26738e-11	0.144146	0.52903	0	0.806687	0.253542	0	0.401363	0.525939	1	0	0	1	0	0	1	0	0	3	1
chr1:226178756-226179026	MPRA-tested enhancer	0.573846	3.08399	0.313787	0.647214	0.95796	1.29389	0.814118	0.754444	0.912865	0.83046	0	0.973558	0.751602	0.311597	0.0394506	0.520201	0.608535	0.373947	0	1	0	0	0	0	0	0	0	1	1
chr1:22618135-22618405	MPRA-tested enhancer	1.21542	1.39393	0.897071	1.25011	1.70959	1.2397	1.19404	1.40664	1.12116	0.0719481	0.0164201	0.396697	0.0556786	0.000444569	0.0602228	0.0836598	0.014557	0.134304	0	0	0	0	0	0	0	0	0	0	0
chr1:226428935-226429205	MPRA-tested enhancer	0.972597	0.534574	1.76772	0.600173	0.805215	0.783489	1.17147	0.877317	0.915385	0.292367	0.865195	0.000198207	0.804219	0.533552	0.565948	0.0975156	0.425645	0.370356	0	0	0	0	0	0	0	0	0	0	0
chr1:22691055-22691325	MPRA-tested enhancer	1.07568	1.2766	1.16576	0.87779	2.61609	1.18947	1.03959	1.34902	1.10458	0.174925	0.0453268	0.101278	0.424946	7.97085e-12	0.0863409	0.212169	0.0247181	0.148293	0	0	0	0	1	0	0	0	0	1	1
chr1:22717073-22717343	MPRA-tested enhancer	1.13995	1.44471	0.767616	1.03009	1.22954	1.43882	0.998852	1.09247	1.02644	0.119583	0.0100263	0.58935	0.222701	0.0649338	0.0106348	0.259331	0.159105	0.226821	0	0	0	0	0	0	0	0	0	0	0
chr1:227378315-227378585	MPRA-tested enhancer	0.722256	0.19525	1.57764	0.524683	0.900718	1.29252	0.554724	0.494153	0.36072	0.654237	0.991403	0.00235475	0.873113	0.39141	0.0398941	0.848033	0.89549	0.960714	0	0	0	0	0	0	0	0	0	0	0
chr1:22814775-22815045	MPRA-tested enhancer	0.987911	1.45169	1.609	0.815275	1.02162	1.42901	0.807906	0.840936	1.34342	0.272861	0.0093445	0.00161777	0.518464	0.232326	0.0117192	0.529521	0.479905	0.0259649	0	0	0	0	0	0	0	0	0	0	0
chr1:228149535-228149805	MPRA-tested enhancer	5.55121	0.569719	0.850179	6.22968	0.59697	1.29412	5.86591	0.616118	0.624218	0	0.834359	0.466044	0	0.807538	0.0393756	0	0.787189	0.778218	1	0	0	1	0	0	1	0	0	3	1
chr1:228184075-228184345	MPRA-tested enhancer	1.19583	0.833646	0.376052	0.771966	1.53328	1.43048	0.929779	1.32615	1.25812	0.0826296	0.490856	0.955553	0.582964	0.00391732	0.0115502	0.350065	0.0301453	0.0523674	0	0	0	0	0	0	0	0	0	0	0
chr1:22836055-22836325	MPRA-tested enhancer	1.151	1.27979	1.98683	1.1474	2.56764	1.93691	1.30368	1.21995	1.58753	0.111481	0.0441936	6.26851e-06	0.11408	2.75407e-11	1.45789e-05	0.0364089	0.0696365	0.00209476	0	0	0	0	1	0	0	0	0	1	1
chr1:2284550-2284820	MPRA-tested enhancer	0.597388	1.20909	0.713778	0.617188	0.797976	0.938699	0.606109	0.711662	0.737219	0.807106	0.0752765	0.665941	0.786016	0.544382	0.337697	0.797979	0.668838	0.633225	0	0	0	0	0	0	0	0	0	0	0
chr1:228494530-228494800	MPRA-tested enhancer	0.712851	0.455314	0.526157	0.519538	0.727877	0.718285	0.579231	0.678217	0.943995	0.667211	0.919633	0.871954	0.877101	0.646396	0.659738	0.825285	0.713188	0.330436	0	0	0	0	0	0	0	0	0	0	0
chr1:22880009-22880279	MPRA-tested enhancer	0.726178	1.19144	0.769435	0.93215	0.989484	1.16132	0.914268	0.614689	0.981515	0.648773	0.0851772	0.586682	0.346761	0.270894	0.104275	0.371947	0.788751	0.280929	0	0	0	0	0	0	0	0	0	0	0
chr1:22887229-22887499	MPRA-tested enhancer	0.942747	1.16139	1.98045	0.897061	0.987234	1.1633	0.916579	0.863661	1.33431	0.332141	0.104222	6.99516e-06	0.396712	0.27371	0.102926	0.368658	0.445903	0.0281048	0	0	0	0	0	0	0	0	0	0	0
chr1:229022635-229022905	MPRA-tested enhancer	0.740407	0.784722	0.870376	0.608756	0.739439	0.805121	0.760855	0.659078	0.953006	0.628694	0.564118	0.435921	0.795157	0.630072	0.533692	0.599227	0.737233	0.318226	0	0	0	0	0	0	0	0	0	0	0
chr1:229108995-229109265	MPRA-tested enhancer	0.9348	1.18645	1.57682	1.23861	0.903206	1.87774	1.13327	1.32413	1.29968	0.343082	0.088147	0.00237757	0.0607127	0.387814	3.7946e-05	0.124686	0.0306702	0.0376265	0	0	0	0	0	0	0	0	0	0	0
chr1:22915875-22916145	MPRA-tested enhancer	0.983142	1.3601	1.28772	1.05619	1.72431	1.99764	1.02479	1.46423	1.92804	0.278866	0.022398	0.0414713	0.194489	0.000363885	5.19797e-06	0.228695	0.00822187	1.68772e-05	0	0	0	0	0	0	0	0	0	0	0
chr1:229223675-229223945	MPRA-tested enhancer	0.956247	1.37894	0.62365	0.844204	0.877742	0.695792	0.801308	0.489395	1.8401	0.313882	0.0188757	0.778854	0.475001	0.425017	0.690229	0.5394	0.898703	6.80475e-05	0	0	0	0	0	0	0	0	0	0	0
chr1:229326086-229326356	MPRA-tested enhancer	0.758244	0.506423	2.23596	0.888287	0.489866	8.66649	0.899708	0.891502	1.45759	0.603026	0.886867	5.57966e-08	0.409509	0.898388	0	0.392872	0.404808	0.00880027	0	0	1	0	0	1	0	0	0	2	1
chr1:229645735-229646005	MPRA-tested enhancer	1.06151	1.23662	1.99468	0.990974	1.54068	1.28649	0.916623	1.57099	1.60161	0.18902	0.0616232	5.47219e-06	0.269038	0.00360515	0.041887	0.368595	0.00254572	0.0017695	0	0	0	0	0	0	0	0	0	0	0
chr1:22971195-22971465	MPRA-tested enhancer	1.1554	1.57535	2.19231	1.1787	2.15094	1.18937	1.19391	1.48105	0.867633	0.108366	0.00241905	1.35704e-07	0.0929078	3.07546e-07	0.0864017	0.0837381	0.00690235	0.439993	0	0	1	0	1	0	0	0	0	2	1
chr1:23013815-23014085	MPRA-tested enhancer	1.00743	1.84072	1.02876	0.747209	0.662809	1.75449	0.725066	1.56679	1.22206	0.248972	6.73987e-05	0.224198	0.618965	0.732627	0.000239152	0.650325	0.00267329	0.0685795	0	0	0	0	0	0	0	0	0	0	0
chr1:230747358-230747628	MPRA-tested enhancer	0.876938	0.828209	1.11795	0.783374	1.02944	0.952516	0.868015	1.05601	1.07368	0.426205	0.499028	0.136942	0.566117	0.223428	0.318886	0.439427	0.194679	0.176875	0	0	0	0	0	0	0	0	0	0	0
chr1:230769235-230769505	MPRA-tested enhancer	1.0813	2.83529	11.2531	0.98876	2.01411	1.34448	1.19162	2.23692	2.209	0.169517	1.94289e-14	0	0.271798	3.8956e-06	0.0257247	0.085071	5.47043e-08	9.69045e-08	0	1	1	0	0	0	0	1	1	4	1
chr1:23085911-23086181	MPRA-tested enhancer	0.920857	1.78124	1.3791	0.726516	1.80406	0.777304	0.958461	1.07048	0.823937	0.362596	0.000163199	0.0188475	0.6483	0.000116908	0.575099	0.310929	0.180018	0.505449	0	0	0	0	0	0	0	0	0	0	0
chr1:23091574-23091844	MPRA-tested enhancer	1.34592	2.2936	2.89312	1.21325	1.2012	1.23521	1.14205	1.25607	1.83979	0.0254012	1.65729e-08	3.55271e-15	0.0730771	0.0795881	0.0622686	0.118018	0.0532009	6.83634e-05	0	1	1	0	0	0	0	0	0	2	1
chr1:232143575-232143845	MPRA-tested enhancer	0.630075	0.644002	0.962661	0.964611	0.801198	0.79843	0.718629	0.453777	1.10632	0.771597	0.75542	0.30536	0.302791	0.539566	0.543703	0.659263	0.920493	0.146777	0	0	0	0	0	0	0	0	0	0	0
chr1:232542707-232542977	MPRA-tested enhancer	0.559902	0.72578	0.463469	0.601212	3.15576	0.643631	0.599399	0.780335	1.02292	0.843399	0.649329	0.91495	0.803135	0	0.755858	0.805024	0.570618	0.230839	0	0	0	0	1	0	0	0	0	1	1
chr1:232548715-232548985	MPRA-tested enhancer	1.29574	2.3187	0.8053	0.765205	2.62759	2.62583	0.97856	5.71799	0.574614	0.0388616	9.62946e-09	0.533426	0.592879	5.9095e-12	6.18749e-12	0.284694	0	0.829728	0	1	0	0	1	1	0	1	0	4	1
chr1:232578935-232579205	MPRA-tested enhancer	0.931743	0.402743	1.90378	0.965473	1.44554	1.13875	0.913507	0.824446	0.891627	0.347327	0.945277	2.50525e-05	0.301657	0.00994237	0.120489	0.373031	0.504684	0.404625	0	0	0	0	0	0	0	0	0	0	0
chr1:232962937-232963207	MPRA-tested enhancer	0.708122	0.685236	0.7215	0.766145	1.23145	1.17511	0.817906	0.607738	0.97046	0.673661	0.704116	0.655288	0.591504	0.0640257	0.095174	0.514512	0.796245	0.29514	0	0	0	0	0	0	0	0	0	0	0
chr1:23356515-23356785	MPRA-tested enhancer	0.88939	0.955583	2.75716	1.13409	1.16063	0.781733	1.07296	1.46242	0.284254	0.407895	0.31477	1.78968e-13	0.12405	0.104741	0.56855	0.177574	0.00837564	0.979678	0	0	1	0	0	0	0	0	0	1	1
chr1:23377295-23377565	MPRA-tested enhancer	0.826583	0.680649	0.793101	0.713612	0.79455	0.901518	0.744428	0.856383	0.650604	0.501472	0.71006	0.551656	0.666169	0.549496	0.390252	0.622952	0.456761	0.747539	0	0	0	0	0	0	0	0	0	0	0
chr1:23395295-23395565	MPRA-tested enhancer	1.15473	0.517392	0.819911	0.818402	0.837927	0.386655	0.799749	1.07371	0.620285	0.108838	0.878738	0.511499	0.513767	0.484424	0.951674	0.541732	0.176837	0.782601	0	0	0	0	0	0	0	0	0	0	0
chr1:23408975-23409245	MPRA-tested enhancer	0.667037	1.09413	0.40315	0.811488	1.03565	0.79101	0.933246	0.290233	3.0988	0.72736	0.157593	0.945107	0.524147	0.216506	0.554771	0.345238	0.978547	0	0	0	0	0	0	0	0	0	1	1	1
chr1:234489035-234489305	MPRA-tested enhancer	0.90826	0.640614	0.295381	1.06395	1.07385	0.805535	1.1951	0.940456	2.01401	0.380539	0.759411	0.97753	0.186551	0.176705	0.533073	0.0830478	0.335281	3.90283e-06	0	0	0	0	0	0	0	0	0	0	0
chr1:234520875-234521145	MPRA-tested enhancer	1.40918	1.9811	3.14291	1.27869	1.45126	2.64032	1.21484	1.70817	1.5864	0.0142083	6.91754e-06	0	0.0445832	0.00938491	4.23472e-12	0.0722503	0.000453196	0.00212326	0	0	1	0	0	1	0	0	0	2	1
chr1:234528075-234528345	MPRA-tested enhancer	1.99798	1.43271	2.36233	1.74447	1.43003	1.15865	1.64791	1.57141	1.73409	5.16713e-06	0.011299	3.67137e-09	0.000275286	0.0116021	0.106107	0.000997337	0.00253314	0.00031803	0	0	1	0	0	0	0	0	0	1	1
chr1:234550335-234550605	MPRA-tested enhancer	1.24571	0.943802	1.21133	1.13207	2.3716	1.08031	1.12889	1.09582	1.53544	0.0575655	0.330699	0.0740873	0.125615	2.98044e-09	0.170461	0.128104	0.156065	0.00382391	0	0	0	0	1	0	0	0	0	1	1
chr1:234553495-234553765	MPRA-tested enhancer	0.765615	0.822129	0.370203	0.602873	0.9194	0.834791	0.769985	0.663929	1.04498	0.592279	0.508167	0.957583	0.801395	0.364657	0.489135	0.585876	0.731237	0.206328	0	0	0	0	0	0	0	0	0	0	0
chr1:234564755-234565025	MPRA-tested enhancer	0.579843	1.34584	1.08247	0.644386	0.611233	1.04396	0.855024	0.964713	0.391593	0.824691	0.0254187	0.168408	0.754965	0.792496	0.207424	0.458793	0.302657	0.949778	0	0	0	0	0	0	0	0	0	0	0
chr1:234573151-234573421	MPRA-tested enhancer	1.05814	1.57214	1.10981	0.74987	1.02047	1.18555	0.72196	1.0125	0.843339	0.192482	0.00251172	0.143783	0.615139	0.233654	0.0886861	0.654649	0.242949	0.476299	0	0	0	0	0	0	0	0	0	0	0
chr1:234618790-234619060	MPRA-tested enhancer	1.01705	0.950045	1.45895	0.773437	1.55971	1.48823	0.974436	2.13057	0.953315	0.237619	0.322217	0.00867939	0.5808	0.0029017	0.0063989	0.289991	4.56169e-07	0.317811	0	0	0	0	0	0	0	1	0	1	1
chr1:234700375-234700645	MPRA-tested enhancer	0.862866	1.42387	1.58624	0.897435	0.985697	1.12728	0.910543	0.604432	2.01315	0.447087	0.0123249	0.00212718	0.396169	0.275641	0.129378	0.377267	0.799754	3.96198e-06	0	0	0	0	0	0	0	0	0	0	0
chr1:23478935-23479205	MPRA-tested enhancer	1.06391	0.923441	0.877485	0.972065	1.56577	0.885425	1.09896	0.942786	1.08579	0.18659	0.35895	0.425397	0.293057	0.00270525	0.413705	0.15325	0.332087	0.16528	0	0	0	0	0	0	0	0	0	0	0
chr1:234955695-234955965	MPRA-tested enhancer	0.909417	1.0412	5.7514	0.783717	0.887476	0.749895	1.0057	2.68561	1.04211	0.37888	0.210416	0	0.56561	0.410697	0.615104	0.251039	1.27076e-12	0.209429	0	0	1	0	0	0	0	1	0	2	1
chr1:234957055-234957325	MPRA-tested enhancer	0.907949	1.13344	1.10662	0.763671	0.75969	1.17803	0.838933	1.9435	1.21761	0.380986	0.124555	0.146517	0.595121	0.600924	0.0933284	0.482913	1.30674e-05	0.0708264	0	0	0	0	0	0	0	0	0	0	0
chr1:234963275-234963545	MPRA-tested enhancer	1.01529	1.22198	0.495545	1.36168	0.534694	0.794325	1.64074	0.864619	0.846815	0.239677	0.0686194	0.894536	0.0220827	0.865097	0.549831	0.00109196	0.444478	0.471085	0	0	0	0	0	0	0	0	0	0	0
chr1:234978775-234979045	MPRA-tested enhancer	1.19604	1.76847	0.717927	1.15252	3.02966	5.24059	0.964514	2.12696	1.31375	0.0825101	0.000196084	0.660233	0.1104	0	0	0.302918	4.88931e-07	0.0334807	0	0	0	0	1	1	0	1	0	3	1
chr1:235048235-235048505	MPRA-tested enhancer	1.06792	2.03509	1.96533	0.926606	1.49348	1.3777	1.12461	1.21353	0.7587	0.182559	2.68358e-06	9.05438e-06	0.354504	0.0060512	0.0190921	0.131516	0.0729323	0.602363	0	0	0	0	0	0	0	0	0	0	0
chr1:235122475-235122745	MPRA-tested enhancer	0.60424	1.12012	0.502994	0.586919	1.07276	0.923496	0.5379	0.699824	0.984031	0.799956	0.135156	0.889326	0.817724	0.177774	0.358873	0.862458	0.684851	0.277742	0	0	0	0	0	0	0	0	0	0	0
chr1:235357555-235357825	MPRA-tested enhancer	0.731467	0.354343	3.01271	0.85511	0.892471	0.40977	0.746038	0.469519	0.870237	0.641353	0.962712	1.11022e-16	0.458665	0.403394	0.942281	0.620647	0.911345	0.436126	0	0	1	0	0	0	0	0	0	1	1
chr1:23572886-23573156	MPRA-tested enhancer	0.878443	1.13847	1.18397	0.908175	1.72873	0.905968	0.90617	1.11477	0.936864	0.423982	0.120705	0.0896511	0.380661	0.000342472	0.383834	0.383542	0.139586	0.340227	0	0	0	0	0	0	0	0	0	0	0
chr1:23591375-23591645	MPRA-tested enhancer	0.662507	0.982831	1.31006	0.549172	0.593491	0.970505	0.623921	0.634334	0.652117	0.733001	0.27926	0.0345297	0.852901	0.811102	0.295082	0.77855	0.766715	0.745715	0	0	0	0	0	0	0	0	0	0	0
chr1:23592515-23592785	MPRA-tested enhancer	1.05446	1.07817	1.97013	0.782235	1.01448	1.04654	1.11545	1.18409	2.11146	0.196293	0.172515	8.34464e-06	0.567806	0.240619	0.204658	0.139018	0.0895771	6.56927e-07	0	0	0	0	0	0	0	0	1	1	1
chr1:236129355-236129625	MPRA-tested enhancer	1.2547	1.21427	5.74603	1.35917	1.06199	0.931974	1.26956	1.12043	1.11496	0.053762	0.0725434	0	0.0225861	0.188532	0.347006	0.0479148	0.134903	0.139424	0	0	1	0	0	0	0	0	0	1	1
chr1:236997632-236997902	POSCTRL	0.788039	0.957337	0.800711	0.738424	1.22371	0.88092	0.72518	1.01166	0.964189	0.559192	0.312427	0.540294	0.631514	0.067763	0.420331	0.650167	0.243948	0.303346	0	0	0	0	0	0	0	0	0	0	0
chr1:23761386-23761656	MPRA-tested enhancer	0.651182	0.266409	0.366273	0.775752	0.842417	1.47166	0.773786	0.472793	0.454948	0.746844	0.982759	0.958904	0.577389	0.477682	0.00761366	0.580286	0.909348	0.919838	0	0	0	0	0	0	0	0	0	0	0
chr1:23763115-23763385	MPRA-tested enhancer	1.05777	0.646621	0.611233	1.32373	1.16785	1.1125	1.15713	0.981291	0.709221	0.192856	0.75231	0.792496	0.0307752	0.0998863	0.141498	0.107159	0.281214	0.672165	0	0	0	0	0	0	0	0	0	0	0
chr1:239929255-239929525	MPRA-tested enhancer	0.767504	5.41787	1.78107	0.573091	2.2636	6.01689	0.896617	1.06684	1.1578	0.589514	0	0.000163597	0.831178	3.13573e-08	0	0.397357	0.183639	0.106689	0	1	0	0	1	1	0	0	0	3	1
chr1:241972011-241972281	MPRA-tested enhancer	0.608746	1.16032	0.53497	0.57939	0.853224	2.236	0.789978	0.779622	0.788006	0.795168	0.104954	0.864871	0.82513	0.461485	5.57537e-08	0.556308	0.571673	0.55924	0	0	0	0	0	1	0	0	0	1	1
chr1:241974235-241974505	MPRA-tested enhancer	0.914053	1.47243	0.751526	0.996513	0.895286	1.94012	0.833765	1.65164	0.962028	0.372253	0.00755315	0.612753	0.262195	0.399292	1.38233e-05	0.490676	0.000951169	0.306198	0	0	0	0	0	0	0	0	0	0	0
chr1:241988319-241988589	MPRA-tested enhancer	0.834255	0.440929	0.911058	0.994333	0.628467	1.18285	0.707405	1.10435	1.65655	0.489941	0.927416	0.37653	0.264877	0.773427	0.0903357	0.674634	0.148496	0.000893357	0	0	0	0	0	0	0	0	0	0	0
chr1:2432355-2432625	MPRA-tested enhancer	0.763613	0.540972	0.797914	0.750721	0.762883	1.09226	0.770296	0.876822	1.00345	0.595206	0.859896	0.544474	0.613914	0.596271	0.159292	0.585419	0.426376	0.253748	0	0	0	0	0	0	0	0	0	0	0
chr1:24364935-24365205	MPRA-tested enhancer	0.554267	0.802465	0.726782	0.536681	0.827002	1.01051	0.644595	0.906629	0.750001	0.848438	0.537669	0.647928	0.863465	0.500841	0.245305	0.754717	0.382882	0.614951	0	0	0	0	0	0	0	0	0	0	0
chr1:244101175-244101445	MPRA-tested enhancer	0.960377	1.13718	0.264924	0.965997	0.910445	1.98021	0.940892	0.927085	1.02134	0.308383	0.121685	0.982996	0.300969	0.377407	7.0247e-06	0.334682	0.353832	0.232646	0	0	0	0	0	0	0	0	0	0	0
chr1:244339175-244339445	MPRA-tested enhancer	1.27666	1.83162	2.40307	1.13596	1.8523	1.35422	1.30288	1.85397	2.31562	0.0453077	7.74042e-05	1.45677e-09	0.122612	5.64323e-05	0.0236046	0.036648	5.49929e-05	1.02985e-08	0	0	1	0	0	0	0	0	1	2	1
chr1:244444915-244445185	MPRA-tested enhancer	1.0113	0.975412	1.22302	1.43557	0.766988	0.751291	0.972951	0.578705	0.796042	0.24437	0.288733	0.0681037	0.0109836	0.59027	0.613092	0.291909	0.825795	0.54727	0	0	0	0	0	0	0	0	0	0	0
chr1:244844028-244844298	MPRA-tested enhancer	0.745053	0.850021	0.419315	0.703204	0.662359	1.34945	0.827975	0.74469	1.84858	0.622058	0.46628	0.938006	0.680312	0.733185	0.0246248	0.49938	0.622577	5.97583e-05	0	0	0	0	0	0	0	0	0	0	0
chr1:244868864-244869134	MPRA-tested enhancer	0.713531	0.808156	0.475098	0.57444	0.376711	0.62304	0.737144	1.03228	0.910769	0.666279	0.529144	0.907921	0.829895	0.95532	0.779536	0.633332	0.22025	0.376944	0	0	0	0	0	0	0	0	0	0	0
chr1:2452255-2452525	MPRA-tested enhancer	1.06574	1.23024	1.10804	1.06346	1.31653	1.31968	1.06164	1.4583	1.51149	0.18474	0.0645991	0.145298	0.187042	0.0327096	0.0318492	0.188894	0.00873669	0.004983	0	0	0	0	0	0	0	0	0	0	0
chr1:245587875-245588145	MPRA-tested enhancer	0.808683	3.35132	2.27042	0.668932	2.81573	1.14526	0.727558	0.519881	1.03067	0.528355	0	2.71543e-08	0.724982	3.40838e-14	0.11564	0.646842	0.876838	0.222048	0	1	1	0	1	0	0	0	0	3	1
chr1:24576235-24576505	MPRA-tested enhancer	0.666137	0.761956	1.3436	0.631039	0.647163	0.96186	0.712352	0.855531	1.05692	0.728486	0.597624	0.0259236	0.770497	0.751664	0.306419	0.667894	0.458035	0.193741	0	0	0	0	0	0	0	0	0	0	0
chr1:246284075-246284345	MPRA-tested enhancer	1.07486	0.933426	0.789329	0.940612	1.62619	1.09129	0.682959	1.65974	1.33956	0.175719	0.344988	0.557273	0.335067	0.00130976	0.160181	0.707074	0.000857493	0.0268544	0	0	0	0	0	0	0	0	0	0	0
chr1:246404169-246404439	MPRA-tested enhancer	1.00493	1.01719	1.06355	0.80262	1.92529	10.5838	0.921596	1.70698	1.19611	0.251971	0.237463	0.186956	0.537438	1.76566e-05	0	0.361552	0.000460526	0.0824654	0	0	0	0	0	1	0	0	0	1	1
chr1:246583555-246583825	MPRA-tested enhancer	0.73048	1.36161	1.19107	0.718446	0.333067	1.00901	0.612143	0.740572	0.52394	0.642742	0.022096	0.0853969	0.659516	0.968785	0.247088	0.791514	0.628458	0.873694	0	0	0	0	0	0	0	0	0	0	0
chr1:246632470-246632740	MPRA-tested enhancer	1.2871	0.46471	1.36627	1.01975	3.51005	1.12052	1.02648	1.28429	4.25066	0.0416811	0.914219	0.0211867	0.234481	0	0.134834	0.226772	0.0426339	0	0	0	0	0	1	0	0	0	1	2	1
chr1:246680855-246681125	MPRA-tested enhancer	1.00805	1.47445	2.16337	1.06489	1.44022	1.5297	1.03098	0.86247	0.963381	0.248229	0.00739561	2.4114e-07	0.185602	0.010487	0.00407723	0.221694	0.447678	0.30441	0	0	1	0	0	0	0	0	0	1	1
chr1:24730755-24731025	MPRA-tested enhancer	0.858903	1.05366	1.57338	0.974762	1.6227	1.8134	1.08375	1.02672	1.40803	0.452998	0.197129	0.00247554	0.28957	0.00136753	0.00010178	0.167193	0.226507	0.0143646	0	0	0	0	0	0	0	0	0	0	0
chr1:247324915-247325185	MPRA-tested enhancer	1.16489	1.98965	1.33832	1.00715	0.680311	3.75583	1.40103	1.07439	1.3061	0.101858	5.97066e-06	0.0271451	0.249309	0.710496	0	0.0153553	0.176182	0.0356862	0	0	0	0	0	1	0	0	0	1	1
chr1:247335995-247336265	MPRA-tested enhancer	1.45596	1.80223	0.828887	1.28196	1.22185	0.889001	1.47663	0.788084	1.10002	0.00894843	0.0001201	0.498008	0.0434369	0.068684	0.408464	0.00722985	0.559124	0.152304	0	0	0	0	0	0	0	0	0	0	0
chr1:247342715-247342985	MPRA-tested enhancer	0.866536	1.38451	1.89568	0.911794	2.00836	1.51655	0.952757	0.640301	1.52046	0.441625	0.0179285	2.85346e-05	0.375477	4.31042e-06	0.00471517	0.318561	0.759778	0.00451649	0	0	0	0	0	0	0	0	0	0	0
chr1:24735975-24736245	MPRA-tested enhancer	0.845378	4.34397	0.450288	0.809567	0.75032	0.763893	0.715403	0.717712	0.71315	0.473239	0	0.922421	0.527029	0.614491	0.594797	0.663709	0.66053	0.666802	0	1	0	0	0	0	0	0	0	1	1
chr1:24742533-24742803	MPRA-tested enhancer	0.979691	0.936887	1.1651	0.870694	0.850454	0.807997	0.89389	1.15231	1.01679	0.283251	0.340196	0.101721	0.435449	0.465632	0.529384	0.401325	0.110547	0.23792	0	0	0	0	0	0	0	0	0	0	0
chr1:248886575-248886845	MPRA-tested enhancer	1.2064	1.88864	1.56692	0.700744	0.984636	2.18685	0.895209	1.10878	0.881403	0.0767275	3.19301e-05	0.00266937	0.683619	0.276977	1.51401e-07	0.399404	0.144664	0.419618	0	0	0	0	0	1	0	0	0	1	1
chr1:24971535-24971805	MPRA-tested enhancer	0.755412	1.2072	0.842546	0.751664	0.938522	1.40215	0.862979	0.694893	0.840366	0.607134	0.0762952	0.477489	0.612553	0.337941	0.0151937	0.44692	0.691423	0.480761	0	0	0	0	0	0	0	0	0	0	0
chr1:2535535-2535805	MPRA-tested enhancer	1.11078	1.26834	1.22716	1.11917	1.26121	1.21261	1.16399	1.47575	1.57594	0.142952	0.0483738	0.0660757	0.135933	0.0511342	0.0734147	0.102463	0.00729604	0.00240225	0	0	0	0	0	0	0	0	0	0	0
chr1:2555924-2556194	MPRA-tested enhancer	0.684158	1.18253	0.983315	0.763458	0.849143	1.1898	0.685547	0.651088	0.746624	0.705518	0.0905275	0.278646	0.595433	0.467595	0.0861433	0.70371	0.746956	0.619806	0	0	0	0	0	0	0	0	0	0	0
chr1:25563875-25564145	MPRA-tested enhancer	0.955459	1.35856	1.38698	0.977743	1.48132	1.53915	0.946124	1.79379	1.25303	0.314936	0.0227092	0.0175223	0.285741	0.00688264	0.00366773	0.327533	0.000135949	0.0544506	0	0	0	0	0	0	0	0	0	0	0
chr1:25566635-25566905	MPRA-tested enhancer	1.1136	1.29493	0.975703	1.14826	1.18154	1.18043	1.12324	1.63014	1.15426	0.140568	0.0391179	0.288359	0.113455	0.0911428	0.0918293	0.132621	0.00124704	0.109169	0	0	0	0	0	0	0	0	0	0	0
chr1:25590135-25590405	MPRA-tested enhancer	1.21378	2.71301	1.09909	1.31159	1.24416	5.2376	1.15639	1.96101	0.710683	0.0728022	6.04961e-13	0.153135	0.0340921	0.0582403	0	0.107672	9.74095e-06	0.670174	0	1	0	0	0	1	0	0	0	2	1
chr1:25743555-25743825	MPRA-tested enhancer	0.951217	0.479634	1.19465	0.945789	0.995468	0.72248	0.89106	0.687736	0.775171	0.320635	0.905066	0.0833102	0.32799	0.263479	0.653927	0.405453	0.700853	0.578246	0	0	0	0	0	0	0	0	0	0	0
chr1:25765975-25766245	MPRA-tested enhancer	1.01063	0.399317	1.18264	0.730348	0.955664	0.937231	0.815752	0.836808	2.31364	0.245159	0.946693	0.0904633	0.642929	0.314662	0.33972	0.517747	0.486104	1.07523e-08	0	0	0	0	0	0	0	0	1	1	1
chr1:25770815-25771085	MPRA-tested enhancer	0.845154	1.10654	1.38839	0.76711	0.994417	1.00787	0.735648	1.0046	1.67588	0.473575	0.14659	0.0172935	0.590092	0.264773	0.24845	0.635452	0.252364	0.000695715	0	0	0	0	0	0	0	0	0	0	0
chr1:25775195-25775465	MPRA-tested enhancer	0.818357	0.827903	1.83551	0.699973	0.608759	0.7541	0.771973	0.933889	0.848378	0.513835	0.499488	7.29634e-05	0.684651	0.795154	0.609034	0.582954	0.344345	0.468742	0	0	0	0	0	0	0	0	0	0	0
chr1:25787515-25787785	MPRA-tested enhancer	0.727307	0.604071	0.755919	0.760546	1.21494	1.1241	0.786185	0.978451	0.7738	0.647193	0.800134	0.606399	0.599678	0.0722001	0.131924	0.561947	0.284835	0.580265	0	0	0	0	0	0	0	0	0	0	0
chr1:25802895-25803165	MPRA-tested enhancer	0.878994	0.848309	3.8203	0.948781	0.64113	0.836939	0.860239	1.49279	1.54114	0.42317	0.468845	0	0.323928	0.758805	0.485907	0.451004	0.00609589	0.00358634	0	0	1	0	0	0	0	0	0	1	1
chr1:25892674-25892944	MPRA-tested enhancer	0.810877	0.884838	0.856939	0.664004	0.81881	1.68649	0.800155	1.05897	1.305	0.525065	0.414568	0.455932	0.731144	0.513153	0.000605248	0.541125	0.19162	0.0360117	0	0	0	0	0	0	0	0	0	0	0
chr1:25918015-25918285	MPRA-tested enhancer	0.771801	0.8557	0.481089	0.587663	0.607288	1.00067	0.879618	1.20584	1.02224	0.583207	0.457783	0.904137	0.816982	0.796725	0.257113	0.422249	0.0770308	0.231622	0	0	0	0	0	0	0	0	0	0	0
chr1:25953095-25953365	MPRA-tested enhancer	0.927477	2.12179	1.15299	0.77779	0.882881	1.4019	0.849114	1.35287	1.17371	0.353283	5.39693e-07	0.110061	0.57438	0.417443	0.0152295	0.467639	0.0238905	0.0960698	0	1	0	0	0	0	0	0	0	1	1
chr1:26016555-26016825	MPRA-tested enhancer	1.01282	0.707514	5.11788	0.956161	0.502954	0.942319	1.07564	1.18591	1.43117	0.242577	0.674486	0	0.313998	0.889355	0.332726	0.174958	0.0884715	0.0114721	0	0	1	0	0	0	0	0	0	1	1
chr1:26017682-26017952	MPRA-tested enhancer	0.677687	0.767508	1.09104	0.75605	0.657658	0.883711	0.664478	0.629308	0.651436	0.713868	0.589508	0.160412	0.60621	0.738975	0.416224	0.730554	0.772471	0.746537	0	0	0	0	0	0	0	0	0	0	0
chr1:26178175-26178445	MPRA-tested enhancer	0.765168	1.0642	0.873729	0.740351	1.00223	0.834911	0.744357	0.999208	0.930669	0.592933	0.186294	0.430951	0.628774	0.255219	0.488955	0.623054	0.258896	0.348823	0	0	0	0	0	0	0	0	0	0	0
chr1:26246935-26247205	MPRA-tested enhancer	0.572681	0.892931	1.08316	0.678965	0.676073	4.24776	0.598659	0.630699	0.657419	0.831567	0.402722	0.16775	0.712228	0.715933	0	0.805791	0.770886	0.739268	0	0	0	0	0	1	0	0	0	1	1
chr1:26274841-26275111	MPRA-tested enhancer	0.728706	1.89169	0.986422	0.86207	0.78878	0.823141	1.24875	0.796841	1.74096	0.645233	3.04149e-05	0.274729	0.448273	0.55809	0.506646	0.0562555	0.546077	0.000289108	0	0	0	0	0	0	0	0	0	0	0
chr1:26290255-26290525	MPRA-tested enhancer	2.14859	0.943549	1.36108	1.42676	0.865609	0.902181	1.54848	0.719006	0.859422	3.21972e-07	0.331045	0.0222025	0.0119804	0.443004	0.389295	0.00330016	0.658742	0.452224	1	0	0	0	0	0	0	0	0	1	1
chr1:26477735-26478005	MPRA-tested enhancer	2.25082	1.20154	1.70133	2.23462	2.45167	1.02305	1.94466	1.00459	1.20121	4.09846e-08	0.079397	0.000496825	5.73616e-08	4.69268e-10	0.230691	1.28157e-05	0.252375	0.0795855	1	0	0	1	1	0	0	0	0	3	1
chr1:26541855-26542125	MPRA-tested enhancer	1.32804	1.00611	0.797793	1.60446	0.676779	0.883859	1.56446	0.950536	1.16658	0.0296639	0.250556	0.544655	0.00170965	0.715031	0.416006	0.00274662	0.321554	0.100733	0	0	0	0	0	0	0	0	0	0	0
chr1:26833755-26834025	MPRA-tested enhancer	0.920315	0.566667	1.44634	0.852124	0.719679	1.05825	0.793139	0.946938	0.941084	0.363362	0.837206	0.00986311	0.463131	0.657811	0.192363	0.5516	0.326427	0.334419	0	0	0	0	0	0	0	0	0	0	0
chr1:26839957-26840227	MPRA-tested enhancer	0.865592	1.13332	1.15494	0.829558	0.929634	0.810072	0.781147	0.802395	1.1685	0.443029	0.124644	0.108686	0.497	0.350266	0.526272	0.569416	0.537774	0.09946	0	0	0	0	0	0	0	0	0	0	0
chr1:26874975-26875245	MPRA-tested enhancer	1.4298	2.75457	1.05073	1.2231	1.47107	1.37239	1.37426	1.64662	1.51941	0.0116287	1.92402e-13	0.200203	0.0680645	0.00766036	0.0200428	0.0197027	0.0010138	0.00456914	0	1	0	0	0	0	0	0	0	1	1
chr1:27002820-27003090	MPRA-tested enhancer	0.996181	1.72621	2.52456	0.981982	0.613502	0.998572	1.10644	0.852061	0.579926	0.262602	0.000354554	8.06986e-11	0.280336	0.790042	0.259673	0.146676	0.463226	0.82461	0	0	1	0	0	0	0	0	0	1	1
chr1:27004179-27004449	MPRA-tested enhancer	0.831649	1.09374	1.18549	0.793946	0.939682	1.16713	0.851556	1.23051	1.00363	0.493857	0.157944	0.0887249	0.550397	0.336345	0.100367	0.463981	0.0644727	0.253527	0	0	0	0	0	0	0	0	0	0	0
chr1:27099555-27099825	MPRA-tested enhancer	0.737688	1.06511	1.00173	0.712049	1.11644	1.59625	0.885195	0.827102	0.835914	0.632559	0.185379	0.255827	0.668309	0.138194	0.00188747	0.414044	0.500692	0.487448	0	0	0	0	0	0	0	0	0	0	0
chr1:27106722-27106992	MPRA-tested enhancer	0.79767	1.5251	1.67151	0.72847	1.25701	1.3893	0.827057	1.274	1.6313	0.544838	0.00429093	0.000736562	0.645565	0.052818	0.017147	0.50076	0.0462702	0.00122906	0	0	0	0	0	0	0	0	0	0	0
chr1:27112133-27112403	MPRA-tested enhancer	1.18944	1.24965	0.653242	1.14108	1.09589	1.10697	1.04104	1.28957	0.539187	0.0863569	0.0558743	0.744354	0.118738	0.155994	0.146214	0.210597	0.0408576	0.861389	0	0	0	0	0	0	0	0	0	0	0
chr1:27287975-27288245	MPRA-tested enhancer	0.746483	0.796669	1.15746	0.637809	0.82397	1.15098	0.793109	0.969404	0.757593	0.620008	0.546334	0.106929	0.762688	0.5054	0.111497	0.551645	0.296515	0.603971	0	0	0	0	0	0	0	0	0	0	0
chr1:27299495-27299765	MPRA-tested enhancer	2.39707	1.1164	0.901792	2.75325	0.782348	1.01808	2.09011	0.577035	0.639755	1.67146e-09	0.138226	0.389857	1.99507e-13	0.567638	0.236422	9.81526e-07	0.827407	0.760418	1	0	0	1	0	0	0	0	0	2	1
chr1:27307216-27307486	POSCTRL	8.13321	2.03486	1.15719	5.08516	1.37219	1.22037	4.56205	1.43413	1.06589	0	2.69463e-06	0.107112	0	0.0200786	0.0694276	0	0.0111413	0.184588	1	0	0	1	0	0	1	0	0	3	1
chr1:27307724-27307994	MPRA-tested enhancer	0.78674	0.882705	0.945174	0.717806	0.85255	0.839041	0.885411	0.927213	0.677672	0.561123	0.417703	0.328827	0.660399	0.462494	0.48275	0.413726	0.353653	0.713887	0	0	0	0	0	0	0	0	0	0	0
chr1:27339339-27339609	MPRA-tested enhancer	1.11874	1.84681	0.844088	1.1135	1.25757	1.74552	1.01324	1.66833	1.13077	0.136294	6.14025e-05	0.475175	0.140648	0.0525911	0.000271303	0.242077	0.000767569	0.126628	0	0	0	0	0	0	0	0	0	0	0
chr1:27429895-27430165	MPRA-tested enhancer	19.9359	0.626667	1.29822	19.4422	1.11313	2.39771	18.976	0.546702	1.14086	0	0.775463	0.0380818	0	0.14096	1.64725e-09	0	0.855032	0.118901	1	0	0	1	0	1	1	0	0	4	1
chr1:27451375-27451645	MPRA-tested enhancer	0.54375	1.46923	0.327816	0.561878	0.977193	1.12768	0.720461	0.720412	1.09938	0.857552	0.00780786	0.970151	0.841607	0.286445	0.129062	0.656728	0.656796	0.152875	0	0	0	0	0	0	0	0	0	0	0
chr1:27455468-27455738	MPRA-tested enhancer	1.43679	2.71869	2.8565	1.57472	1.45315	1.59446	1.37395	2.35068	1.60072	0.0108516	5.17919e-13	1.04361e-14	0.00243694	0.00920757	0.00192856	0.0197588	4.76156e-09	0.00178874	0	1	1	0	0	0	0	1	0	3	1
chr1:27492330-27492600	MPRA-tested enhancer	0.942345	1.55778	0.951779	0.949796	0.778344	1.06898	1.02124	1.05549	1.04852	0.33269	0.00296702	0.319877	0.322553	0.573562	0.181505	0.232766	0.195225	0.202551	0	0	0	0	0	0	0	0	0	0	0
chr1:27502556-27502826	MPRA-tested enhancer	0.823098	0.893021	1.09781	0.717066	0.906249	1.53539	0.853354	0.770686	13.9957	0.50671	0.402592	0.154275	0.661421	0.38343	0.00382582	0.461291	0.584845	0	0	0	0	0	0	0	0	0	1	1	1
chr1:27514123-27514393	MPRA-tested enhancer	0.713095	0.812442	0.79572	0.686374	0.870556	1.10467	0.716479	0.818741	0.880641	0.666877	0.522717	0.54775	0.702633	0.435654	0.148212	0.66223	0.513258	0.420742	0	0	0	0	0	0	0	0	0	0	0
chr1:27609990-27610260	MPRA-tested enhancer	1.18507	1.70797	1.82248	1.35632	2.39972	11.7994	1.36646	1.53185	2.2289	0.0889818	0.000454411	8.88445e-05	0.0231676	1.57295e-09	0	0.0211507	0.00398049	6.45442e-08	0	0	0	0	1	1	0	0	1	3	1
chr1:27625079-27625349	MPRA-tested enhancer	0.654101	0.914435	0.725744	0.75722	0.840141	0.637535	0.605898	0.626946	0.560527	0.743312	0.371708	0.64938	0.604513	0.481099	0.763007	0.798202	0.775148	0.842834	0	0	0	0	0	0	0	0	0	0	0
chr1:27662679-27662949	POSCTRL	1.74137	1.47014	1.56714	1.65647	1.98106	1.51959	1.62812	1.49185	1.44793	0.000287471	0.00773482	0.00266246	0.000894295	6.923e-06	0.00455987	0.00127871	0.00615726	0.00970691	0	0	0	0	0	0	0	0	0	0	0
chr1:27981215-27981485	MPRA-tested enhancer	0.984049	1.85994	2.35448	1.03144	0.459213	0.615114	1.1744	1.08106	1.98993	0.277719	5.01371e-05	4.37519e-09	0.22118	0.917419	0.788287	0.0956311	0.169745	5.94171e-06	0	0	1	0	0	0	0	0	0	1	1
chr1:28273988-28274258	MPRA-tested enhancer	1.04524	1.07223	1.05279	0.909644	1.29136	1.41511	0.852067	1.06989	1.33063	0.206057	0.178292	0.198045	0.378555	0.0402694	0.0134196	0.463218	0.1806	0.0290109	0	0	0	0	0	0	0	0	0	0	0
chr1:28537928-28538198	MPRA-tested enhancer	1.03849	1.63736	1.31975	1.06858	1.41414	2.08749	1.00986	1.22312	1.28016	0.21338	0.00113944	0.031831	0.1819	0.0135464	1.03052e-06	0.246073	0.068055	0.0440642	0	0	0	0	0	0	0	0	0	0	0
chr1:28605139-28605409	MPRA-tested enhancer	1.34225	0.996078	0.865076	1.09008	1.10161	1.51768	1.16453	1.58669	1.4917	0.0262317	0.262728	0.443797	0.161299	0.150893	0.00465677	0.102099	0.00211579	0.00616753	0	0	0	0	0	0	0	0	0	0	0
chr1:29029775-29030045	MPRA-tested enhancer	0.716718	0.936625	0.17001	0.746593	0.834184	0.960173	0.682804	0.388678	0.244836	0.6619	0.340558	0.993387	0.61985	0.490047	0.308654	0.707274	0.950905	0.985942	0	0	0	0	0	0	0	0	0	0	0
chr1:29043635-29043905	MPRA-tested enhancer	0.896904	0.920945	0.209752	0.746358	0.77604	1.48234	0.515187	0.304963	0.803664	0.396941	0.362471	0.99004	0.620188	0.576964	0.00680933	0.880404	0.97553	0.535875	0	0	0	0	0	0	0	0	0	0	0
chr1:29186648-29186918	MPRA-tested enhancer	1.1926	1.51254	0.707885	1.17591	1.48355	1.33964	1.3522	1.66403	0.784274	0.0845003	0.00492625	0.673982	0.0946666	0.00672355	0.026836	0.0240328	0.000811457	0.564784	0	0	0	0	0	0	0	0	0	0	0
chr1:29249235-29249505	MPRA-tested enhancer	14.3717	1.81673	1.63663	12.9868	1.39158	0.951657	12.1248	1.4058	0.940699	0	9.68442e-05	0.00114993	0	0.0167862	0.320041	0	0.0146745	0.334947	1	0	0	1	0	0	1	0	0	3	1
chr1:30089015-30089285	MPRA-tested enhancer	0.807979	1.57946	1.2425	0.816703	0.910946	1.33209	0.798033	1.07688	0.907922	0.529411	0.0023048	0.0589709	0.516318	0.37669	0.0286503	0.544297	0.173761	0.381024	0	0	0	0	0	0	0	0	0	0	0
chr1:30368715-30368985	MPRA-tested enhancer	0.786452	0.867876	0.714701	0.838378	0.801789	0.55156	0.809593	1.15211	1.16338	0.561551	0.439632	0.664675	0.483747	0.538682	0.85082	0.52699	0.110689	0.102875	0	0	0	0	0	0	0	0	0	0	0
chr1:30377755-30378025	MPRA-tested enhancer	0.773845	0.595932	0.610236	0.817732	0.818217	1.04997	0.816728	1.08561	1.07932	0.580199	0.808605	0.79357	0.514773	0.514045	0.201006	0.516281	0.165453	0.171411	0	0	0	0	0	0	0	0	0	0	0
chr1:30689715-30689985	MPRA-tested enhancer	1.13733	1.65773	1.11873	1.25788	2.14535	2.3385	1.16634	1.40862	1.0316	0.121569	0.000879991	0.136299	0.0524667	3.42886e-07	6.23656e-09	0.100892	0.0142842	0.221006	0	0	0	0	1	1	0	0	0	2	1
chr1:30732575-30732845	MPRA-tested enhancer	1.20642	1.60624	2.22477	1.01751	1.49721	1.08071	1.26492	1.97559	1.49578	0.0767163	0.00167307	7.02494e-08	0.237088	0.00581497	0.170081	0.0496837	7.60299e-06	0.00590427	0	0	1	0	0	0	0	0	0	1	1
chr1:30761475-30761745	MPRA-tested enhancer	1.45158	1.39746	1.2453	1.21853	4.0296	2.68744	1.2504	1.29557	1.67895	0.00935511	0.015883	0.0577409	0.0703579	0	1.20948e-12	0.055554	0.0389146	0.000668399	0	0	0	0	1	1	0	0	0	2	1
chr1:30786615-30786885	MPRA-tested enhancer	1.0606	0.889549	0.793411	0.920897	1.04273	0.922224	0.977473	0.803346	0.764158	0.189951	0.407662	0.551194	0.362539	0.208759	0.360666	0.286086	0.536351	0.594409	0	0	0	0	0	0	0	0	0	0	0
chr1:30809990-30810260	MPRA-tested enhancer	0.768979	0.789541	2.12294	0.626409	1.12688	1.4273	0.789635	0.70867	1.10975	0.587352	0.556958	5.27973e-07	0.775755	0.129704	0.0119177	0.556818	0.672916	0.143828	0	0	1	0	0	0	0	0	0	1	1
chr1:30820310-30820580	MPRA-tested enhancer	0.854188	0.904197	1.05001	0.907578	0.776703	1.00371	0.875474	1.10906	0.793664	0.460043	0.386384	0.200967	0.381518	0.575985	0.253436	0.428369	0.144424	0.550817	0	0	0	0	0	0	0	0	0	0	0
chr1:30841051-30841321	MPRA-tested enhancer	1.11439	1.62781	1.54069	1.03263	1.52071	1.06664	0.989346	1.12317	1.17499	0.139906	0.00128363	0.00360462	0.219859	0.00450409	0.183837	0.271066	0.132673	0.0952514	0	0	0	0	0	0	0	0	0	0	0
chr1:3087708-3087978	MPRA-tested enhancer	0.793075	1.02848	1.87369	0.791983	1.0647	0.875106	0.794107	0.840554	1.24523	0.551695	0.22451	4.04452e-05	0.553323	0.18579	0.428913	0.550157	0.480478	0.057771	0	0	0	0	0	0	0	0	0	0	0
chr1:30885875-30886145	MPRA-tested enhancer	0.783186	0.893557	2.76843	0.729645	0.925969	0.783622	0.782152	0.763144	0.647753	0.566396	0.401811	1.30562e-13	0.643916	0.355397	0.565749	0.567928	0.595891	0.750959	0	0	1	0	0	0	0	0	0	1	1
chr1:30887926-30888196	MPRA-tested enhancer	1.37999	1.02586	0.908851	1.64802	1.09445	0.838187	1.1646	0.929586	1.29741	0.0186936	0.22748	0.379692	0.000995927	0.157297	0.484033	0.102052	0.350333	0.0383335	0	0	0	0	0	0	0	0	0	0	0
chr1:30893675-30893945	MPRA-tested enhancer	0.811202	1.20065	0.790675	0.717677	1.03918	1.69815	0.920899	1.49006	1.24203	0.524577	0.0798933	0.55527	0.660578	0.212625	0.000518443	0.362536	0.00627583	0.0591791	0	0	0	0	0	0	0	0	0	0	0
chr1:30899905-30900175	MPRA-tested enhancer	0.798158	0.886916	0.930964	0.682864	1.93676	1.23656	1.15444	1.70561	0.599859	0.54411	0.411518	0.348412	0.707196	1.4616e-05	0.0616472	0.109039	0.00046909	0.804546	0	0	0	0	0	0	0	0	0	0	0
chr1:30903054-30903324	MPRA-tested enhancer	0.932403	1.71602	1.7097	0.955684	1.01483	1.44516	0.804908	0.960551	0.892464	0.346409	0.00040752	0.000443915	0.314635	0.240215	0.00998056	0.534012	0.308153	0.403404	0	0	0	0	0	0	0	0	0	0	0
chr1:30934993-30935263	MPRA-tested enhancer	1.03335	0.95617	1.53795	0.981567	1.79644	1.06167	0.910742	1.87384	1.79949	0.219058	0.313985	0.00371768	0.280862	0.000130788	0.188865	0.376982	4.0353e-05	0.000125052	0	0	0	0	0	0	0	0	0	0	0
chr1:30936395-30936665	MPRA-tested enhancer	1.06953	2.43265	1.37283	1.08405	1.22911	1.9096	1.10681	1.70648	1.13932	0.180962	7.33921e-10	0.0199625	0.166915	0.0651401	2.28046e-05	0.14636	0.000463674	0.120061	0	1	0	0	0	0	0	0	0	1	1
chr1:31221106-31221376	MPRA-tested enhancer	0.556728	0.532884	1.05634	0.740507	0.507997	1.3857	0.714703	0.843699	0.613954	0.846251	0.866571	0.194335	0.628552	0.885725	0.0177322	0.664671	0.475759	0.789551	0	0	0	0	0	0	0	0	0	0	0
chr1:31222215-31222485	MPRA-tested enhancer	0.860402	1.01625	0.785946	0.804979	0.793102	1.25441	0.795632	0.8464	0.715929	0.450761	0.238548	0.562302	0.533906	0.551655	0.0538811	0.547881	0.471706	0.662986	0	0	0	0	0	0	0	0	0	0	0
chr1:31230355-31230625	MPRA-tested enhancer	1.03216	1.29626	1.2474	0.891263	1.56991	1.04722	0.886291	1.1525	1.57762	0.220376	0.0386963	0.0568348	0.405157	0.00257802	0.20393	0.412434	0.110413	0.00235546	0	0	0	0	0	0	0	0	0	0	0
chr1:31234255-31234525	MPRA-tested enhancer	1.54462	0.949295	0.722707	1.95118	0.212179	0.687312	1.24344	1.41478	1.18543	0.00344809	0.323232	0.653611	1.14937e-05	0.989795	0.701408	0.0585565	0.0134628	0.0887602	0	0	0	0	0	0	0	0	0	0	0
chr1:31377254-31377524	MPRA-tested enhancer	0.511748	0.611571	0.26125	0.590663	0.402731	0.559318	0.672512	1.44213	2.42956	0.88297	0.792132	0.983572	0.81397	0.945282	0.843926	0.720464	0.0102888	7.88775e-10	0	0	0	0	0	0	0	0	1	1	1
chr1:3166328-3166598	MPRA-tested enhancer	1.29594	1.43314	2.41277	1.06975	0.799941	1.10192	1.0946	1.51378	0.915735	0.0387974	0.0112515	1.16481e-09	0.180741	0.541445	0.150622	0.15716	0.00486008	0.369858	0	0	1	0	0	0	0	0	0	1	1
chr1:31718535-31718805	MPRA-tested enhancer	1.01524	1.40944	1.20051	0.88152	1.03044	0.643264	0.885557	1.10837	1.5727	0.239731	0.0141723	0.079976	0.419446	0.22231	0.756292	0.413512	0.14501	0.0024953	0	0	0	0	0	0	0	0	0	0	0
chr1:31748935-31749205	MPRA-tested enhancer	0.961625	1.15641	1.39247	0.950885	1.01402	0.908121	0.861876	1.0687	1.12916	0.30673	0.107656	0.0166462	0.321083	0.241163	0.380738	0.448564	0.181782	0.127891	0	0	0	0	0	0	0	0	0	0	0
chr1:31832555-31832825	MPRA-tested enhancer	1.41959	1.76146	1.41666	1.66848	2.43644	1.82416	1.53985	2.30183	1.3762	0.0128495	0.000216695	0.0132206	0.000766055	6.71638e-10	8.66268e-05	0.00363908	1.38854e-08	0.019357	0	0	0	0	1	0	0	1	0	2	1
chr1:31921512-31921782	MPRA-tested enhancer	0.679576						1.35478		0.120745	0.711442						0.0234869		0.99613	0	0	0	0	0	0	0	0	0	0	0
chr1:31923955-31924225	MPRA-tested enhancer	0.901043	1.35461	1.12262	0.981914	1.15926	0.449588	1.0284	1.47044	1.01392	0.39094	0.0235242	0.133117	0.280422	0.105684	0.922803	0.224599	0.00771069	0.241279	0	0	0	0	0	0	0	0	0	0	0
chr1:31926875-31927145	MPRA-tested enhancer	0.585419	0.535428	1.28338	0.549851	0.782724	2.15259	0.571868	0.337407	3.78312	0.819215	0.864496	0.0429446	0.852312	0.567081	2.97826e-07	0.832337	0.967617	0	0	0	0	0	0	1	0	0	1	2	1
chr1:31956218-31956488	MPRA-tested enhancer	0.800408	1.20848	1.54901	0.709204	1.12859	0.971994	0.741286	0.914797	1.09108	0.540746	0.0756021	0.00328007	0.67219	0.128344	0.293149	0.627441	0.371193	0.160376	0	0	0	0	0	0	0	0	0	0	0
chr1:32051978-32052248	MPRA-tested enhancer	0.518402	0.289654	0.409938	0.645599	0.337881	2.05346	0.516516	0.421073	0.322299	0.87797	0.978659	0.942208	0.753526	0.967488	1.92712e-06	0.879402	0.937192	0.971532	0	0	0	0	0	0	0	0	0	0	0
chr1:32055475-32055745	MPRA-tested enhancer	1.41147	1.55547	0.862058	1.35385	1.99444	1.58804	1.00183	1.48659	1.35111	0.0138986	0.00304675	0.448292	0.0236837	5.49484e-06	0.00208217	0.255707	0.00651096	0.0242648	0	0	0	0	0	0	0	0	0	0	0
chr1:32060975-32061245	MPRA-tested enhancer	0.536373	0.469617	0.632292	0.50063	0.456254	2.68732	0.71101	0.800149	1.13345	0.863719	0.911286	0.769064	0.890999	0.919103	1.21347e-12	0.669728	0.541134	0.124547	0	0	0	0	0	1	0	0	0	1	1
chr1:32062555-32062825	MPRA-tested enhancer	1.66984	0.936549	1.22509	1.85791	0.760072	1.24708	1.72369	0.730105	0.874814	0.000752673	0.340663	0.0670828	5.17397e-05	0.600368	0.0569705	0.00036699	0.643269	0.429345	0	0	0	0	0	0	0	0	0	0	0
chr1:32066475-32066745	MPRA-tested enhancer	1.29491	1.452	0.867677	1.01018	1.78438	0.969609	0.966759	2.90175	0.544598	0.0391255	0.0093151	0.439929	0.2457	0.000155938	0.296248	0.299971	2.77556e-15	0.856831	0	0	0	0	0	0	0	1	0	1	1
chr1:32068765-32069035	MPRA-tested enhancer	0.850717	0.952075	0.271489	0.652634	2.25173	2.01761	0.806614	1.2455	0.557818	0.465238	0.319479	0.981926	0.74509	4.0211e-08	3.66258e-06	0.531457	0.0576563	0.845275	0	0	0	0	1	0	0	0	0	1	1
chr1:32212054-32212324	MPRA-tested enhancer	0.737275	0.772413	0.574357	0.715735	0.745957	1.37723	0.742218	1.45692	0.864406	0.633145	0.582307	0.829974	0.663253	0.620762	0.0191739	0.626112	0.00886113	0.444793	0	0	0	0	0	0	0	0	0	0	0
chr1:32214626-32214896	MPRA-tested enhancer	1.04063	1.86117	0.719155	0.907984	4.20337	2.42427	1.01726	2.24396	1.20786	0.211037	4.91851e-05	0.658536	0.380935	0	8.92236e-10	0.237378	4.7276e-08	0.0759391	0	0	0	0	1	1	0	1	0	3	1
chr1:32232435-32232705	MPRA-tested enhancer	0.958913	1.23442	0.795916	0.693667	2.95211	0.934093	0.893732	1.16396	1.54796	0.310328	0.0626338	0.547458	0.693048	5.55112e-16	0.344062	0.401555	0.102487	0.00331951	0	0	0	0	1	0	0	0	0	1	1
chr1:32249755-32250025	MPRA-tested enhancer	0.83586	1.29554	1.21729	0.949853	1.43707	1.28895	0.875857	1.18948	1.75711	0.487529	0.0389253	0.0709892	0.322477	0.0108207	0.0410634	0.427802	0.0863316	0.000230473	0	0	0	0	0	0	0	0	0	0	0
chr1:32338355-32338625	MPRA-tested enhancer	0.646548	0.650893	0.644653	0.683297	0.632259	1.40495	0.708129	0.672007	0.710627	0.752396	0.747192	0.754648	0.706635	0.769101	0.0147943	0.673651	0.721104	0.67025	0	0	0	0	0	0	0	0	0	0	0
chr1:32636875-32637145	MPRA-tested enhancer	0.914472	0.829141	0.901352	0.756419	0.941314	0.876093	0.90887	1.16935	0.832637	0.371656	0.497627	0.390493	0.605675	0.334103	0.427453	0.379664	0.0989038	0.492372	0	0	0	0	0	0	0	0	0	0	0
chr1:3274495-3274765	POSCTRL	0.655829	1.07292	1.12899	0.709848	1.1448	4.06472	0.754063	0.858597	5.45133	0.74121	0.177612	0.128028	0.671312	0.11598	0	0.609087	0.453454	0	0	0	0	0	0	1	0	0	1	2	1
chr1:32920075-32920345	MPRA-tested enhancer	0.953662	1.56306	1.80662	1.0085	0.710857	1.3917	1.1079	1.22335	2.58528	0.317345	0.00279173	0.000112564	0.2477	0.669937	0.0167666	0.145421	0.0679389	1.76018e-11	0	0	0	0	0	0	0	0	1	1	1
chr1:33164115-33164385	MPRA-tested enhancer	1.36828	2.09316	1.4432	1.34558	1.34984	1.36619	1.3106	1.757	1.4289	0.0208056	9.27156e-07	0.0101787	0.0254784	0.0245391	0.0212036	0.0343745	0.000230828	0.011732	0	0	0	0	0	0	0	0	0	0	0
chr1:3323595-3323865	MPRA-tested enhancer	0.846054	1.01506	1.59919	0.708125	0.781411	0.641211	0.703266	1.59788	1.26918	0.472226	0.239949	0.00182198	0.673656	0.569026	0.75871	0.680229	0.00185095	0.0480588	0	0	0	0	0	0	0	0	0	0	0
chr1:33261355-33261625	MPRA-tested enhancer	1.0241	0.900939	0.894722	0.804363	0.917466	1.15212	0.699187	0.860672	1.17195	0.229484	0.39109	0.400114	0.534828	0.367399	0.110678	0.685703	0.450359	0.0972085	0	0	0	0	0	0	0	0	0	0	0
chr1:3326807-3327077	MPRA-tested enhancer	1.0049	1.13468	0.784561	0.988105	0.958824	1.09493	0.934091	0.902565	1.12756	0.252009	0.123598	0.564357	0.272618	0.310447	0.156864	0.344065	0.38874	0.129159	0	0	0	0	0	0	0	0	0	0	0
chr1:33269275-33269545	MPRA-tested enhancer	0.950453	1.31194	0.819605	0.89926	1.01584	1.5225	1.01232	1.38363	1.01143	0.321666	0.0339915	0.51196	0.393521	0.239032	0.00441601	0.243165	0.0180758	0.244222	0	0	0	0	0	0	0	0	0	0	0
chr1:33323721-33323991	MPRA-tested enhancer	0.785766	0.82144	1.62797	0.798576	0.941787	1.07886	0.797938	0.640763	0.715678	0.562569	0.509202	0.00128116	0.543485	0.333455	0.171852	0.544439	0.759236	0.663332	0	0	0	0	0	0	0	0	0	0	0
chr1:33335015-33335285	MPRA-tested enhancer	0.804101	1.48736	1.22389	0.751251	2.81442	0.78598	0.664149	1.13267	0.564548	0.535221	0.00645792	0.0676762	0.613149	3.54161e-14	0.562251	0.730964	0.125151	0.839162	0	0	0	0	1	0	0	0	0	1	1
chr1:3335794-3336064	MPRA-tested enhancer	0.8925	1.1573	1.75625	0.771303	0.912662	1.2907	0.761583	1.07411	0.725487	0.403351	0.107042	0.000233301	0.58394	0.374237	0.0404859	0.598167	0.176455	0.649737	0	0	0	0	0	0	0	0	0	0	0
chr1:3365333-3365603	MPRA-tested enhancer	0.776039	0.843161	1.02369	0.887578	0.994633	0.960042	0.86559	0.878483	0.80168	0.576965	0.476566	0.229951	0.410548	0.264507	0.308828	0.443032	0.423924	0.538845	0	0	0	0	0	0	0	0	0	0	0
chr1:3403775-3404045	MPRA-tested enhancer	1.61047	1.34133	2.35694	1.46964	2.32228	1.68899	0.997272	2.04268	1.44879	0.00158908	0.0264437	4.14161e-09	0.00777498	8.90676e-09	0.000585569	0.261263	2.34179e-06	0.00962227	0	0	1	0	1	0	0	0	0	2	1
chr1:3441188-3441458	MPRA-tested enhancer	0.85928	1.17099	1.25123	0.833806	1.04544	1.07417	0.932671	1.01262	1.44503	0.452435	0.0978291	0.055204	0.490615	0.205833	0.176388	0.346036	0.242817	0.00999423	0	0	0	0	0	0	0	0	0	0	0
chr1:3458238-3458508	MPRA-tested enhancer	1.43867	1.54195	1.3643	1.18294	1.12421	0.932286	1.35033	1.11638	1.05934	0.0106507	0.00355367	0.0215674	0.0902813	0.13184	0.346572	0.0244334	0.13824	0.191239	0	0	0	0	0	0	0	0	0	0	0
chr1:34844897-34845167	MPRA-tested enhancer	0.989456	1.25	1.59383	0.837375	0.905623	0.986276	0.972803	1.40674	1.76512	0.270929	0.0557237	0.00194305	0.485253	0.38433	0.274913	0.292101	0.0145439	0.000205704	0	0	0	0	0	0	0	0	0	0	0
chr1:3540075-3540345	MPRA-tested enhancer	0.9933	0.902679	1.00581	1.04017	0.864248	0.969564	1.07056	0.962873	0.993939	0.266153	0.388575	0.250913	0.211538	0.44503	0.296306	0.179942	0.305081	0.265363	0	0	0	0	0	0	0	0	0	0	0
chr1:35935955-35936225	MPRA-tested enhancer	0.676122	0.816448	0.470797	0.513125	0.692413	0.683952	0.731164	0.955182	1.21334	0.715871	0.516701	0.910569	0.881948	0.694705	0.705786	0.64178	0.315307	0.0730281	0	0	0	0	0	0	0	0	0	0	0
chr1:3598235-3598505	MPRA-tested enhancer	1.00399	1.76848	1.43841	0.948067	1.15632	0.800164	1.05115	1.91247	2.23712	0.253099	0.000196061	0.0106782	0.324895	0.107719	0.541112	0.199761	2.17698e-05	5.44745e-08	0	0	0	0	0	0	0	0	1	1	1
chr1:36115195-36115465	MPRA-tested enhancer	1.94155	0.892218	0.780296	1.76457	1.89129	0.932106	1.65887	0.769568	0.839535	1.3497e-05	0.403763	0.570676	0.000207308	3.06098e-05	0.346822	0.000867132	0.586487	0.482008	0	0	0	0	0	0	0	0	0	0	0
chr1:36240335-36240605	MPRA-tested enhancer	0.97104	2.23253	1.71192	1.1694	1.89991	0.991871	1.19829	1.80669	3.5686	0.294386	5.98966e-08	0.00043081	0.0988657	2.66651e-05	0.267923	0.0812239	0.000112438	0	0	1	0	0	0	0	0	0	1	2	1
chr1:36302575-36302845	MPRA-tested enhancer	0.898764	0.503861	0.81013	0.92949	0.920152	1.14896	0.913077	1.10711	0.617188	0.39424	0.888708	0.526185	0.350468	0.363593	0.112946	0.373645	0.146102	0.786016	0	0	0	0	0	0	0	0	0	0	0
chr1:36374535-36374805	MPRA-tested enhancer	1.26942	1.19585	2.10202	1.04669	1.26135	1.33303	1.18931	1.6551	0.9695	0.0479653	0.0826154	7.85184e-07	0.204497	0.05108	0.0284185	0.0864332	0.000910068	0.29639	0	0	1	0	0	0	0	0	0	1	1
chr1:36440123-36440393	MPRA-tested enhancer	0.90938	1.82074	1.15344	0.813278	0.680624	1.03749	0.657146	0.572057	0.465647	0.378933	9.12e-05	0.109746	0.521462	0.710091	0.214472	0.739602	0.832158	0.913665	0	0	0	0	0	0	0	0	0	0	0
chr1:36471995-36472265	MPRA-tested enhancer	0.631548	0.862032	0.891149	0.624536	0.866706	1.17918	0.733619	0.799672	0.630843	0.769915	0.448331	0.405324	0.777861	0.441372	0.0926037	0.63832	0.541847	0.770721	0	0	0	0	0	0	0	0	0	0	0
chr1:36517415-36517685	MPRA-tested enhancer	1.40467	0.583087	2.24016	1.0063	2.06585	3.11633	0.950549	0.968195	1.49091	0.0148343	0.821518	5.1152e-08	0.250326	1.53721e-06	0	0.321536	0.298092	0.00621923	0	0	1	0	0	1	0	0	0	2	1
chr1:36521035-36521305	MPRA-tested enhancer	1.22393	2.38235	1.11906	1.07546	1.1544	1.33919	1.18997	1.21633	1.44678	0.0676531	2.33769e-09	0.136024	0.17514	0.109064	0.0269401	0.0860459	0.0714801	0.0098192	0	1	0	0	0	0	0	0	0	1	1
chr1:37479575-37479845	MPRA-tested enhancer	1.75587	1.71522	1.81851	1.89323	1.07407	2.48994	1.92095	1.67957	1.88415	0.000234538	0.000411976	9.42911e-05	2.96783e-05	0.176485	1.87914e-10	1.8959e-05	0.000662975	3.42925e-05	0	0	0	0	0	1	0	0	0	1	1
chr1:37672535-37672805	MPRA-tested enhancer	0.993059	0.933925	0.931545	1.04027	1.49638	1.44422	1.0428	1.14388	1.17146	0.266451	0.344296	0.347603	0.211433	0.00586673	0.0100753	0.20868	0.116656	0.0975261	0	0	0	0	0	0	0	0	0	0	0
chr1:3777175-3777445	MPRA-tested enhancer	0.774064	0.95763	1.00878	0.768751	1.08652	0.936622	0.704221	0.805029	1.12685	0.579876	0.312036	0.247356	0.587687	0.164593	0.340562	0.678941	0.533831	0.129722	0	0	0	0	0	0	0	0	0	0	0
chr1:38000515-38000785	POSCTRL	1.25255	0.858503	1.07397	2.20404	1.00915	1.13773	2.02365	1.01515	1.54623	0.0546516	0.453595	0.176585	1.07149e-07	0.246917	0.121267	3.29061e-06	0.239843	0.00338546	0	0	0	1	0	0	0	0	0	1	1
chr1:38009342-38009612	MPRA-tested enhancer	1.06182	0.709895	0.613074	0.957763	1.11937	2.04054	1.07319	0.959075	0.807867	0.188704	0.671248	0.790506	0.311858	0.13577	2.4337e-06	0.177346	0.310112	0.529578	0	0	0	0	0	0	0	0	0	0	0
chr1:38063935-38064205	MPRA-tested enhancer	1.78714	0.757361	1.11445	1.86347	0.799217	0.939427	1.83672	0.663535	0.774455	0.000149816	0.604307	0.139853	4.7456e-05	0.542527	0.336696	7.1633e-05	0.731727	0.579301	0	0	0	0	0	0	0	0	0	0	0
chr1:38485651-38485921	MPRA-tested enhancer	0.717359	0.909918	1.55313	0.601299	0.712543	1.5739	0.755154	1.806	0.604612	0.661017	0.378163	0.00312959	0.803044	0.667633	0.00246066	0.607508	0.000113589	0.799563	0	0	0	0	0	0	0	0	0	0	0
chr1:39646535-39646805	MPRA-tested enhancer	0.695261	0.915107	0.954309	0.661135	1.03958	0.821775	0.825401	1.05956	1.06629	0.690935	0.370751	0.316477	0.734699	0.21218	0.508699	0.503249	0.191019	0.184187	0	0	0	0	0	0	0	0	0	0	0
chr1:39892695-39892965	MPRA-tested enhancer	0.564708	0.47964	2.00651	0.433455	0.590598	1.855	0.439709	0.689571	0.620288	0.839015	0.905062	4.45189e-06	0.931224	0.814035	5.41248e-05	0.928048	0.698448	0.782598	0	0	0	0	0	0	0	0	0	0	0
chr1:40308289-40308559	MPRA-tested enhancer	0.649327	0.640317	1.09967	0.662266	1.4439	0.429393	0.694194	0.710366	1.81631	0.749074	0.759759	0.152613	0.733301	0.0101082	0.933229	0.692351	0.670606	9.7451e-05	0	0	0	0	0	0	0	0	0	0	0
chr1:40648235-40648505	MPRA-tested enhancer	0.821325	1.83501	1.49699	0.867308	1.01109	2.1812	0.857315	1.05363	1.41087	0.509375	7.35289e-05	0.00582845	0.440477	0.244624	1.69438e-07	0.455369	0.197163	0.0139794	0	0	0	0	0	1	0	0	0	1	1
chr1:40754380-40754650	MPRA-tested enhancer	1.16891	2.2802	1.81433	1.1336	1.73649	2.65714	1.08901	2.48625	1.33066	0.0991924	2.2067e-08	0.000100368	0.12443	0.000307631	2.71738e-12	0.162285	2.05429e-10	0.0290036	0	1	0	0	0	1	0	1	0	3	1
chr1:40765469-40765739	MPRA-tested enhancer	1.02303	1.41054	0.451838	0.772068	2.31637	0.893244	0.723564	1.04243	1.05521	0.230705	0.014024	0.921569	0.582814	1.01315e-08	0.402266	0.652419	0.209087	0.195508	0	0	0	0	1	0	0	0	0	1	1
chr1:40769865-40770135	MPRA-tested enhancer	0.803821	1.09424	0.500529	0.867674	0.775627	1.00103	0.849776	0.94836	1.37506	0.53564	0.157493	0.891071	0.439934	0.577573	0.256683	0.466648	0.324498	0.0195598	0	0	0	0	0	0	0	0	0	0	0
chr1:40769928-40770198	MPRA-tested enhancer	0.922714	0.982213	1.15162	0.97465	1.07593	1.03983	0.936077	1.44141	1.04555	0.359975	0.280043	0.111037	0.289715	0.174683	0.211908	0.341314	0.0103625	0.205719	0	0	0	0	0	0	0	0	0	0	0
chr1:41024995-41025265	MPRA-tested enhancer	0.832175	0.8072	1.10656	0.777917	1.58505	1.14849	0.750498	1.04384	0.746553	0.493067	0.530579	0.146572	0.574192	0.00215743	0.113283	0.614235	0.207559	0.619907	0	0	0	0	0	0	0	0	0	0	0
chr1:41342115-41342385	MPRA-tested enhancer	1.36528	1.45122	1.36692	1.58693	1.4015	2.09291	1.54677	1.4813	1.2906	0.0213782	0.0093896	0.0210643	0.0021098	0.0152871	9.31545e-07	0.00336504	0.00688467	0.0405203	0	0	0	0	0	0	0	0	0	0	0
chr1:41372295-41372565	MPRA-tested enhancer	1.00339	0.977071	0.605492	1.08197	0.60629	0.764461	1.07607	0.736018	0.832233	0.253828	0.286602	0.798632	0.168878	0.797786	0.593966	0.17454	0.634927	0.49298	0	0	0	0	0	0	0	0	0	0	0
chr1:41474695-41474965	MPRA-tested enhancer	0.913628	1.01291	0.842467	0.935454	0.774844	1.02598	0.975253	1.05509	1.09547	0.372859	0.242466	0.477607	0.342177	0.578727	0.227339	0.288938	0.195635	0.156373	0	0	0	0	0	0	0	0	0	0	0
chr1:41521855-41522125	MPRA-tested enhancer	1.07667	0.773448	0.960841	1.28047	0.576737	1.20708	1.06048	0.902775	0.832061	0.17396	0.580783	0.307768	0.0439551	0.827694	0.0763607	0.190073	0.388437	0.493237	0	0	0	0	0	0	0	0	0	0	0
chr1:42046695-42046965	MPRA-tested enhancer	0.957575	1.33601	1.99434	0.882261	1.86918	2.81603	0.861538	1.04772	1.43915	0.31211	0.0276952	5.50476e-06	0.418356	4.34087e-05	3.38618e-14	0.449067	0.203395	0.0105997	0	0	0	0	0	1	0	0	0	1	1
chr1:42177555-42177825	MPRA-tested enhancer	0.467882	0.458298	0.555491	0.721547	0.644794	1.02411	0.583683	0.454003	0.556096	0.912331	0.917943	0.847353	0.655222	0.754481	0.229474	0.820931	0.920368	0.846815	0	0	0	0	0	0	0	0	0	0	0
chr1:42692310-42692580	MPRA-tested enhancer	1.17736	2.59979	1.23646	1.16355	0.913589	2.25253	1.30397	0.842596	0.967782	0.0937489	1.21402e-11	0.0616952	0.102759	0.372915	3.95462e-08	0.0363214	0.477413	0.298632	0	1	0	0	0	1	0	0	0	2	1
chr1:42811330-42811600	MPRA-tested enhancer	0.934983	1.22835	2.91878	0.843127	0.677017	0.857529	0.879639	1.05034	1.61746	0.342829	0.0655048	1.66533e-15	0.476616	0.714726	0.455049	0.422219	0.200618	0.00145881	0	0	1	0	0	0	0	0	0	1	1
chr1:42967135-42967405	MPRA-tested enhancer	1.7854	1.31031	4.88651	2.76314	1.58844	0.560877	2.24125	2.19318	1.15814	0.000153639	0.0344587	0	1.51434e-13	0.00207231	0.842516	5.00114e-08	1.33367e-07	0.106453	0	0	1	1	0	0	1	1	0	4	1
chr1:42973335-42973605	MPRA-tested enhancer	0.706831	0.898979	1.16055	0.719433	1.00685	1.0517	0.759042	1.02793	1.13806	0.675412	0.393929	0.104801	0.658151	0.249663	0.199179	0.601867	0.225132	0.121014	0	0	0	0	0	0	0	0	0	0	0
chr1:43129475-43129745	MPRA-tested enhancer	0.972313	1.67036	1.33829	0.799389	1.22952	1.45251	1.05458	0.982938	3.37743	0.292735	0.000747652	0.0271533	0.54227	0.064941	0.00926755	0.196167	0.279124	0	0	0	0	0	0	0	0	0	1	1	1
chr1:43352615-43352885	MPRA-tested enhancer	1.05101	1.01807	1.17014	1.0104	1.56898	1.07539	0.983852	1.27035	1.31209	0.199909	0.236434	0.0983835	0.245433	0.00260618	0.175207	0.277968	0.0476202	0.0339501	0	0	0	0	0	0	0	0	0	0	0
chr1:43437421-43437691	MPRA-tested enhancer	3.52806	2.28792	2.09515	2.76902	1.52025	1.41771	3.32644	2.0988	1.30896	0	1.8717e-08	8.93192e-07	1.28453e-13	0.00452702	0.0130867	0	8.34174e-07	0.0348474	1	1	0	1	0	0	1	0	0	4	1
chr1:43996315-43996585	MPRA-tested enhancer	0.89069	2.23574	0.583796	0.946249	1.1381	1.14725	0.933275	0.930343	0.782544	0.405994	5.60527e-08	0.82082	0.327364	0.12098	0.114188	0.345197	0.349277	0.567348	0	1	0	0	0	0	0	0	0	1	1
chr1:44017035-44017305	MPRA-tested enhancer	0.933688	1.30518	1.12526	0.931771	1.39841	1.1733	0.941413	1.19635	0.928174	0.344625	0.0359579	0.13099	0.347289	0.0157414	0.0963351	0.333967	0.0823316	0.352307	0	0	0	0	0	0	0	0	0	0	0
chr1:44019635-44019905	MPRA-tested enhancer	0.840784	0.858561	0.708235	0.880602	0.706389	1.09299	0.854747	0.929156	0.893404	0.480134	0.453509	0.673507	0.420799	0.676011	0.158624	0.459207	0.350934	0.402033	0	0	0	0	0	0	0	0	0	0	0
chr1:44036396-44036666	POSCTRL	0.730815	0.884677	0.862757	0.757231	1.00442	0.731903	0.677448	0.699488	0.705504	0.642271	0.414804	0.44725	0.604496	0.252577	0.64074	0.714174	0.685301	0.677209	0	0	0	0	0	0	0	0	0	0	0
chr1:44650295-44650565	MPRA-tested enhancer	0.980091	1.54177	0.895055	0.966797	1.06849	1.05054	0.996085	1.10553	1.38721	0.282741	0.00356101	0.399628	0.29992	0.181988	0.200411	0.26272	0.147461	0.0174851	0	0	0	0	0	0	0	0	0	0	0
chr1:44722035-44722305	MPRA-tested enhancer	0.789898	1.86095	0.993026	0.901001	1.17228	1.20156	0.916823	0.795023	1.0395	0.556427	4.93566e-05	0.266492	0.391	0.0969925	0.0793895	0.368312	0.548791	0.212269	0	0	0	0	0	0	0	0	0	0	0
chr1:45297735-45298005	MPRA-tested enhancer	1.18902	0.870829	0.877835	1.22088	1.38475	1.21614	0.865443	1.67713	1.20919	0.0866097	0.435248	0.424881	0.0691707	0.0178892	0.0715767	0.443251	0.000684455	0.075223	0	0	0	0	0	0	0	0	0	0	0
chr1:45334895-45335165	MPRA-tested enhancer	0.446859	3.68692	5.57142	1.0292	1.00186	1.09288	1.01533	2.98888	1.05892	0.92428	0	0	0.223704	0.255675	0.158727	0.23963	2.22045e-16	0.191671	0	1	1	0	0	0	0	1	0	3	1
chr1:45613264-45613534	MPRA-tested enhancer	0.745193	0.879331	2.45504	1.00882	0.993724	1.63846	0.843767	1.29934	1.20402	0.621857	0.422672	4.33232e-10	0.247315	0.265629	0.00112377	0.475656	0.037731	0.0780295	0	0	1	0	0	0	0	0	0	1	1
chr1:45622255-45622525	MPRA-tested enhancer	1.26371	2.27541	2.0156	1.12282	1.3423	1.4441	1.09373	1.22816	1.16428	0.0501518	2.44307e-08	3.79488e-06	0.132955	0.0262195	0.0100876	0.157954	0.0655945	0.102266	0	1	0	0	0	0	0	0	0	1	1
chr1:45694518-45694788	MPRA-tested enhancer	0.615045	0.215332	0.999731	0.536458	0.548524	0.38393	0.686651	0.705428	0.628444	0.788362	0.989468	0.25826	0.863649	0.853462	0.952696	0.702272	0.677311	0.773453	0	0	0	0	0	0	0	0	0	0	0
chr1:46183235-46183505	MPRA-tested enhancer	0.696908	0.85913	1.78405	0.696692	0.862785	0.772539	0.723029	0.718308	0.966326	0.688746	0.452659	0.000156679	0.689033	0.447209	0.582121	0.653163	0.659706	0.300538	0	0	0	0	0	0	0	0	0	0	0
chr1:46221795-46222065	MPRA-tested enhancer	0.942253	0.666534	1.58163	0.993149	1.02738	1.3014	0.966684	0.905977	1.13937	0.332817	0.72799	0.0022466	0.26634	0.225756	0.0370988	0.300069	0.383821	0.120024	0	0	0	0	0	0	0	0	0	0	0
chr1:46286074-46286344	MPRA-tested enhancer	2.42638	1.03281	1.93464	3.05066	1.56794	0.560361	3.12894	1.03691	1.20632	8.49602e-10	0.219654	1.51378e-05	0	0.00263794	0.842984	0	0.215115	0.0767724	1	0	0	1	0	0	1	0	0	3	1
chr1:47323495-47323765	MPRA-tested enhancer	0.57775	0.561394	0.463123	0.918365	0.379106	1.10618	0.61475	0.74529	0.933457	0.826718	0.842046	0.915152	0.366123	0.954462	0.146898	0.788684	0.621718	0.344944	0	0	0	0	0	0	0	0	0	0	0
chr1:47812935-47813205	MPRA-tested enhancer	1.03394	1.34981	1.36008	0.94858	1.37945	1.24528	0.977269	1.07294	1.04533	0.218394	0.0245467	0.0224019	0.324199	0.0187875	0.0577527	0.286347	0.177596	0.205958	0	0	0	0	0	0	0	0	0	0	0
chr1:47823083-47823353	MPRA-tested enhancer	0.959186	1.17398	1.05265	0.933952	1.12646	1.16171	0.822733	1.00647	0.907479	0.309964	0.0959018	0.19819	0.344258	0.130038	0.104007	0.507258	0.250114	0.381661	0	0	0	0	0	0	0	0	0	0	0
chr1:47831055-47831325	MPRA-tested enhancer	0.607342	0.585396	0.700221	0.568299	1.19591	0.470622	0.613628	0.582504	0.433541	0.796667	0.819238	0.684319	0.835688	0.08258	0.910676	0.789904	0.822091	0.931181	0	0	0	0	0	0	0	0	0	0	0
chr1:51984995-51985265	MPRA-tested enhancer	1.62178	0.954268	2.32561	0.989455	1.34995	0.384015	1.03192	1.04971	2.00725	0.00138323	0.316531	8.28053e-09	0.270931	0.0245146	0.952664	0.22065	0.201281	4.39493e-06	0	0	1	0	0	0	0	0	0	1	1
chr1:52348715-52348985	MPRA-tested enhancer	0.845714	2.01018	0.838499	0.867739	1.35699	0.861902	0.903525	0.825292	1.07811	0.472736	4.17473e-06	0.483565	0.439836	0.0230297	0.448525	0.387353	0.503413	0.172574	0	0	0	0	0	0	0	0	0	0	0
chr1:52665415-52665685	MPRA-tested enhancer	0.721815	0.83889	0.971637	0.776871	0.786387	1.08273	0.593152	0.755643	0.838715	0.654851	0.482977	0.293611	0.575738	0.561647	0.168159	0.811448	0.6068	0.483241	0	0	0	0	0	0	0	0	0	0	0
chr1:52679115-52679385	MPRA-tested enhancer	0.763813	0.869238	1.16137	0.735446	0.711517	0.857637	0.755018	1.22236	0.991155	0.594914	0.43761	0.104239	0.635737	0.669035	0.454889	0.607705	0.0684312	0.268813	0	0	0	0	0	0	0	0	0	0	0
chr1:53049617-53049887	MPRA-tested enhancer	0.463492	1.06032	1.20965	0.496594	1.52462	1.20705	0.522124	1.075	1.98088	0.914936	0.190244	0.074978	0.893814	0.0043139	0.0763723	0.875107	0.175582	6.94412e-06	0	0	0	0	0	0	0	0	0	0	0
chr1:53462855-53463125	MPRA-tested enhancer	0.897567	0.850854	1.1201	0.962905	1.13492	1.02402	0.872139	1.6494	1.16087	0.395977	0.465033	0.135174	0.305038	0.123408	0.229579	0.433307	0.000978631	0.104581	0	0	0	0	0	0	0	0	0	0	0
chr1:53901335-53901605	MPRA-tested enhancer	0.900154	0.69652	0.978473	0.84383	0.929566	1.3398	0.813522	0.860919	1.61744	0.392226	0.689262	0.284806	0.475562	0.350361	0.0267996	0.521095	0.44999	0.00145916	0	0	0	0	0	0	0	0	0	0	0
chr1:53956855-53957125	MPRA-tested enhancer	0.91264	0.259315	0.527932	0.680902	0.584893	0.463574	0.508135	0.448925	0.478076	0.374269	0.983868	0.870548	0.709734	0.819737	0.914888	0.885624	0.923164	0.906054	0	0	0	0	0	0	0	0	0	0	0
chr1:54069835-54070105	MPRA-tested enhancer	0.803734	0.751695	7.64189	0.665168	1.20888	0.950411	0.765288	0.803512	1.19624	0.53577	0.612508	0	0.729695	0.0753889	0.321723	0.592759	0.536103	0.0823947	0	0	1	0	0	0	0	0	0	1	1
chr1:54096875-54097145	MPRA-tested enhancer	0.800294	0.497315	0.989535	0.765928	0.634219	1.22566	0.872769	0.80143	0.922988	0.540917	0.893314	0.27083	0.591822	0.766847	0.0668039	0.432373	0.539219	0.359589	0	0	0	0	0	0	0	0	0	0	0
chr1:54173755-54174025	MPRA-tested enhancer	1.63249	1.54554	2.28066	1.67435	1.21033	3.26389	1.51553	1.20235	2.11877	0.00121108	0.00341238	2.18533e-08	0.000709771	0.0746177	0	0.0047682	0.078951	5.71773e-07	0	0	1	0	0	1	0	0	1	3	1
chr1:54180975-54181245	MPRA-tested enhancer	0.901208	0.981641	0.945665	0.939542	1.02226	0.722375	0.91279	1.10123	1.21999	0.390701	0.280769	0.328158	0.336537	0.231599	0.654073	0.374054	0.151236	0.0696178	0	0	0	0	0	0	0	0	0	0	0
chr1:54465335-54465605	MPRA-tested enhancer	1.89029	1.53024	1.7426	1.42179	1.31337	2.43469	1.56906	1.90123	2.05297	3.11033e-05	0.00405265	0.000282584	0.0125771	0.0335875	6.99694e-10	0.00260363	2.61038e-05	1.94427e-06	0	0	0	0	0	1	0	0	0	1	1
chr1:54766795-54767065	MPRA-tested enhancer	0.453904	0.606396	0.729082	0.463537	0.501437	0.603314	0.446148	0.510275	0.529511	0.920423	0.797673	0.644707	0.914909	0.89043	0.800932	0.924661	0.884058	0.869289	0	0	0	0	0	0	0	0	0	0	0
chr1:55584935-55585205	MPRA-tested enhancer	1.92114	1.13675	2.29555	1.70206	1.4964	1.43408	1.58337	1.70099	2.18399	1.89007e-05	0.122011	1.58942e-08	0.000491991	0.00586513	0.0111469	0.00220099	0.000499112	1.60293e-07	0	0	1	0	0	0	0	0	1	2	1
chr1:55931455-55931725	MPRA-tested enhancer	1.44498	0.332622	0.22996	2.21444	1.17027	3.07119	1.23226	1.6414	2.96483	0.00999916	0.968902	0.98783	8.67583e-08	0.0982974	0	0.0636469	0.00108291	4.44089e-16	0	0	0	1	0	1	0	0	1	3	1
chr1:56396775-56397045	MPRA-tested enhancer	1.58561	2.16945	0.525707	1.27461	2.68431	2.408	1.25079	2.3783	3.95228	0.00214324	2.13894e-07	0.872309	0.0460468	1.31573e-12	1.30042e-09	0.0553895	2.562e-09	0	0	1	0	0	1	1	0	1	1	5	1
chr1:56494395-56494665	MPRA-tested enhancer	0.645351	0.326717	1.86784	0.534357	0.435073	1.18825	0.642484	0.670164	0.557581	0.75382	0.97043	4.43327e-05	0.865372	0.930413	0.0870648	0.757212	0.723431	0.845488	0	0	0	0	0	0	0	0	0	0	0
chr1:56845035-56845305	MPRA-tested enhancer	0.462877	0.464235	0.682597	0.521523	0.931786	0.993716	0.524257	0.922983	1.38819	0.915296	0.914499	0.707543	0.875573	0.347267	0.265639	0.873446	0.359596	0.0173264	0	0	0	0	0	0	0	0	0	0	0
chr1:58340195-58340465	MPRA-tested enhancer	1.56065	2.38553	3.42233	1.50279	2.13863	2.39095	1.47731	1.99329	3.08018	0.00287034	2.17454e-09	0	0.00547592	3.90593e-07	1.92248e-09	0.00717839	5.60572e-06	0	0	1	1	0	1	1	0	0	1	5	1
chr1:58773410-58773680	MPRA-tested enhancer	0.977409	1.42239	1.04573	0.963209	1.77322	1.46742	0.956371	2.01511	1.1105	0.286169	0.0125044	0.205527	0.304638	0.000183204	0.00795547	0.313716	3.82794e-06	0.143192	0	0	0	0	0	0	0	0	0	0	0
chr1:5888638-5888908	MPRA-tested enhancer	1.2441	1.79	2.20992	1.44773	2.03602	0.565105	1.15819	0.997127	1.23044	0.058266	0.000143704	9.51258e-08	0.00972568	2.63929e-06	0.83865	0.106421	0.261441	0.0645034	0	0	1	0	0	0	0	0	0	1	1
chr1:5923395-5923665	MPRA-tested enhancer	0.792374	0.918146	1.30114	0.753657	0.722756	0.867216	0.632702	0.586113	0.934325	0.552741	0.366433	0.0371793	0.609675	0.653543	0.440614	0.768593	0.818527	0.34374	0	0	0	0	0	0	0	0	0	0	0
chr1:59669649-59669919	POSCTRL	1.01276	1.54506	1.77549	0.977475	0.856746	0.964422	1.03642	1.43419	0.950312	0.24265	0.00343098	0.000177303	0.286084	0.456219	0.303039	0.21565	0.0111347	0.321856	0	0	0	0	0	0	0	0	0	0	0
chr1:59669835-59670105	MPRA-tested enhancer	1.26532	1.36017	1.55808	1.36261	1.54891	1.21973	1.28244	5.93836	1.68804	0.0495302	0.0223842	0.00295686	0.0218995	0.00328378	0.0697497	0.0432678	0	0.00059299	0	0	0	0	0	0	0	1	0	1	1
chr1:59682435-59682705	MPRA-tested enhancer	0.972789	0.982165	0.881103	0.810576	1.06091	1.21107	0.868968	1.25934	1.25534	0.292119	0.280104	0.420061	0.525516	0.189636	0.0742234	0.438011	0.0518792	0.053499	0	0	0	0	0	0	0	0	0	0	0
chr1:59690986-59691256	MPRA-tested enhancer	1.18072	0.676096	3.06797	0.819876	2.64384	1.54619	1.09761	0.264599	0.656559	0.0916467	0.715904	0	0.511552	3.8608e-12	0.00338708	0.154451	0.983048	0.740318	0	0	1	0	1	0	0	0	0	2	1
chr1:5972115-5972385	MPRA-tested enhancer	0.860891	0.933652	2.81247	1.05493	1.05498	0.671303	0.853553	1.20107	1.34272	0.450032	0.344674	3.74145e-14	0.195808	0.195748	0.721993	0.460994	0.079664	0.0261231	0	0	1	0	0	0	0	0	0	1	1
chr1:5973815-5974085	MPRA-tested enhancer	1.48485	1.73427	2.14743	1.33727	1.34116	1.02047	1.2714	1.19637	0.860012	0.00663153	0.000317256	3.29297e-07	0.0273935	0.0264826	0.233654	0.0472258	0.0823195	0.451343	0	0	1	0	0	0	0	0	0	1	1
chr1:6008792-6009062	MPRA-tested enhancer	0.659439	0.966657	0.887886	0.716425	1.12364	0.953773	0.816666	1.14048	1.31823	0.736789	0.300104	0.410096	0.662303	0.1323	0.317196	0.516374	0.119189	0.0322416	0	0	0	0	0	0	0	0	0	0	0
chr1:60875292-60875562	MPRA-tested enhancer	0.702136	1.48674	0.259532	0.696642	1.11779	0.800626	0.838157	0.54524	1.02346	0.68175	0.00650083	0.983835	0.689099	0.13707	0.54042	0.484078	0.856284	0.230215	0	0	0	0	0	0	0	0	0	0	0
chr1:61746840-61747110	MPRA-tested enhancer	0.757878	4.14384	3.19313	0.539296	5.20758	0.459561	0.47194	0.326883	0.205768	0.603558	0	0	0.861298	0	0.917219	0.909871	0.970388	0.990432	0	1	1	0	1	0	0	0	0	3	1
chr1:62338155-62338425	MPRA-tested enhancer	0.710323	0.711495	1.34857	0.564279	0.798938	0.882995	0.636615	0.765222	0.785982	0.670664	0.669066	0.024816	0.839409	0.542944	0.417275	0.764076	0.592854	0.562248	0	0	0	0	0	0	0	0	0	0	0
chr1:6273015-6273285	MPRA-tested enhancer	0.828457	0.523157	2.104	0.885887	0.533459	1.10422	1.03886	0.797403	1.36321	0.498655	0.874305	7.56338e-07	0.413028	0.866104	0.148605	0.212968	0.545238	0.0217798	0	0	1	0	0	0	0	0	0	1	1
chr1:6335815-6336085	MPRA-tested enhancer	0.889648	1.46023	0.265551	0.805374	0.532088	1.2906	0.936484	1.18289	1.9395	0.407517	0.00856598	0.982897	0.533314	0.867216	0.0405194	0.340752	0.0903115	1.39644e-05	0	0	0	0	0	0	0	0	0	0	0
chr1:6338755-6339025	MPRA-tested enhancer	3.44029	1.01105	1.82398	3.87126	1.07856	1.53443	3.28012	0.895403	1.84109	0	0.244667	8.68637e-05	0	0.172141	0.00386752	0	0.399122	6.70195e-05	1	0	0	1	0	0	1	0	0	3	1
chr1:6358935-6359205	MPRA-tested enhancer	1.53922	1.71904	1.12519	1.47919	2.67948	1.38936	1.31394	2.07827	2.2598	0.00366467	0.000391077	0.13105	0.00703882	1.49813e-12	0.0171379	0.0334282	1.22294e-06	3.39596e-08	0	0	0	0	1	0	0	0	1	2	1
chr1:63756895-63757165	MPRA-tested enhancer	1.09383	1.33676	2.07827	1.14821	0.885158	1.49329	0.681589	1.13265	1.57012	0.157866	0.0275168	1.2229e-06	0.113487	0.414098	0.00606369	0.708846	0.125166	0.00257179	0	0	0	0	0	0	0	0	0	0	0
chr1:63779295-63779565	MPRA-tested enhancer	0.708563	1.37396	1.31235	0.83586	1.38419	1.42308	0.663898	0.854186	0.948959	0.673062	0.0197568	0.0338751	0.487529	0.0179826	0.0124203	0.731276	0.460047	0.323687	0	0	0	0	0	0	0	0	0	0	0
chr1:63782695-63782965	MPRA-tested enhancer	0.411174	1.12354	0.233357	0.493094	0.692523	0.39493	0.664946	0.664755	2.40772	0.941667	0.132379	0.98742	0.896211	0.69456	0.948463	0.729972	0.73021	1.30877e-09	0	0	0	0	0	0	0	0	1	1	1
chr1:63787955-63788225	MPRA-tested enhancer	1.19587	1.17749	2.48263	1.04172	1.0804	2.06277	1.00843	1.58845	1.56824	0.0826036	0.0936653	2.24167e-10	0.20985	0.170377	1.62623e-06	0.247775	0.00207195	0.00262859	0	0	1	0	0	0	0	0	0	1	1
chr1:64479955-64480225	MPRA-tested enhancer	1.05255	1.94111	1.00019	1.0775	1.1147	1.12956	1.03122	1.45325	1.19301	0.198291	1.35976e-05	0.257695	0.173159	0.139645	0.127577	0.221434	0.00919797	0.0842583	0	0	0	0	0	0	0	0	0	0	0
chr1:64481395-64481665	MPRA-tested enhancer	0.486227	0.734272	1.32434	0.563688	0.506297	1.38718	0.585302	1.94952	0.843829	0.900801	0.637398	0.0306141	0.839952	0.886957	0.017489	0.819332	1.18175e-05	0.475564	0	0	0	0	0	0	0	0	0	0	0
chr1:68111265-68111535	MPRA-tested enhancer	1.74618	2.25102	3.79212	1.662	3.37669	3.10867	1.34722	4.01267	2.39921	0.000268794	4.08116e-08	0	0.000832955	0	0	0.025113	0	1.59146e-09	0	1	1	0	1	1	0	1	1	6	1
chr1:68464975-68465245	MPRA-tested enhancer	1.03798	1.71464	2.34672	1.1602	1.40847	1.62618	1.13148	2.59311	2.01335	0.213934	0.000415235	5.20001e-09	0.105039	0.0143043	0.00130998	0.126076	1.4412e-11	3.94851e-06	0	0	1	0	0	0	0	1	0	2	1
chr1:69055185-69055455	MPRA-tested enhancer	1.5272	0.812085	1.44517	4.45526	0.758002	1.23253	3.44292	3.66939	2.13875	0.00419225	0.523252	0.00997999	0	0.603378	0.0635162	0	0	3.89678e-07	0	0	0	1	0	0	1	1	1	4	1
chr1:70458215-70458485	MPRA-tested enhancer	1.69408	1.14639	1.27367	2.03897	0.901975	0.836501	1.70394	1.15613	0.849754	0.000547378	0.114816	0.0463897	2.50339e-06	0.389592	0.486566	0.000479729	0.107857	0.466681	0	0	0	0	0	0	0	0	0	0	0
chr1:7574395-7574665	MPRA-tested enhancer	1.0331	0.849806	2.30355	1.1184	1.37079	1.20938	1.22982	1.17824	1.96003	0.219336	0.466602	1.33792e-08	0.136569	0.020336	0.0751225	0.0648021	0.0931928	9.90236e-06	0	0	1	0	0	0	0	0	0	1	1
chr1:7630475-7630745	MPRA-tested enhancer	0.872416	0.839172	0.952698	0.825332	0.731355	2.3175	0.772731	0.52774	0.867059	0.432895	0.482554	0.318641	0.503352	0.641511	9.88461e-09	0.58184	0.870701	0.440847	0	0	0	0	0	1	0	0	0	1	1
chr1:7631574-7631844	MPRA-tested enhancer	1.0585	1.48701	1.96957	0.958271	1.40045	1.0572	0.94472	1.56705	1.4996	0.192111	0.00648208	8.42515e-06	0.311181	0.0154411	0.193448	0.329447	0.00266533	0.0056678	0	0	0	0	0	0	0	0	0	0	0
chr1:7638135-7638405	MPRA-tested enhancer	1.44267	1.0498	1.18304	1.36596	1.3105	0.7958	1.36329	0.866313	1.87424	0.0102328	0.201185	0.0902153	0.0212469	0.0344033	0.54763	0.0217651	0.441956	4.00951e-05	0	0	0	0	0	0	0	0	0	0	0
chr1:7651255-7651525	MPRA-tested enhancer	1.44827	1.33763	1.36433	1.18983	1.84823	1.71608	1.25634	1.34782	1.28392	0.00967331	0.0273093	0.0215618	0.0861238	6.00742e-05	0.000407151	0.0530892	0.0249794	0.0427598	0	0	0	0	0	0	0	0	0	0	0
chr1:7666393-7666663	MPRA-tested enhancer	1.04084	2.45432	2.5082	1.12236	1.76563	0.934175	1.03697	1.01434	2.01167	0.210812	4.40732e-10	1.20583e-10	0.133331	0.000204215	0.343948	0.215047	0.240794	4.06687e-06	0	1	1	0	0	0	0	0	0	2	1
chr1:7695135-7695405	MPRA-tested enhancer	1.43828	1.53635	1.23697	1.29826	1.0666	1.93095	1.57123	2.15249	1.39546	0.0106915	0.00378497	0.0614627	0.0380668	0.183884	1.60881e-05	0.00253854	2.98427e-07	0.0161849	0	0	0	0	0	0	0	1	0	1	1
chr1:7720975-7721245	MPRA-tested enhancer	0.738858	1.45853	0.630972	0.795427	1.44592	0.702886	0.716409	0.545807	0.910311	0.630898	0.00871659	0.770574	0.548187	0.00990464	0.680741	0.662326	0.855799	0.377599	0	0	0	0	0	0	0	0	0	0	0
chr1:79328044-79328314	MPRA-tested enhancer	0.892644	0.43638	0.672643	1.15644	0.377187		0.621808	0.112171		0.403141	0.929752	0.720298	0.107638	0.95515		0.78091	0.996486		0	0	0	0	0	0	0	0	0	0	0
chr1:8113935-8114205	MPRA-tested enhancer	1.11528	2.25455	1.82011	0.955307	1.46329	2.05483	1.05309	1.61831	0.924257	0.139159	3.79101e-08	9.20626e-05	0.31514	0.00830119	1.87949e-06	0.197727	0.00144372	0.357802	0	1	0	0	0	0	0	0	0	1	1
chr1:81832624-81832894	MPRA-tested enhancer	1.16578	0.898404	0.649877	0.986929	0.989894	1.34184	1.04444	0.408271	1.03383	0.101266	0.394763	0.748414	0.274092	0.270383	0.0263263	0.206907	0.942931	0.218522	0	0	0	0	0	0	0	0	0	0	0
chr1:8239675-8239945	MPRA-tested enhancer	1.41234	1.06798	1.15865	1.87717	0.646738	0.99625	1.80337	0.92215	0.730159	0.0137828	0.182498	0.106103	3.82929e-05	0.75217	0.262517	0.000118096	0.360771	0.643194	0	0	0	0	0	0	0	0	0	0	0
chr1:84398795-84399065	MPRA-tested enhancer	1.01153	1.31914	1.90601	0.886269	1.5115	2.02528	0.879342	1.75648	1.31822	0.244102	0.0319954	2.4168e-05	0.412467	0.00498264	3.19688e-06	0.422655	0.000232529	0.0322451	0	0	0	0	0	0	0	0	0	0	0
chr1:8455915-8456185	MPRA-tested enhancer	0.917066	2.19973	1.39096	0.899862	1.68504	1.16634	0.892304	0.781587	0.872472	0.367967	1.16897e-07	0.0168828	0.392649	0.000616955	0.100893	0.403637	0.568766	0.432813	0	1	0	0	0	0	0	0	0	1	1
chr1:84583775-84584045	MPRA-tested enhancer	1.13119	1.89153	1.26286	0.992819	1.62656	0.93147	1.18518	1.09917	1.35982	0.126298	3.04941e-05	0.0504845	0.266749	0.00130383	0.347707	0.0889155	0.15306	0.0224547	0	0	0	0	0	0	0	0	0	0	0
chr1:85607315-85607585	MPRA-tested enhancer	3.61936	1.42378	0.650849	8.66555	1.01005	1.21873	7.22668	0.788424	0.95851	0	0.0123356	0.747245	0	0.245856	0.0702526	0	0.55862	0.310864	1	0	0	1	0	0	1	0	0	3	1
chr1:8602895-8603165	MPRA-tested enhancer	0.868718	0.818691	0.872261	0.632263	0.52709	1.06117	0.685101	0.782071	1.50267	0.438382	0.513332	0.433125	0.769096	0.871217	0.18937	0.704292	0.568048	0.00548318	0	0	0	0	0	0	0	0	0	0	0
chr1:86933895-86934165	MPRA-tested enhancer	0.586604	0.709913	0.494237	0.720595	0.551536	0.754955	0.55434	0.803996	0.707951	0.818039	0.671223	0.895433	0.656543	0.850841	0.607796	0.848373	0.535378	0.673892	0	0	0	0	0	0	0	0	0	0	0
chr1:8727975-8728245	MPRA-tested enhancer	0.927809	1.17923	1.1838	0.634028	1.41852	2.08471	1.05446	0.971045	0.595943	0.352818	0.0925743	0.089752	0.767068	0.0129843	1.08535e-06	0.196296	0.294379	0.808594	0	0	0	0	0	0	0	0	0	0	0
chr1:87356755-87357025	POSCTRL	0.801522	4.01267	0.59637	0.775913	0.799627	1.16507	1.08338	1.12817	0.341534	0.539081	0	0.808155	0.577151	0.541914	0.10174	0.167543	0.128674	0.966474	0	1	0	0	0	0	0	0	0	1	1
chr1:8802375-8802645	MPRA-tested enhancer	0.527571	1.6886	0.813864	0.57544	0.670881	0.439148	0.67565	0.627775	1.58686	0.870835	0.00058862	0.520582	0.828939	0.722527	0.928337	0.716473	0.77421	0.00211165	0	0	0	0	0	0	0	0	0	0	0
chr1:8829815-8830085	MPRA-tested enhancer	0.697885	1.02988	0.887308	0.606347	0.530327	0.622653	0.699701	0.671941	1.13487	0.687443	0.222937	0.410944	0.797726	0.868636	0.779968	0.685017	0.721187	0.123448	0	0	0	0	0	0	0	0	0	0	0
chr1:8869245-8869515	MPRA-tested enhancer	1.72065	2.30622	1.72785	1.2225	2.39515	3.03983	1.64187	3.02088	4.11256	0.000382601	1.26276e-08	0.000346612	0.068361	1.74642e-09	0	0.00107661	1.11022e-16	0	0	1	0	0	1	1	0	1	1	5	1
chr1:8943415-8943685	MPRA-tested enhancer	0.918031	1.04057	1.1743	0.772535	1.23697	1.23921	0.845312	1.1827	1.27325	0.366596	0.211098	0.0956914	0.582128	0.0614612	0.0604427	0.473338	0.0904268	0.0465459	0	0	0	0	0	0	0	0	0	0	0
chr1:8951355-8951625	MPRA-tested enhancer	17.0015	2.12141	1.15604	14.7162	1.59245	0.850296	12.1946	1.87152	1.13804	0	5.43628e-07	0.107917	0	0.00197561	0.465869	0	4.1846e-05	0.121028	1	1	0	1	0	0	1	0	0	4	1
chr1:89939155-89939425	MPRA-tested enhancer	0.908381	1.28473	1.0632	0.997853	1.79686	1.39738	0.939954	0.90729	2.25389	0.380366	0.0424822	0.187306	0.260551	0.000129973	0.0158952	0.33597	0.381933	3.84394e-08	0	0	0	0	0	0	0	0	1	1	1
chr1:9070635-9070905	MPRA-tested enhancer	0.659268	1.08554	0.601139	0.761817	0.984177	1.02536	0.649561	0.486469	0.738911	0.736999	0.165517	0.803211	0.597825	0.277557	0.22805	0.748794	0.900642	0.630823	0	0	0	0	0	0	0	0	0	0	0
chr1:9266015-9266285	MPRA-tested enhancer	0.968512	1.43806	1.17558	0.90762	1.044	1.3372	0.983916	1.20395	1.22456	0.297678	0.0107152	0.0948773	0.381459	0.207382	0.0274099	0.277886	0.0780665	0.0673461	0	0	0	0	0	0	0	0	0	0	0
chr1:9303035-9303305	MPRA-tested enhancer	0.853848	0.780739	0.610684	0.981267	0.947336	0.788717	0.847636	1.11999	1.32781	0.460553	0.570021	0.793088	0.281244	0.325886	0.558183	0.469854	0.135264	0.0297215	0	0	0	0	0	0	0	0	0	0	0
chr1:94550755-94551025	MPRA-tested enhancer	0.700487	0.88642	2.28228	0.612932	1.08248	0.880599	0.665269	1.13062	1.1209	0.683963	0.412246	2.11105e-08	0.79066	0.168395	0.420803	0.729569	0.126744	0.134516	0	0	1	0	0	0	0	0	0	1	1
chr1:94589635-94589905	MPRA-tested enhancer	0.982124	1.18316	0.911506	0.993266	0.975836	0.858032	0.943765	0.7531	1.70501	0.280155	0.0901454	0.37589	0.266195	0.288188	0.454299	0.330749	0.610479	0.000472938	0	0	0	0	0	0	0	0	0	0	0
chr1:94593235-94593505	MPRA-tested enhancer	0.851707	1.12259	0.752452	0.580122	1.2816	1.3503	0.703845	1.28485	2.29277	0.463755	0.133149	0.611415	0.82442	0.0435612	0.0244389	0.679449	0.0424405	1.68718e-08	0	0	0	0	0	0	0	0	1	1	1
chr1:94919475-94919745	MPRA-tested enhancer	0.725159	0.671171	0.515916	0.608155	0.81183	0.696373	0.818346	1.03518	1.78152	0.650196	0.72216	0.879855	0.7958	0.523634	0.689457	0.513851	0.217024	0.00016254	0	0	0	0	0	0	0	0	0	0	0
chr1:9532795-9533065	MPRA-tested enhancer	0.823446	1.0795	0.976292	0.792523	0.968162	1.45414	0.911151	0.898841	0.754318	0.506188	0.171236	0.287601	0.552519	0.298135	0.00911501	0.376396	0.394128	0.608718	0	0	0	0	0	0	0	0	0	0	0
chr1:9561515-9561785	MPRA-tested enhancer	0.848054	0.921831	2.01373	0.931552	0.687682	0.698193	0.92026	3.20085	0.785258	0.469227	0.36122	3.92196e-06	0.347593	0.700924	0.687031	0.363439	0	0.563322	0	0	0	0	0	0	0	1	0	1	1
chr1:96598455-96598725	MPRA-tested enhancer	0.725871	1.26156	1.54521	0.544736	1.0927	1.54097	0.90483	0.438256	1.50649	0.649202	0.0509959	0.0034249	0.856714	0.158891	0.00359325	0.385472	0.928796	0.00526131	0	0	0	0	0	0	0	0	0	0	0
chr1:9755495-9755765	MPRA-tested enhancer	0.863652	0.777881	1.14603	0.729025	1.67672	0.807626	0.985021	0.743699	0.76339	0.445917	0.574246	0.115075	0.644786	0.000688191	0.529939	0.276492	0.623995	0.595531	0	0	0	0	0	0	0	0	0	0	0
chr1:98221995-98222265	MPRA-tested enhancer	0.787191	2.31281	2.22755	0.996645	3.02995	3.35603	0.7953	1.82596	0.804547	0.560452	1.09485e-08	6.63561e-08	0.262032	0	0	0.548377	8.43103e-05	0.534553	0	1	1	0	1	1	0	0	0	4	1
chr1:9835695-9835965	MPRA-tested enhancer	1.93855	0.660727	3.44845	1.70808	1.41602	1.37347	1.91152	1.26345	1.7864	1.41865e-05	0.735203	0	0.000453729	0.0133016	0.0198454	2.21081e-05	0.0502528	0.000151438	0	0	1	0	0	0	0	0	0	1	1
chr1:9844721-9844991	MPRA-tested enhancer	0.904273	1.01252	1.20825	0.963693	1.14425	1.10768	0.803735	0.937894	0.937786	0.386274	0.242926	0.0757267	0.303999	0.116385	0.145606	0.535769	0.338807	0.338955	0	0	0	0	0	0	0	0	0	0	0
chr1:9884028-9884298	MPRA-tested enhancer	0.669789	0.861859	0.674585	0.745288	0.679635	0.836403	0.819885	0.776365	0.648008	0.723905	0.448588	0.71783	0.621721	0.711366	0.486712	0.511539	0.576484	0.750654	0	0	0	0	0	0	0	0	0	0	0
chr1:9916535-9916805	MPRA-tested enhancer	0.379807	0.823043	1.78024	0.512718	0.592258	0.457478	0.411975	0.824526	0.782375	0.954209	0.506793	0.000165581	0.88225	0.812356	0.918409	0.941315	0.504563	0.567598	0	0	0	0	0	0	0	0	0	0	0
chr10:100025635-100025905	MPRA-tested enhancer	1.32203	1.33037	1.46327	1.36697	1.73117	1.8633	1.28448	1.21064	1.42778	0.0312213	0.029076	0.00830357	0.0210531	0.000331117	4.75852e-05	0.0425674	0.0744509	0.0118617	0	0	0	0	0	0	0	0	0	0	0
chr10:100341015-100341285	MPRA-tested enhancer	0.836536	0.934515	1.61523	0.877598	1.04083	1.02451	0.833352	1.22766	1.12551	0.486514	0.343478	0.00149927	0.42523	0.210815	0.229021	0.491298	0.0658372	0.130796	0	0	0	0	0	0	0	0	0	0	0
chr10:100364915-100365185	MPRA-tested enhancer	1.41119	3.01754	1.22272	0.983953	0.996493	1.28914	1.21287	0.836768	1.55921	0.0139361	1.11022e-16	0.0682529	0.27784	0.262219	0.0410008	0.0732749	0.486164	0.00291834	0	1	0	0	0	0	0	0	0	1	1
chr10:100502215-100502485	MPRA-tested enhancer	1.40449	1.84891	2.0076	1.27387	3.5034	1.09317	1.10002	2.42423	1.43931	0.0148588	5.94486e-05	4.36783e-06	0.0463182	0	0.158465	0.1523	8.93192e-10	0.0105827	0	0	0	0	1	0	0	1	0	2	1
chr10:100502865-100503135	MPRA-tested enhancer	0.641601	0.852828	0.276991	0.466857	0.515172	0.72236	0.612642	0.688185	0.700394	0.758252	0.462079	0.980984	0.912945	0.880415	0.654093	0.790974	0.700266	0.684088	0	0	0	0	0	0	0	0	0	0	0
chr10:100504215-100504485	MPRA-tested enhancer	0.671844	0.74007	1.13867	0.894027	0.828716	0.549822	0.641469	0.922533	1.12039	0.72131	0.629173	0.120554	0.401125	0.498265	0.852337	0.758407	0.36023	0.134934	0	0	0	0	0	0	0	0	0	0	0
chr10:100909915-100910185	MPRA-tested enhancer	1.05967	1.94824	1.62461	1.09797	1.14115	1.78003	1.17644	1.91306	1.89585	0.190908	1.20721e-05	0.00133568	0.154133	0.118685	0.000166084	0.0943301	2.15597e-05	2.84566e-05	0	0	0	0	0	0	0	0	0	0	0
chr10:100916905-100917175	MPRA-tested enhancer	0.819987	4.64661	1.11823	0.867569	5.5114	1.40556	1.14132	1.74613	1.56287	0.511386	0	0.136711	0.440089	0	0.0147086	0.118562	0.000268988	0.00279756	0	1	0	0	1	0	0	0	0	2	1
chr10:101305255-101305525	MPRA-tested enhancer	1.13465	2.47049	1.41025	1.1348	1.44159	2.77695	1.18192	0.978254	1.3954	0.123615	2.99938e-10	0.0140626	0.123504	0.0103442	1.02807e-13	0.090904	0.285086	0.0161939	0	1	0	0	0	1	0	0	0	2	1
chr10:101394635-101394905	MPRA-tested enhancer	0.790899	0.286115	1.29195	0.695434	0.428431	1.38097	0.621168	0.646842	0.691693	0.554938	0.979332	0.0400788	0.690705	0.933696	0.018526	0.781622	0.752046	0.695656	0	0	0	0	0	0	0	0	0	0	0
chr10:101597535-101597805	MPRA-tested enhancer	0.998661	1.07402	1.45228	0.881712	0.852156	2.20491	1.0582	1.09168	1.04569	0.259565	0.17654	0.00928933	0.419164	0.463084	1.05274e-07	0.192421	0.159826	0.205569	0	0	0	0	0	1	0	0	0	1	1
chr10:101749355-101749625	MPRA-tested enhancer	1.1226	1.95918	2.77095	1.46286	2.23834	1.9994	1.19717	2.03573	2.49908	0.13314	1.00467e-05	1.2168e-13	0.00833826	5.31189e-08	5.0413e-06	0.0818587	2.65333e-06	1.50581e-10	0	0	1	0	1	0	0	0	1	3	1
chr10:101938315-101938585	MPRA-tested enhancer	0.598563	0.0779323	1.07284	0.841567	0.294304	0.193796	0.733472	1.13507	0.996877	0.805892	0.997633	0.177695	0.478958	0.977747	0.99153	0.638528	0.123294	0.261747	0	0	0	0	0	0	0	0	0	0	0
chr10:101969439-101969709	MPRA-tested enhancer	0.669867	1.35143	1.97012	0.614847	0.684983	0.801476	0.74797	0.650052	0.704087	0.723806	0.0241971	8.34557e-06	0.788578	0.704446	0.539149	0.617873	0.748204	0.679122	0	0	0	0	0	0	0	0	0	0	0
chr10:101993938-101994208	MPRA-tested enhancer	0.709701	0.696622	0.998292	0.835682	0.824148	1.03843	0.842896	0.706822	1.80167	0.671512	0.689126	0.260015	0.487796	0.505131	0.213447	0.476963	0.675425	0.000121095	0	0	0	0	0	0	0	0	0	0	0
chr10:102334155-102334425	MPRA-tested enhancer	1.31531	1.00449	1.0278	1.28919	1.4212	0.9076	1.11923	1.0184	0.690188	0.0330444	0.252497	0.225274	0.0409851	0.0126502	0.381486	0.135887	0.236047	0.697637	0	0	0	0	0	0	0	0	0	0	0
chr10:102425515-102425785	MPRA-tested enhancer	0.795109	0.837037	0.634555	0.847447	0.82603	1.1401	0.896934	0.923683	1.11205	0.548662	0.48576	0.76646	0.470137	0.502304	0.119473	0.396896	0.35861	0.141874	0	0	0	0	0	0	0	0	0	0	0
chr10:102476631-102476901	MPRA-tested enhancer	0.929967	1.5858	1.53813	0.773294	1.05869	1.49979	0.84359	1.04695	1.0988	0.349803	0.00213829	0.00370993	0.58101	0.191914	0.00565568	0.475922	0.204218	0.153386	0	0	0	0	0	0	0	0	0	0	0
chr10:102556095-102556365	MPRA-tested enhancer	0.747811	0.478515	1.15748	0.659796	0.795265	1.32854	0.898384	1.05897	0.787134	0.618101	0.905777	0.106911	0.73635	0.548429	0.029537	0.394792	0.191628	0.560536	0	0	0	0	0	0	0	0	0	0	0
chr10:102582972-102583242	MPRA-tested enhancer	1.5666	1.62545	4.26187	1.28524	2.19798	1.1037	1.5584	1.99632	2.6269	0.00267938	0.00132181	0	0.0423099	1.21099e-07	0.149061	0.00294587	5.31842e-06	6.01696e-12	0	0	1	0	1	0	0	0	1	3	1
chr10:102599795-102600065	MPRA-tested enhancer	0.923703	0.923938	0.85671	0.835683	0.886751	0.993975	0.914741	0.955017	0.823369	0.358582	0.358252	0.456273	0.487795	0.41176	0.265319	0.371273	0.315528	0.506302	0	0	0	0	0	0	0	0	0	0	0
chr10:102627395-102627665	MPRA-tested enhancer	0.982171	2.05972	1.62991	0.955886	0.801467	1.32355	0.970268	1.11984	1.43388	0.280096	1.71964e-06	0.00125066	0.314365	0.539163	0.0308214	0.29539	0.135385	0.0111695	0	0	0	0	0	0	0	0	0	0	0
chr10:102627759-102628029	POSCTRL	2.54202	0.867344	0.72254	2.7042	0.857497	0.783123	2.99361	0.763536	0.762101	5.23646e-11	0.440423	0.653843	7.68829e-13	0.455097	0.56649	1.11022e-16	0.595318	0.597412	1	0	0	1	0	0	1	0	0	3	1
chr10:102670895-102671165	MPRA-tested enhancer	1.14401	1.36311	1.11196	1.2152	0.73172	0.904553	1.03446	0.934899	0.769149	0.116559	0.021801	0.141953	0.0720641	0.640997	0.385871	0.217819	0.342945	0.587102	0	0	0	0	0	0	0	0	0	0	0
chr10:102720795-102721065	MPRA-tested enhancer	0.833838	1.09184	0.914755	0.743765	0.843057	0.515252	0.723088	1.03332	0.928565	0.490567	0.159679	0.371253	0.623901	0.476721	0.880355	0.653081	0.219089	0.35176	0	0	0	0	0	0	0	0	0	0	0
chr10:102729007-102729277	MPRA-tested enhancer	1.05492	1.14999	1.38286	0.937546	0.864659	1.08094	1.03986	1.19742	1.0358	0.195814	0.112201	0.0182041	0.339287	0.444417	0.169865	0.211881	0.0817205	0.216336	0	0	0	0	0	0	0	0	0	0	0
chr10:103231315-103231585	MPRA-tested enhancer	1.67866	7.70173	3.08501	4.1542	1.07214	0.854266	2.48496	0.91826	0.8467	0.000670905	0	0	0	0.178381	0.459927	2.11966e-10	0.366272	0.471258	0	1	1	1	0	0	1	0	0	4	1
chr10:103439748-103440018	MPRA-tested enhancer	1.16773	1.24663	1.90919	1.17394	1.05794	0.795529	1.09835	0.943598	1.27227	0.099971	0.0571641	2.29577e-05	0.0959265	0.192681	0.548035	0.153793	0.330977	0.0469058	0	0	0	0	0	0	0	0	0	0	0
chr10:103502815-103503085	MPRA-tested enhancer	0.886395	1.47021	2.12301	0.912662	1.32491	1.77126	0.860641	1.24535	1.95939	0.412282	0.00772955	5.27305e-07	0.374238	0.0304657	0.000188416	0.450405	0.0577224	1.00114e-05	0	0	1	0	0	0	0	0	0	1	1
chr10:1036520-1036790	MPRA-tested enhancer	1.01197	1.32514	1.49087	1.09468	1.3877	1.15585	0.919231	0.97141	1.15686	0.243583	0.0304071	0.00622207	0.157095	0.0174041	0.108049	0.364896	0.293906	0.107341	0	0	0	0	0	0	0	0	0	0	0
chr10:103703975-103704245	MPRA-tested enhancer	0.758074	0.42301	2.49718	0.678447	0.784953	1.02645	0.842555	0.850974	2.71715	0.603273	0.936286	1.57683e-10	0.712894	0.563776	0.226806	0.477475	0.464853	5.40235e-13	0	0	1	0	0	0	0	0	1	2	1
chr10:103881475-103881745	MPRA-tested enhancer	0.907592	2.0477	2.22193	0.709695	0.802293	0.748063	0.959629	0.644135	0.756761	0.381498	2.13898e-06	7.44617e-08	0.67152	0.537928	0.617739	0.309376	0.755262	0.605179	0	0	1	0	0	0	0	0	0	1	1
chr10:103894375-103894645	MPRA-tested enhancer	0.804441	0.697006	0.540504	0.973769	0.643272	0.669725	0.960172	0.899577	0.853625	0.534712	0.688615	0.860288	0.290852	0.756282	0.723985	0.308655	0.393062	0.460886	0	0	0	0	0	0	0	0	0	0	0
chr10:103951383-103951653	MPRA-tested enhancer	0.733485	2.47479	2.03042	0.896327	0.713283	1.74032	0.712605	0.8885	0.634029	0.638509	2.70603e-10	2.91743e-06	0.397779	0.666619	0.000291714	0.667548	0.409198	0.767067	0	1	0	0	0	0	0	0	0	1	1
chr10:104319502-104319772	MPRA-tested enhancer	0.682919	0.660159	0.953286	0.776647	0.550134	0.655715	0.837648	0.635493	0.646002	0.707125	0.735903	0.31785	0.576069	0.852065	0.741349	0.484843	0.765377	0.753046	0	0	0	0	0	0	0	0	0	0	0
chr10:104657535-104657805	MPRA-tested enhancer	1.41878	1.08552	1.66376	1.25278	4.63339	1.73973	0.882265	2.57238	2.38318	0.0129511	0.165537	0.000814237	0.0545547	0	0.000294113	0.41835	2.44335e-11	2.29393e-09	0	0	0	0	1	0	0	1	1	3	1
chr10:10978423-10978693	MPRA-tested enhancer	0.738495	0.659895	3.04952	0.88947	1.05162	0.432788	1.09635	1.53936	0.599994	0.631413	0.736228	0	0.407778	0.199267	0.931557	0.155586	0.00365891	0.804405	0	0	1	0	0	0	0	0	0	1	1
chr10:109913355-109913625	MPRA-tested enhancer	0.840213	0.326061	1.40118	0.919874	0.586713	0.803383	0.815155	5.67302	0.653432	0.48099	0.970596	0.0153342	0.363986	0.81793	0.536296	0.518644	0	0.744124	0	0	0	0	0	0	0	1	0	1	1
chr10:109941649-109941919	MPRA-tested enhancer	0.988977	2.87003	2.13474	1.23899	1.87909	1.53119	0.795155	1.66566	0.815525	0.271527	6.99441e-15	4.21007e-07	0.0605423	3.71509e-05	0.00400986	0.548593	0.000794522	0.518087	0	1	1	0	0	0	0	0	0	2	1
chr10:110003575-110003845	MPRA-tested enhancer	1.29406	2.91628	0.47512	1.64833	0.86298	2.74763	0.832435	0.371478	4.07176	0.0393949	1.77636e-15	0.907907	0.00099211	0.446918	2.33258e-13	0.492676	0.957147	0	0	1	0	0	0	1	0	0	1	3	1
chr10:110013875-110014145	MPRA-tested enhancer	0.694781	0.807694	0.476961	0.656179	0.881123	0.748981	0.532158	0.678477	0.94949	0.691572	0.529838	0.906757	0.740783	0.420032	0.616418	0.86716	0.712854	0.322967	0	0	0	0	0	0	0	0	0	0	0
chr10:110217132-110217402	MPRA-tested enhancer	0.978652	1.50945	0.836402	0.789001	0.479878	0.515823	1.04202	1.00695	0.744842	0.284578	0.00509521	0.486714	0.557762	0.904911	0.879926	0.209531	0.249542	0.62236	0	0	0	0	0	0	0	0	0	0	0
chr10:110285595-110285865	MPRA-tested enhancer	0.934166	1.0494	1.83037	0.91961	1.65335	1.0253	0.991248	1.51311	0.830854	0.343961	0.201611	7.88808e-05	0.36436	0.000930662	0.228114	0.268698	0.00489591	0.495051	0	0	0	0	0	0	0	0	0	0	0
chr10:110851135-110851405	MPRA-tested enhancer	1.03158	0.848843	5.44726	0.957218	1.58012	2.19239	1.36294	1.28774	1.50121	0.221031	0.468045	0	0.312585	0.00228705	1.35483e-07	0.0218337	0.0414663	0.00557041	0	0	1	0	0	1	0	0	0	2	1
chr10:1120835-1121105	MPRA-tested enhancer	1.0064	1.23836	1.07409	0.86839	1.33702	1.18193	0.957443	1.24204	1.61811	0.250207	0.0608295	0.17647	0.438869	0.0274532	0.0908971	0.312286	0.0591761	0.0014472	0	0	0	0	0	0	0	0	0	0	0
chr10:11595135-11595405	MPRA-tested enhancer	0.641332	0.442862	0.528607	0.735222	0.878783	0.625006	0.890304	0.470101	2.4477	0.758568	0.926404	0.870011	0.636054	0.423481	0.777334	0.406558	0.910992	5.15354e-10	0	0	0	0	0	0	0	0	1	1	1
chr10:11680215-11680485	POSCTRL	1.12002	1.71055	1.6188	1.16485	1.16568	1.91231	1.06102	0.710645	1.08984	0.135236	0.000438874	0.00143499	0.101883	0.10133	2.18234e-05	0.189521	0.670226	0.161512	0	0	0	0	0	0	0	0	0	0	0
chr10:11757515-11757785	MPRA-tested enhancer	1.16086	1.21855	2.32388	0.862689	1.08802	0.694734	0.931061	1.36325	2.23378	0.104587	0.0703444	8.60093e-09	0.447352	0.163204	0.691634	0.348277	0.0217732	5.83683e-08	0	0	1	0	0	0	0	0	1	2	1
chr10:117721468-117721738	MPRA-tested enhancer	0.995033	1.17385	1.09438	0.938214	1.24256	2.58536	1.01403	0.868336	2.30231	0.264013	0.0959836	0.15736	0.338365	0.0589473	1.75688e-11	0.241157	0.438949	1.37413e-08	0	0	0	0	0	1	0	0	1	2	1
chr10:119175115-119175385	MPRA-tested enhancer	0.632996	0.956476	0.758766	0.615117	0.991602	1.42987	0.631138	0.622075	0.380525	0.768256	0.313576	0.602266	0.788284	0.268257	0.0116207	0.770385	0.780612	0.953948	0	0	0	0	0	0	0	0	0	0	0
chr10:119410041-119410311	MPRA-tested enhancer	0.677374	0.939474	1.63947	0.631469	0.991047	0.931241	0.576818	0.675058	0.636616	0.714269	0.336631	0.00110952	0.770006	0.268947	0.348026	0.827617	0.717227	0.764075	0	0	0	0	0	0	0	0	0	0	0
chr10:119412575-119412845	MPRA-tested enhancer	0.801539	1.25635	2.12112	0.904131	0.83739	1.23387	0.873297	1.2245	1.67691	0.539055	0.0530856	5.46711e-07	0.386479	0.48523	0.0628927	0.431591	0.0673725	0.000686493	0	0	1	0	0	0	0	0	0	1	1
chr10:119421755-119422025	MPRA-tested enhancer	0.759403	1.20497	1.98711	0.919381	0.611801	0.616863	0.701719	1.61961	0.724149	0.601342	0.0775084	6.23795e-06	0.364683	0.791884	0.786374	0.682311	0.0014208	0.651604	0	0	0	0	0	0	0	0	0	0	0
chr10:119442355-119442625	MPRA-tested enhancer	0.870338	0.72421	0.76297	0.855847	0.788206	0.808271	0.879259	0.879992	0.967929	0.435978	0.651519	0.596144	0.457564	0.558944	0.528973	0.422779	0.421698	0.29844	0	0	0	0	0	0	0	0	0	0	0
chr10:119658315-119658585	MPRA-tested enhancer	1.03156	1.08582	1.67222	1.21654	1.05054	1.65315	1.20189	1.03924	1.13504	0.221046	0.165253	0.000729773	0.0713721	0.200405	0.000933015	0.0792019	0.212554	0.12332	0	0	0	0	0	0	0	0	0	0	0
chr10:119714230-119714500	MPRA-tested enhancer	0.972178	0.454734	0.660165	0.844645	1.09117	1.40782	0.817669	2.53616	0.777272	0.29291	0.919958	0.735895	0.474339	0.160296	0.0143945	0.514868	6.05721e-11	0.575146	0	0	0	0	0	0	0	1	0	1	1
chr10:119716175-119716445	MPRA-tested enhancer	1.16874	1.3736	1.00155	1.12929	0.946019	1.24279	1.04709	1.3049	0.985534	0.0993029	0.0198225	0.256051	0.127789	0.327677	0.0588421	0.204075	0.0360436	0.275845	0	0	0	0	0	0	0	0	0	0	0
chr10:119733680-119733950	MPRA-tested enhancer	0.589298	0.466536	0.970177	0.723982	0.461582	0.725184	0.643814	0.675074	0.53927	0.815344	0.913136	0.295508	0.651837	0.916051	0.650161	0.755642	0.717207	0.861319	0	0	0	0	0	0	0	0	0	0	0
chr10:121579015-121579285	MPRA-tested enhancer	1.40225	1.21024	0.741327	1.47382	2.1888	1.77056	1.3096	2.93062	2.10062	0.0151786	0.0746641	0.627382	0.00744487	1.45608e-07	0.000190324	0.0346619	1.11022e-15	8.06128e-07	0	0	0	0	1	0	0	1	0	2	1
chr10:121931065-121931335	MPRA-tested enhancer	0.702849	0.634253	0.461729	0.683506	0.581776	1.37422	0.564007	0.671428	0.870235	0.680791	0.766809	0.915965	0.706365	0.822805	0.0197098	0.83966	0.721836	0.43613	0	0	0	0	0	0	0	0	0	0	0
chr10:12193125-12193395	MPRA-tested enhancer	0.732676	0.673192	1.27371	0.683201	0.906497	1.85333	0.449995	0.617689	1.02805	0.639651	0.719601	0.0463767	0.70676	0.383073	5.55384e-05	0.922581	0.785466	0.224994	0	0	0	0	0	0	0	0	0	0	0
chr10:121994375-121994645	MPRA-tested enhancer	1.07292	1.31427	2.31014	1.02059	1.02525	1.15696	0.951952	1.48592	2.08036	0.17761	0.0333348	1.16002e-08	0.233518	0.228172	0.107273	0.319645	0.00655687	1.1765e-06	0	0	1	0	0	0	0	0	0	1	1
chr10:122258555-122258825	MPRA-tested enhancer	1.16708	1.64416	1.8108	0.84832	1.58754	1.23233	0.998856	1.15784	0.765632	0.100398	0.00104589	0.000105781	0.468829	0.00209473	0.0636105	0.259326	0.106664	0.592254	0	0	0	0	0	0	0	0	0	0	0
chr10:122265859-122266129	MPRA-tested enhancer	0.543729	0.589903	0.959213	0.626267	0.798456	0.874406	0.624807	0.630215	0.612167	0.85757	0.814736	0.309929	0.775915	0.543665	0.429949	0.777557	0.771439	0.791488	0	0	0	0	0	0	0	0	0	0	0
chr10:123346495-123346765	MPRA-tested enhancer	1.17685	0.534661	0.550483	0.645062	1.39489	0.892952	0.551832	1.26505	0.985187	0.0940727	0.865124	0.851761	0.754163	0.016273	0.402693	0.850582	0.0496335	0.276282	0	0	0	0	0	0	0	0	0	0	0
chr10:124552915-124553185	MPRA-tested enhancer	0.734867	0.991504	0.679389	0.713739	0.765838	8.59127	0.738949	0.789226	1.09107	0.636556	0.26838	0.711683	0.665994	0.591953	0	0.630768	0.557426	0.160381	0	0	0	0	0	1	0	0	0	1	1
chr10:124736495-124736765	MPRA-tested enhancer	0.752418	0.52712	0.495451	0.744488	0.888747	0.90901	0.813717	0.685083	0.93517	0.611464	0.871192	0.894601	0.622867	0.408837	0.379464	0.520802	0.704315	0.34257	0	0	0	0	0	0	0	0	0	0	0
chr10:124747406-124747676	MPRA-tested enhancer	1.15356	0.165328	0.965267	0.880932	1.85054	0.870258	1.15182	0.173447	0.684227	0.10966	0.993707	0.301928	0.420312	5.79763e-05	0.436095	0.110896	0.993143	0.705428	0	0	0	0	0	0	0	0	0	0	0
chr10:125000595-125000865	MPRA-tested enhancer	1.32564	1.38609	2.15124	1.24028	1.72597	1.3275	1.23921	2.03772	1.57746	0.0302779	0.0176669	3.05751e-07	0.0599617	0.000355683	0.0298015	0.0604436	2.5603e-06	0.00235991	0	0	1	0	0	0	0	0	0	1	1
chr10:125007535-125007805	MPRA-tested enhancer	1.12325	1.60926	1.75869	0.920304	1.30682	0.912682	1.24654	1.2202	1.39607	0.13261	0.00161278	0.000225371	0.363378	0.0354731	0.374209	0.0572055	0.0695133	0.0160933	0	0	0	0	0	0	0	0	0	0	0
chr10:125009227-125009497	MPRA-tested enhancer	1.28567	1.67636	1.424	1.3525	1.7824	0.83094	1.29515	1.24897	1.24565	0.0421613	0.000691363	0.0123089	0.0239681	0.000160484	0.494923	0.0390486	0.0561618	0.0575907	0	0	0	0	0	0	0	0	0	0	0
chr10:125027935-125028205	MPRA-tested enhancer	0.990401	2.31249	0.84672	0.891132	0.986011	1.49056	0.895592	0.931872	1.20541	0.269751	1.10233e-08	0.471227	0.405348	0.275246	0.00624249	0.398847	0.347148	0.0772631	0	1	0	0	0	0	0	0	0	1	1
chr10:125042155-125042425	MPRA-tested enhancer	0.884892	2.05045	1.18594	0.844708	1.00864	1.21404	0.900075	6.22239	3.24992	0.414488	2.03508e-06	0.088451	0.474245	0.247523	0.072667	0.39234	0	0	0	0	0	0	0	0	0	1	1	2	1
chr10:125707995-125708265	MPRA-tested enhancer	1.26912	2.7854	2.63883	1.03722	1.71448	1.5992	1.0881	2.38788	1.53928	0.0480799	8.09353e-14	4.40459e-12	0.214773	0.000416091	0.00182176	0.163126	2.06149e-09	0.00366229	0	1	1	0	0	0	0	1	0	3	1
chr10:125782735-125783005	MPRA-tested enhancer	1.38609	1.91408	1.85317	1.28409	2.89053	1.97218	1.30608	1.00697	1.51089	0.0176671	2.12071e-05	5.56722e-05	0.0427004	3.77476e-15	8.05762e-06	0.0356921	0.249522	0.00501606	0	0	0	0	1	0	0	0	0	1	1
chr10:125842147-125842417	MPRA-tested enhancer	0.881526	1.32729	1.45985	0.887756	1.71276	1.22685	1.08187	0.908269	1.46783	0.419438	0.0298552	0.0085992	0.410287	0.000425917	0.066226	0.168976	0.380527	0.00792173	0	0	0	0	0	0	0	0	0	0	0
chr10:126687067-126687337	MPRA-tested enhancer	1.36642	2.86672	1.82716	1.10751	2.11679	1.24845	1.11846	1.30953	0.828103	0.0211589	7.77156e-15	8.27993e-05	0.145756	5.93705e-07	0.0563828	0.13652	0.0346844	0.499187	0	1	0	0	1	0	0	0	0	2	1
chr10:127211115-127211385	MPRA-tested enhancer	0.882013	0.666503	2.72145	0.653634	0.67436	0.538011	0.838337	0.874653	1.19433	0.41872	0.728028	4.80282e-13	0.743879	0.718117	0.862366	0.483808	0.429583	0.0834935	0	0	1	0	0	0	0	0	0	1	1
chr10:127550915-127551185	MPRA-tested enhancer	0.845257	2.04947	0.919325	0.955104	0.883188	1.7107	0.934995	1.04307	1.26237	0.473421	2.07157e-06	0.364762	0.315412	0.416991	0.000437984	0.342812	0.208391	0.0506781	0	0	0	0	0	0	0	0	0	0	0
chr10:131921715-131921985	MPRA-tested enhancer	0.739403	0.681588	0.760415	0.767785	0.931161	0.965574	0.42981	1.25315	0.676503	0.630123	0.708848	0.599869	0.589102	0.348137	0.301525	0.933025	0.0544004	0.715383	0	0	0	0	0	0	0	0	0	0	0
chr10:131933084-131933354	MPRA-tested enhancer	0.91183	2.33318	0.318683	0.757783	1.02107	0.833792	0.796969	0.877009	0.468329	0.375426	7.01267e-09	0.972408	0.603696	0.232963	0.490636	0.545885	0.4261	0.912063	0	1	0	0	0	0	0	0	0	1	1
chr10:132237897-132238167	MPRA-tested enhancer	1.17474	2.48715	1.32208	0.97151	0.880425	1.36364	1.05444	0.972155	1.24531	0.0954097	2.01034e-10	0.0312099	0.293776	0.42106	0.0216957	0.19631	0.29294	0.0577382	0	1	0	0	0	0	0	0	0	1	1
chr10:132393229-132393499	MPRA-tested enhancer	1.01677	1.48918	1.67871	1.02965	1.64126	1.83931	0.995973	1.542	0.994823	0.23795	0.00633433	0.00067047	0.223191	0.00108484	6.887e-05	0.262857	0.00355156	0.264273	0	0	0	0	0	0	0	0	0	0	0
chr10:132411635-132411905	MPRA-tested enhancer	1.01438	1.22567	0.821723	1.03568	0.928965	1.29764	1.23735	1.35033	0.947293	0.240739	0.0668018	0.508777	0.216471	0.351202	0.0382626	0.0612891	0.0244326	0.325946	0	0	0	0	0	0	0	0	0	0	0
chr10:132414155-132414425	MPRA-tested enhancer	1.28298	0.975802	1.34899	1.17313	1.82086	1.19926	1.04085	0.945137	1.1681	0.0430807	0.288231	0.0247238	0.0964478	9.10393e-05	0.0806772	0.210795	0.328877	0.099724	0	0	0	0	0	0	0	0	0	0	0
chr10:132432755-132433025	MPRA-tested enhancer	1.04784	1.87602	0.938108	0.882243	0.303894	0.759167	0.859293	0.893174	1.40702	0.203268	3.89889e-05	0.338512	0.418382	0.975761	0.601685	0.452416	0.402369	0.0145048	0	0	0	0	0	0	0	0	0	0	0
chr10:132448188-132448458	MPRA-tested enhancer	0.864323	0.840662	2.16411	0.797182	0.54303	1.44727	0.817352	2.2171	0.753915	0.444918	0.480316	2.37628e-07	0.545568	0.858162	0.00977087	0.515344	8.21873e-08	0.609301	0	0	1	0	0	0	0	1	0	2	1
chr10:133055500-133055770	MPRA-tested enhancer	1.1588	1.57597	1.28785	1.21739	0.72892	0.660694	1.11928	1.34026	1.91016	0.106002	0.00240141	0.0414301	0.0709351	0.644934	0.735244	0.135849	0.0266906	2.25989e-05	0	0	0	0	0	0	0	0	0	0	0
chr10:133154516-133154786	MPRA-tested enhancer	1.03705	0.71994	0.67264	0.73026	1.09861	0.708541	0.669441	1.7488	0.807465	0.214961	0.657449	0.720302	0.643052	0.15356	0.673091	0.724342	0.000259087	0.530182	0	0	0	0	0	0	0	0	0	0	0
chr10:133225384-133225654	MPRA-tested enhancer	1.19289	0.924719	0.659086	1.96854	0.60357	0.800913	1.52777	0.672051	0.865112	0.0843279	0.357153	0.737223	8.57399e-06	0.800662	0.539991	0.00416577	0.721048	0.443743	0	0	0	0	0	0	0	0	0	0	0
chr10:13777070-13777340	MPRA-tested enhancer	0.610359	0.596271	1.24467	0.528523	0.851609	0.501357	0.720756	0.594726	0.811735	0.793437	0.808256	0.0580182	0.870078	0.463902	0.890486	0.65632	0.809841	0.523778	0	0	0	0	0	0	0	0	0	0	0
chr10:13804015-13804285	MPRA-tested enhancer	0.930629	1.43219	1.57552	0.618846	1.11146	1.7431	0.563687	0.672827	2.87552	0.348879	0.0113574	0.00241417	0.784192	0.142379	0.000280613	0.839953	0.720064	5.9952e-15	0	0	0	0	0	0	0	0	1	1	1
chr10:14195495-14195765	MPRA-tested enhancer	0.652769	0.579362	1.47623	0.627666	0.316028	1.00393	0.827519	1.13063	0.741674	0.744927	0.825158	0.00725959	0.774334	0.973037	0.253166	0.500065	0.126743	0.626888	0	0	0	0	0	0	0	0	0	0	0
chr10:14581099-14581369	MPRA-tested enhancer	0.790875	1.95193	1.09879	0.779239	0.236638	0.994583	0.605655	0.993904	0.516522	0.554973	1.1349e-05	0.153397	0.572239	0.987012	0.264568	0.79846	0.265407	0.879397	0	0	0	0	0	0	0	0	0	0	0
chr10:16987335-16987605	MPRA-tested enhancer	1.22518	2.28505	3.95445	1.19178	2.33911	2.93883	1.28233	1.74996	1.44235	0.0670429	1.99036e-08	0	0.0849796	6.15405e-09	8.88178e-16	0.0433068	0.000254907	0.0102656	0	1	1	0	1	1	0	0	0	4	1
chr10:1754495-1754765	MPRA-tested enhancer	1.1556	0.799447	1.33043	1.05299	1.24324	0.950759	1.15051	1.08715	0.795362	0.108223	0.542184	0.0290614	0.197834	0.0586472	0.321253	0.111832	0.164013	0.548284	0	0	0	0	0	0	0	0	0	0	0
chr10:21135015-21135285	MPRA-tested enhancer	0.841411	1.84269	0.955665	0.810609	0.677116	1.09331	0.609957	0.421114	0.808333	0.479192	6.54048e-05	0.31466	0.525467	0.714599	0.158335	0.79387	0.937173	0.52888	0	0	0	0	0	0	0	0	0	0	0
chr10:21373015-21373285	MPRA-tested enhancer	0.88608	1.17063	1.58105	1.11695	0.670514	1.18182	1.13864	0.881421	0.948541	0.412744	0.0980638	0.00226201	0.137767	0.72299	0.0909679	0.120572	0.419592	0.324252	0	0	0	0	0	0	0	0	0	0	0
chr10:2166075-2166345	MPRA-tested enhancer	0.80599	0.632054	1.21591	0.91404	1.98517	1.97413	0.775981	1.84414	1.43059	0.532391	0.769336	0.0716981	0.372272	6.45044e-06	7.7941e-06	0.577051	6.39708e-05	0.0115381	0	0	0	0	0	0	0	0	0	0	0
chr10:2201664-2201934	MPRA-tested enhancer	5.98293	0.496506	0.781839	8.39064	1.76803	0.968171	6.25725	1.28588	0.578896	0	0.893874	0.568392	0	0.000197329	0.298123	0	0.0420903	0.82561	1	0	0	1	0	0	1	0	0	3	1
chr10:2202435-2202705	MPRA-tested enhancer	0.768305	0.849669	2.17118	1.01566	1.04794	1.45747	0.995252	1.03634	1.1671	0.58834	0.466807	2.06733e-07	0.239247	0.203168	0.00881117	0.263745	0.215739	0.100387	0	0	1	0	0	0	0	0	0	1	1
chr10:2202657-2202927	MPRA-tested enhancer	0.652007	2.76113	1.52167	0.702291	0.936081	1.53382	0.623463	1.04611	0.710177	0.745848	1.60205e-13	0.00445673	0.681542	0.34131	0.00389406	0.779063	0.20512	0.670864	0	1	0	0	0	0	0	0	0	1	1
chr10:23106355-23106625	MPRA-tested enhancer	0.617375	0.772462	1.61654	0.731361	0.627528	2.05441	0.679121	0.824023	1.17657	0.785812	0.582235	0.00147532	0.641503	0.774491	1.89393e-06	0.712028	0.50532	0.0942478	0	0	0	0	0	0	0	0	0	0	0
chr10:24958755-24959025	MPRA-tested enhancer	1.1549	2.13767	1.15303	0.867694	1.87145	1.44441	1.15083	0.879069	0.948178	0.108716	3.97918e-07	0.110038	0.439903	4.18912e-05	0.0100561	0.111604	0.423059	0.324744	0	1	0	0	0	0	0	0	0	1	1
chr10:25125235-25125505	MPRA-tested enhancer	1.11694	2.06874	1.36932	1.06458	1.7402	1.03505	1.11852	1.71227	1.49259	0.137779	1.45783e-06	0.0206103	0.18591	0.000292209	0.217169	0.136472	0.000428759	0.00610917	0	0	0	0	0	0	0	0	0	0	0
chr10:28282375-28282645	MPRA-tested enhancer	2.05193	3.1669	0.741632	1.01454	0.753737	0.683252	0.902794	0.917616	3.24553	1.98108e-06	0	0.626947	0.240556	0.609558	0.706694	0.388408	0.367185	0	0	1	0	0	0	0	0	0	1	2	1
chr10:28284175-28284445	MPRA-tested enhancer	0.860204	1.16866	0.790595	1.0215	1.19481	2.09447	0.814116	0.750004	0.625692	0.451057	0.0993573	0.555389	0.232472	0.0832154	9.04702e-07	0.520203	0.614947	0.776562	0	0	0	0	0	0	0	0	0	0	0
chr10:28479455-28479725	MPRA-tested enhancer	0.85049	1.13208	1.43648	0.717542	1.42576	1.117	0.839759	1.04198	0.90972	0.465578	0.125606	0.0108853	0.660764	0.0120993	0.137728	0.481672	0.209574	0.378446	0	0	0	0	0	0	0	0	0	0	0
chr10:28541795-28542065	MPRA-tested enhancer	0.936332	0.619495	0.816713	0.887779	1.68888	0.99264	0.947979	1.20165	0.757428	0.340962	0.783475	0.516304	0.410253	0.000586449	0.26697	0.325014	0.0793377	0.60421	0	0	0	0	0	0	0	0	0	0	0
chr10:28807835-28808105	MPRA-tested enhancer	0.933408	1.34701	1.21746	1.14127	1.11831	1.41209	0.938442	1.20321	0.554245	0.345013	0.0251587	0.0709013	0.118595	0.136641	0.013816	0.338051	0.0784716	0.848458	0	0	0	0	0	0	0	0	0	0	0
chr10:28810691-28810961	MPRA-tested enhancer	0.842554	0.643281	0.855425	0.893542	0.958063	1.13403	0.844134	0.645995	1.05591	0.477476	0.756272	0.458194	0.401833	0.311459	0.124094	0.475106	0.753054	0.194785	0	0	0	0	0	0	0	0	0	0	0
chr10:29113395-29113665	MPRA-tested enhancer	0.973026	1.02159	0.896076	1.06585	1.15947	1.1514	0.866771	0.62047	0.709031	0.291812	0.232369	0.398144	0.184632	0.105536	0.111192	0.441275	0.782395	0.672425	0	0	0	0	0	0	0	0	0	0	0
chr10:29725184-29725454	MPRA-tested enhancer	0.553853	0.924654	0.424802	0.545132	0.33399	0.803788	0.504477	0.655062	0.801673	0.848804	0.357243	0.935439	0.856376	0.968539	0.535689	0.888267	0.742144	0.538854	0	0	0	0	0	0	0	0	0	0	0
chr10:3010875-3011145	MPRA-tested enhancer	0.800884	1.1068	0.830617	0.884741	0.582928	0.86131	0.928362	0.866079	0.774992	0.540035	0.146365	0.495408	0.41471	0.821675	0.449407	0.352044	0.442305	0.578509	0	0	0	0	0	0	0	0	0	0	0
chr10:30417315-30417585	MPRA-tested enhancer	1.60708	2.5218	1.41911	1.44192	1.10593	1.29051	1.3026	1.73343	3.50823	0.00165599	8.63746e-11	0.0129103	0.0103103	0.147116	0.0405497	0.0367352	0.00032098	0	0	1	0	0	0	0	0	0	1	2	1
chr10:30418815-30419085	MPRA-tested enhancer	0.650273	1.60373	1.05047	0.975893	0.824609	1.66128	0.95557	0.611548	1.1583	0.747938	0.00172481	0.200485	0.288115	0.504439	0.000840673	0.314788	0.792157	0.106344	0	0	0	0	0	0	0	0	0	0	0
chr10:30423093-30423363	MPRA-tested enhancer	1.00361	1.79908	1.76179	0.759576	0.59617	1.42802	0.879675	1.00663	0.939764	0.253561	0.000125804	0.000215681	0.601089	0.80836	0.0118342	0.422165	0.249933	0.336231	0	0	0	0	0	0	0	0	0	0	0
chr10:30445435-30445705	MPRA-tested enhancer	0.668443	0.895405	0.578104	1.27668	0.573639	0.626925	0.905487	0.737663	1.92532	0.725597	0.39912	0.826377	0.045298	0.830657	0.775172	0.384526	0.632596	1.7649e-05	0	0	0	0	0	0	0	0	0	0	0
chr10:3045855-3046125	MPRA-tested enhancer	2.92022	1.3018	1.69929	4.41501	1.16926	1.1582	3.49649	1.08739	2.89733	1.55431e-15	0.0369783	0.000510579	0	0.0989581	0.106414	0	0.163783	3.10862e-15	1	0	0	1	0	0	1	0	1	4	1
chr10:3078355-3078625	MPRA-tested enhancer	0.774548	0.592415	0.808999	0.898481	1.86102	0.582283	0.679279	0.524109	0.40212	0.579164	0.812196	0.527881	0.394651	4.92983e-05	0.822308	0.711824	0.873562	0.945537	0	0	0	0	0	0	0	0	0	0	0
chr10:3127035-3127305	MPRA-tested enhancer	0.996716	1.34113	1.46661	0.968191	0.994079	2.31455	1.01074	0.816175	1.56178	0.261945	0.0264901	0.00802237	0.298097	0.265191	1.05411e-08	0.245036	0.517112	0.00283309	0	0	0	0	0	1	0	0	0	1	1
chr10:31660475-31660745	MPRA-tested enhancer	0.807944	0.710812	0.632259	0.649782	1.84274	1.12078	0.859139	1.62832	1.00112	0.529463	0.669997	0.769101	0.748527	6.53525e-05	0.134618	0.452645	0.00127558	0.256573	0	0	0	0	0	0	0	0	0	0	0
chr10:31694415-31694685	MPRA-tested enhancer	0.601665	0.478338	0.731518	0.50047	1.41769	4.37621	0.485339	0.59601	2.01178	0.802662	0.905889	0.641282	0.891112	0.0130889	0	0.901383	0.808525	4.05889e-06	0	0	0	0	0	1	0	0	0	1	1
chr10:31697255-31697525	MPRA-tested enhancer	1.25872	1.07572	0.372153	1.80346	1.66247	1.48683	1.4388	1.11234	0.79156	0.0521272	0.17488	0.956915	0.000117934	0.000827889	0.00649407	0.0106359	0.141629	0.553953	0	0	0	0	0	0	0	0	0	0	0
chr10:31833595-31833865	MPRA-tested enhancer	0.566714	0.716725	0.539909	0.868109	0.537581	1.58062	0.491153	0.947519	0.432806	0.837162	0.66189	0.860786	0.439287	0.862722	0.00227364	0.897524	0.325638	0.931547	0	0	0	0	0	0	0	0	0	0	0
chr10:32002615-32002885	MPRA-tested enhancer	1.00727	1.86997	1.02441	0.993269	1.78173	0.960304	1.06295	1.04591	1.18478	0.249158	4.28764e-05	0.229134	0.266191	0.000162053	0.30848	0.187563	0.205334	0.0891571	0	0	0	0	0	0	0	0	0	0	0
chr10:3248645-3248915	MPRA-tested enhancer	0.567146	0.939371	0.559468	0.940021	0.335081	2.90639	0.789164	0.836756	0.687734	0.836761	0.336773	0.843791	0.335879	0.968248	2.33147e-15	0.557519	0.486183	0.700855	0	0	0	0	0	1	0	0	0	1	1
chr10:32901875-32902145	MPRA-tested enhancer	1.04665	1.67756	1.05209	1.12801	0.885974	1.3535	1.09427	1.83219	0.996131	0.204539	0.000680632	0.19878	0.128801	0.412899	0.0237566	0.157465	7.67372e-05	0.262663	0	0	0	0	0	0	0	0	0	0	0
chr10:32938595-32938865	MPRA-tested enhancer	1.46968	0.55969	1.46	2.65352	1.09263	1.20409	1.10013	3.53403	2.98996	0.00777217	0.843591	0.00858643	2.9905e-12	0.158951	0.0779894	0.152204	0	2.22045e-16	0	0	0	1	0	0	0	1	1	3	1
chr10:33015555-33015825	MPRA-tested enhancer	1.38942	1.15283	2.54315	1.184	1.50012	2.21955	1.37175	1.12424	1.61895	0.0171277	0.110177	5.09049e-11	0.0896293	0.00563583	7.8178e-08	0.0201591	0.13181	0.00143241	0	0	1	0	0	1	0	0	0	2	1
chr10:33026419-33026689	MPRA-tested enhancer	0.805199	1.0666	0.656665	1.08334	1.57197	2.61348	0.984641	0.871506	0.562776	0.533576	0.18388	0.74019	0.167582	0.00251683	8.52951e-12	0.276971	0.434245	0.840787	0	0	0	0	0	1	0	0	0	1	1
chr10:34105255-34105525	MPRA-tested enhancer	1.29424	1.82121	2.05097	1.11912	2.12323	2.14585	1.29133	1.17264	2.19105	0.0393374	9.05556e-05	2.01609e-06	0.135981	5.25053e-07	3.3957e-07	0.0402796	0.0967596	1.39178e-07	0	0	0	0	1	1	0	0	1	3	1
chr10:34110015-34110285	MPRA-tested enhancer	1.68853	2.88361	4.07857	1.4846	2.49691	2.46152	1.27751	1.20802	1.80475	0.000589151	4.66294e-15	0	0.00664942	1.58742e-10	3.71507e-10	0.0450025	0.0758513	0.000115714	0	1	1	0	1	1	0	0	0	4	1
chr10:34354775-34355045	MPRA-tested enhancer	1.06843	1.65967	1.26409	1.11999	1.46214	1.33922	1.38481	1.68416	1.84467	0.182055	0.00085836	0.0500041	0.135262	0.0084001	0.0269353	0.0178786	0.000624171	6.34488e-05	0	0	0	0	0	0	0	0	0	0	0
chr10:34644259-34644529	MPRA-tested enhancer	0.462083	0.733833	0.641692	0.564291	0.56094	0.491942	0.511774	0.703615	1.54892	0.91576	0.638018	0.758145	0.839399	0.842459	0.896992	0.882951	0.679758	0.00328341	0	0	0	0	0	0	0	0	0	0	0
chr10:3484515-3484785	MPRA-tested enhancer	1.46304	1.73367	3.05596	1.50284	0.517127	0.811126	1.77221	1.18325	1.727	0.0083226	0.000319895	0	0.00547314	0.878939	0.524691	0.000185872	0.0900899	0.000350693	0	0	1	0	0	0	0	0	0	1	1
chr10:35212875-35213145	MPRA-tested enhancer	1.01761	1.83895	1.61465	0.988089	0.844295	1.74549	1.11958	1.14985	2.11541	0.236966	6.925e-05	0.00151004	0.272638	0.474864	0.00027141	0.135603	0.112307	6.09429e-07	0	0	0	0	0	0	0	0	1	1	1
chr10:35217485-35217755	MPRA-tested enhancer	0.976704	1.48153	0.969555	0.957843	0.62516	1.19341	1.26352	0.953814	1.77729	0.287072	0.00686795	0.296318	0.311752	0.77716	0.0840246	0.050228	0.317141	0.000172766	0	0	0	0	0	0	0	0	0	0	0
chr10:35220235-35220505	MPRA-tested enhancer	0.521662	0.439551	2.69092	0.628755	0.619438	1.22524	0.571131	0.669619	1.16002	0.875465	0.92813	1.10123e-12	0.7731	0.783538	0.0670138	0.833032	0.724118	0.105163	0	0	1	0	0	0	0	0	0	1	1
chr10:3749995-3750265	MPRA-tested enhancer	0.941338	1.12634	1.46304	1.01722	1.42621	1.24289	0.943308	1.25429	1.31954	0.334071	0.130134	0.0083232	0.237421	0.0120456	0.0588006	0.331373	0.0539294	0.0318868	0	0	0	0	0	0	0	0	0	0	0
chr10:42981553-42981823	POSCTRL	1.59437	0.980686	1.39118	1.17451	1.93086	1.92093	1.20776	1.09488	2.12497	0.00193071	0.281983	0.0168481	0.0955587	1.61128e-05	1.89655e-05	0.0759939	0.156915	5.07927e-07	0	0	0	0	0	0	0	0	1	1	1
chr10:42989001-42989271	MPRA-tested enhancer	0.835646	3.31177	1.72628	0.75699	1.0215	0.639016	0.759709	1.02388	1.74792	0.48785	0	0.000354173	0.604846	0.232472	0.761282	0.600895	0.229735	0.000262322	0	1	0	0	0	0	0	0	0	1	1
chr10:44301375-44301645	MPRA-tested enhancer	0.762132	0.548706	4.89665	0.970234	0.839084	3.6638	0.869376	0.922665	1.07011	0.597366	0.853305	0	0.295434	0.482686	0	0.437404	0.360044	0.180379	0	0	1	0	0	1	0	0	0	2	1
chr10:44370943-44371213	MPRA-tested enhancer	10.1145	3.28877	1.22121	8.91224	1.60384	1.03274	9.4155	0.608737	2.29559	0	0	0.0690074	0	0.0017224	0.219728	0	0.795178	1.58803e-08	1	1	0	1	0	0	1	0	1	5	1
chr10:44590015-44590285	MPRA-tested enhancer	0.859087	0.766903	0.872356	0.612547	0.843443	0.863844	0.701679	1.32556	0.924953	0.452723	0.590395	0.432985	0.791076	0.476142	0.44563	0.682364	0.0302975	0.356824	0	0	0	0	0	0	0	0	0	0	0
chr10:44903055-44903325	MPRA-tested enhancer	1.23929	1.54678	1.59787	1.17224	1.06994	1.23417	1.14111	1.66152	1.96062	0.0604062	0.00336442	0.00185125	0.0970224	0.180555	0.0627526	0.118714	0.000838139	9.80547e-06	0	0	0	0	0	0	0	0	0	0	0
chr10:44908135-44908405	MPRA-tested enhancer	1.72496	2.60005	1.23107	2.06121	2.73221	1.70885	2.04932	3.56831	1.65394	0.000360649	1.20586e-11	0.0642074	1.67325e-06	3.57381e-13	0.00044908	2.07708e-06	0	0.000923605	0	1	0	0	1	0	0	1	0	3	1
chr10:46548906-46549176	MPRA-tested enhancer	0.833781	0.825261	1.94018	0.905961	1.53842	0.279439	0.855512	0.561451	0.487943	0.490653	0.503459	1.38078e-05	0.383843	0.00369812	0.980552	0.458064	0.841995	0.899668	0	0	0	0	0	0	0	0	0	0	0
chr10:4663475-4663745	MPRA-tested enhancer	0.679262	0.795864	0.790638	0.658714	1.30266	0.89668	0.808064	1.10874	1.15093	0.711846	0.547535	0.555326	0.73768	0.0367166	0.397265	0.529283	0.144694	0.111527	0	0	0	0	0	0	0	0	0	0	0
chr10:47297955-47298225	MPRA-tested enhancer	1.07066	3.15623	2.55124	1.00983	1.18286	1.53957	1.07558	0.677472	1.04761	0.179839	0	4.16014e-11	0.246112	0.090326	0.00365054	0.175017	0.714143	0.203512	0	1	1	0	0	0	0	0	0	2	1
chr10:48926935-48927205	MPRA-tested enhancer	0.909067	0.98495	1.11401	0.866929	1.00306	1.13666	0.94074	1.12594	1.62499	0.379382	0.276581	0.140222	0.44104	0.254217	0.122077	0.334891	0.130446	0.00132935	0	0	0	0	0	0	0	0	0	0	0
chr10:49781524-49781794	MPRA-tested enhancer	0.78872	1.79392	1.80724	0.928725	1.21566	0.893048	0.774507	0.869935	1.36735	0.558179	0.000135706	0.000111533	0.351536	0.071826	0.402553	0.579224	0.436575	0.0209822	0	0	0	0	0	0	0	0	0	0	0
chr10:5185055-5185325	MPRA-tested enhancer	1.02701	1.17197	1.38683	0.926219	1.4789	1.67043	1.09637	1.5052	0.888482	0.226172	0.0971934	0.0175466	0.355046	0.00706002	0.000746895	0.15557	0.00533522	0.409224	0	0	0	0	0	0	0	0	0	0	0
chr10:5424815-5425085	MPRA-tested enhancer	0.84395	1.13904	2.1471	0.787266	1.43568	2.13727	0.759387	0.589522	1.33532	0.475381	0.120269	3.31457e-07	0.560341	0.010972	4.00988e-07	0.601364	0.815119	0.0278613	0	0	1	0	0	1	0	0	0	2	1
chr10:55491077-55491347	MPRA-tested enhancer	1.27032	1.86336	1.20152	1.25462	1.17622	2.45295	1.10088	1.56559	1.64954	0.0476295	4.7541e-05	0.0794117	0.0537959	0.0944694	4.55289e-10	0.151537	0.00271082	0.000976871	0	0	0	0	0	1	0	0	0	1	1
chr10:5806576-5806846	MPRA-tested enhancer	0.765979	0.197864	0.436986		0.297807	0.271309	0.442224	0.212704		0.591747	0.99117	0.929445		0.977038	0.981956	0.926739	0.989741		0	0	0	0	0	0	0	0	0	0	0
chr10:5840495-5840765	MPRA-tested enhancer	0.981246	1.36902	0.959766	0.761942	0.868391	1.51874	0.893295	1.00517	1.1638	0.281271	0.0206667	0.309194	0.597643	0.438868	0.00460283	0.402192	0.251684	0.102589	0	0	0	0	0	0	0	0	0	0	0
chr10:5860238-5860508	MPRA-tested enhancer	1.31796	1.28128	2.58213	1.18008	1.62662	1.17657	1.02717	1.4803	0.944439	0.0323164	0.0436705	1.90722e-11	0.092043	0.00130277	0.0942507	0.225996	0.00695704	0.329829	0	0	1	0	0	0	0	0	0	1	1
chr10:58999375-58999645	MPRA-tested enhancer	1.09841	1.20618	1.1445	1.04866	0.820543	1.18824	0.943951	0.755998	0.756929	0.15374	0.0768485	0.116203	0.202404	0.510551	0.0870736	0.330495	0.606285	0.604935	0	0	0	0	0	0	0	0	0	0	0
chr10:6096215-6096485	MPRA-tested enhancer	0.778142	1.2357	1.61214	0.852806	1.32596	0.868685	0.788189	1.21102	1.11488	0.57386	0.0620464	0.00155703	0.46211	0.0301962	0.438431	0.558969	0.0742528	0.139496	0	0	0	0	0	0	0	0	0	0	0
chr10:6219295-6219565	MPRA-tested enhancer	2.17948	1.24037	2.4155	2.35016	0.665355	0.828072	1.88644	0.804984	0.520206	1.75343e-07	0.0599202	1.0937e-09	4.81735e-09	0.729462	0.499233	3.30658e-05	0.533898	0.876588	1	0	1	1	0	0	0	0	0	3	1
chr10:6279555-6279825	MPRA-tested enhancer	1.2524	0.761716	0.749811	1.45422	1.88139	0.779008	1.10158	0.891892	0.673802	0.0547147	0.597973	0.615225	0.00910816	3.58202e-05	0.572581	0.150926	0.404239	0.718826	0	0	0	0	0	0	0	0	0	0	0
chr10:63504423-63504693	MPRA-tested enhancer	1.15764	1.23967	1.37043	0.916484	1.37848	0.607852	1.09527	1.02401	2.14332	0.1068	0.0602338	0.0204036	0.368793	0.0189559	0.796123	0.156555	0.229592	3.56655e-07	0	0	0	0	0	0	0	0	1	1	1
chr10:637755-638025	MPRA-tested enhancer	1.13771	1.84144	1.45635	0.961166	1.33317	1.1171	0.957948	0.775929	1.10634	0.12128	6.66615e-05	0.00891239	0.307338	0.0283838	0.137647	0.311613	0.577127	0.14676	0	0	0	0	0	0	0	0	0	0	0
chr10:63883795-63884065	MPRA-tested enhancer	0.733209	0.420054	0.325489	0.635691	0.933312	1.30917	0.88408	0.586476	0.907986	0.638898	0.937665	0.97074	0.765147	0.345146	0.0347877	0.415681	0.818166	0.380932	0	0	0	0	0	0	0	0	0	0	0
chr10:654055-654325	MPRA-tested enhancer	0.974982	0.769867	1.1363	1.0811	1.4331	1.6241	1.11391	1.21661	1.94633	0.289287	0.586049	0.122355	0.169708	0.0112558	0.00134412	0.14031	0.0713384	1.24635e-05	0	0	0	0	0	0	0	0	0	0	0
chr10:667215-667485	MPRA-tested enhancer	1.90581	1.71389	1.27615	1.70276	1.80128	1.08777	1.60692	1.49978	0.984375	2.4246e-05	0.000419465	0.0454888	0.000487437	0.000121802	0.163437	0.0016594	0.00565641	0.277307	0	0	0	0	0	0	0	0	0	0	0
chr10:66941055-66941325	MPRA-tested enhancer	0.772063	0.155008	6.19048	0.340971	0.346932	0.647471	1.05649	0.334175	0.610684	0.582822	0.994364	0	0.966632	0.964928	0.751296	0.194182	0.96849	0.793089	0	0	1	0	0	0	0	0	0	1	1
chr10:670984-671254	MPRA-tested enhancer	1.04412	2.52751	0.882125	1.05529	1.0589	0.898248	1.07127	1.44234	1.14865	0.20726	7.50361e-11	0.418556	0.195425	0.1917	0.394989	0.179234	0.0102669	0.113167	0	1	0	0	0	0	0	0	0	1	1
chr10:680255-680525	MPRA-tested enhancer	0.937819	1.12688	0.977055	0.85034	1.13415	0.820796	0.848688	1.45622	0.896003	0.33891	0.129697	0.286623	0.465802	0.124004	0.51017	0.468278	0.00892413	0.398249	0	0	0	0	0	0	0	0	0	0	0
chr10:68813675-68813945	MPRA-tested enhancer	0.670749	0.937287	1.12306	0.722444	0.585427	0.877516	0.68707	0.78127	0.463889	0.722694	0.339643	0.132761	0.653976	0.819208	0.425351	0.701725	0.569234	0.914703	0	0	0	0	0	0	0	0	0	0	0
chr10:69233155-69233425	MPRA-tested enhancer	0.824774	0.951906	0.382604	0.63263	0.749692	0.631181	1.03309	0.944604	1.01767	0.504191	0.319706	0.953187	0.768676	0.615396	0.770335	0.219347	0.329605	0.236902	0	0	0	0	0	0	0	0	0	0	0
chr10:69383575-69383845	MPRA-tested enhancer	0.763981	1.00021	1.05177	0.946915	1.1515	1.24885	0.934586	1.09428	1.44015	0.594668	0.257677	0.199112	0.326458	0.111125	0.0562136	0.343379	0.157452	0.0104938	0	0	0	0	0	0	0	0	0	0	0
chr10:69406355-69406625	MPRA-tested enhancer	0.87317	0.815817	1.30656	0.760715	0.821908	0.973553	0.818208	0.841628	0.95713	0.431779	0.517649	0.0355516	0.599431	0.508498	0.291131	0.514058	0.478866	0.312703	0	0	0	0	0	0	0	0	0	0	0
chr10:70337215-70337485	MPRA-tested enhancer	1.80155	1.88528	6.45694	1.8724	1.06494	1.56549	1.60379	1.08022	1.40242	0.000121303	3.36792e-05	0	4.12727e-05	0.185544	0.00271406	0.00172357	0.17055	0.0151543	0	0	1	0	0	0	0	0	0	1	1
chr10:70432195-70432465	MPRA-tested enhancer	1.05664	2.27113	1.02355	1.1525	1.75154	1.2241	1.1615	1.54837	1.4548	0.194026	2.67517e-08	0.230113	0.110412	0.000249329	0.0675689	0.10415	0.00330411	0.00905383	0	1	0	0	0	0	0	0	0	1	1
chr10:70469275-70469545	MPRA-tested enhancer	1.24525	0.860748	2.68063	1.2242	0.997084	1.65273	1.32748	2.2883	1.22185	0.0577658	0.450245	1.45262e-12	0.0675199	0.261493	0.000938074	0.0298055	1.85671e-08	0.0686863	0	0	1	0	0	0	0	1	0	2	1
chr10:70664835-70665105	MPRA-tested enhancer	0.932904	1.45046	1.78188	1.04171	0.443616	0.889872	0.889769	2.10974	1.75519	0.345713	0.00946195	0.000161689	0.209866	0.926007	0.40719	0.40734	6.78622e-07	0.000236823	0	0	0	0	0	0	0	1	0	1	1
chr10:70685395-70685665	MPRA-tested enhancer	1.16768	1.7924	2.3855	1.10407	0.886887	0.667184	1.1163	1.27942	1.00724	0.100004	0.000138757	2.17614e-09	0.148736	0.41156	0.727176	0.138307	0.0443234	0.249193	0	0	1	0	0	0	0	0	0	1	1
chr10:70890895-70891165	MPRA-tested enhancer	0.792808	1.00778	0.941386	0.833797	0.680481	1.00874	0.887796	0.653698	1.0597	0.552094	0.248556	0.334006	0.490629	0.710276	0.247405	0.410229	0.743801	0.190878	0	0	0	0	0	0	0	0	0	0	0
chr10:71255735-71256005	MPRA-tested enhancer	1.02302	1.4507	4.96122	1.0852	1.501	2.21194	1.18498	1.31781	2.01366	0.230726	0.00943835	0	0.165833	0.00558288	9.12965e-08	0.0890361	0.0323575	3.92691e-06	0	0	1	0	0	1	0	0	0	2	1
chr10:71860495-71860765	MPRA-tested enhancer	2.24696	1.50262	2.56158	2.87139	1.69736	0.901339	2.91059	2.37418	2.28774	4.44182e-08	0.00548626	3.2086e-11	6.77236e-15	0.000523933	0.390512	2.10942e-15	2.81225e-09	1.87921e-08	1	0	1	1	0	0	1	1	1	6	1
chr10:71878775-71879045	MPRA-tested enhancer	1.05283	1.70435	1.99199	0.896382	0.762403	1.72004	0.938171	1.01205	1.1748	0.197999	0.000477091	5.733e-06	0.397698	0.596971	0.000385793	0.338424	0.243488	0.0953707	0	0	0	0	0	0	0	0	0	0	0
chr10:71921675-71921945	MPRA-tested enhancer	0.957962	1.27224	1.03383	0.892478	0.90846	1.26049	0.92722	1.31362	1.00367	0.311594	0.0469161	0.218524	0.403384	0.380253	0.0514195	0.353643	0.0335164	0.253487	0	0	0	0	0	0	0	0	0	0	0
chr10:71971435-71971705	MPRA-tested enhancer	0.854409	0.916195	1.24897	0.903805	1.12089	1.25326	0.910277	0.983528	0.890637	0.459712	0.369203	0.056161	0.386949	0.134531	0.0543569	0.377648	0.278377	0.406071	0	0	0	0	0	0	0	0	0	0	0
chr10:72044655-72044925	MPRA-tested enhancer	1.22082	2.0575	1.38069	1.16502	1.12359	0.933063	1.07721	1.3724	1.60581	0.0691999	1.79065e-06	0.0185726	0.101771	0.132337	0.345491	0.17344	0.0200405	0.00168184	0	0	0	0	0	0	0	0	0	0	0
chr10:72070275-72070545	MPRA-tested enhancer	1.55036	1.5041	6.00332	1.35079	1.01568	1.43052	1.56611	1.23563	1.77735	0.00323002	0.00539945	0	0.024335	0.23922	0.0115459	0.00269455	0.0620781	0.000172622	0	0	1	0	0	0	0	0	0	1	1
chr10:72096106-72096376	MPRA-tested enhancer	0.803111	0.929518	0.869129	0.931563	0.699743	1.17623	0.972423	1.37668	0.946303	0.536703	0.350429	0.437771	0.347577	0.68496	0.0944641	0.292592	0.0192714	0.32729	0	0	0	0	0	0	0	0	0	0	0
chr10:72098719-72098989	MPRA-tested enhancer	0.876947	11.7057	1.74045	0.84276	0.891498	0.929266	0.948539	1.57653	1.50429	0.426191	0	0.000291156	0.477168	0.404814	0.35078	0.324255	0.00238576	0.00538822	0	1	0	0	0	0	0	0	0	1	1
chr10:72104155-72104425	MPRA-tested enhancer	1.10212	0.993937	3.09879	1.02676	0.747925	0.711123	1.19416	1.85625	1.02477	0.150444	0.265366	0	0.226462	0.617937	0.669573	0.0835894	5.30869e-05	0.228718	0	0	1	0	0	0	0	0	0	1	1
chr10:72228475-72228745	MPRA-tested enhancer	0.84397	0.797513	2.68875	0.685061	1.24753	1.03731	0.590795	1.12483	0.835413	0.475351	0.545074	1.16773e-12	0.704343	0.0567778	0.214676	0.813836	0.131338	0.488201	0	0	1	0	0	0	0	0	0	1	1
chr10:72257055-72257325	MPRA-tested enhancer	0.859342	1.14107	3.72437	0.949077	3.7266	0.5424	0.599301	1.41087	1.66151	0.452342	0.118747	0	0.323527	0	0.858695	0.805126	0.0139796	0.000838231	0	0	1	0	1	0	0	0	0	2	1
chr10:72265527-72265797	MPRA-tested enhancer	0.801558	1.30949	0.813832	0.714762	0.872182	1.0544	0.76136	0.653045	0.915885	0.539027	0.0346963	0.52063	0.66459	0.433242	0.196358	0.598491	0.744593	0.369645	0	0	0	0	0	0	0	0	0	0	0
chr10:72286175-72286445	MPRA-tested enhancer	1.02824	1.98633	1.7402	1.10895	1.34243	1.38682	1.1099	1.26724	0.882861	0.224787	6.32192e-06	0.000292196	0.144518	0.0261914	0.0175473	0.143704	0.0487932	0.417473	0	0	0	0	0	0	0	0	0	0	0
chr10:72325390-72325660	POSCTRL	1.06256	0.89856	0.946123	1.0149	0.795265	1.10097	1.04973	0.775343	1.02107	0.18795	0.394536	0.327535	0.240131	0.548429	0.151464	0.201262	0.577992	0.232966	0	0	0	0	0	0	0	0	0	0	0
chr10:72328355-72328625	MPRA-tested enhancer	1.21541	1.41456	0.969099	1.32744	1.06765	1.12155	1.4102	1.38091	1.3212	0.071957	0.0134907	0.296912	0.0298155	0.182827	0.133987	0.0140699	0.0185359	0.0314431	0	0	0	0	0	0	0	0	0	0	0
chr10:7263695-7263965	MPRA-tested enhancer	1.09347	1.8206	1.27983	1.02103	1.11886	0.982324	0.817459	1.36479	2.40224	0.158187	9.13938e-05	0.0441785	0.233012	0.136192	0.279901	0.515184	0.0214726	1.48465e-09	0	0	0	0	0	0	0	0	1	1	1
chr10:72886635-72886905	MPRA-tested enhancer	1.04063	1.90453	1.57483	1.19872	2.02064	1.69896	1.05796	1.22868	2.13542	0.211043	2.47521e-05	0.00243387	0.0809816	3.47123e-06	0.000512858	0.192663	0.0653428	4.15499e-07	0	0	0	0	0	0	0	0	1	1	1
chr10:73506139-73506409	MPRA-tested enhancer	2.68444	1.39582	1.74629	3.06002	1.68269	0.929312	3.65303	1.69485	0.650187	1.31117e-12	0.0161305	0.000268389	0	0.000636323	0.350716	0	0.000541774	0.748041	1	0	0	1	0	0	1	0	0	3	1
chr10:73906815-73907085	MPRA-tested enhancer	1.76697	0.732167	1.78769	2.27033	0.811903	0.918765	2.32409	0.956151	1.53529	0.000200342	0.640369	0.000148607	2.72074e-08	0.523524	0.365557	8.5607e-09	0.31401	0.00383012	0	0	0	1	0	0	1	0	0	2	1
chr10:74255995-74256265	MPRA-tested enhancer	0.569225	1.45332	0.956058	0.856532	0.655513	0.355268	0.528195	0.547201	0.379072	0.834822	0.00919132	0.314135	0.456539	0.741595	0.962427	0.870339	0.854603	0.954475	0	0	0	0	0	0	0	0	0	0	0
chr10:74381395-74381665	MPRA-tested enhancer	1.01699	0.602715	0.536109	1.31411	0.26193	0.337177	0.575635	0.801412	0.262897	0.237688	0.801561	0.863936	0.0333811	0.983466	0.96768	0.828752	0.539246	0.983316	0	0	0	0	0	0	0	0	0	0	0
chr10:74836597-74836867	MPRA-tested enhancer	1.05158	0.806246	0.446176	0.718153	2.53264	0.865805	1.45891	1.5587	0.988224	0.199315	0.532007	0.924647	0.659921	6.60957e-11	0.442712	0.0086826	0.00293584	0.272469	0	0	0	0	1	0	0	0	0	1	1
chr10:75070715-75070985	MPRA-tested enhancer	1.0146	1.06502	1.08705	1.03449	0.999486	1.31448	1.04144	1.45897	1.61589	0.240482	0.185469	0.1641	0.217787	0.258558	0.0332776	0.210152	0.00867736	0.00148712	0	0	0	0	0	0	0	0	0	0	0
chr10:75100485-75100755	MPRA-tested enhancer	1.48477	1.29903	1.74144	1.48013	1.4378	1.26421	1.48943	1.11723	1.11372	0.00663699	0.0378287	0.000287209	0.00696942	0.0107428	0.0499563	0.0063175	0.137539	0.140466	0	0	0	0	0	0	0	0	0	0	0
chr10:75225226-75225496	MPRA-tested enhancer	0.879612	7.86947	1.82857	1.27937	0.944278	1.06874	0.746979	0.499427	0.332157	0.422259	0	8.10639e-05	0.0443401	0.330049	0.181742	0.619296	0.891844	0.969025	0	1	0	0	0	0	0	0	0	1	1
chr10:75232188-75232458	MPRA-tested enhancer	0.839194	1.20465	1.05646	0.804871	0.834813	3.47815	0.683914	1.04803	1.28606	0.482521	0.0776825	0.19421	0.534068	0.489103	0	0.705835	0.203065	0.0420301	0	0	0	0	0	1	0	0	0	1	1
chr10:76921475-76921745	MPRA-tested enhancer	0.596119	2.88486	0.228893	1.93324	2.35612	0.606399	0.743486	0.608853	0.390496	0.808413	4.55191e-15	0.987957	1.54899e-05	4.21767e-09	0.797671	0.624299	0.795054	0.950204	0	1	0	0	1	0	0	0	0	2	1
chr10:77845088-77845358	MPRA-tested enhancer	0.939841	0.597369	2.37848	1.40237	0.578879	0.99851	0.912767	0.538057	0.503397	0.336125	0.807126	2.5516e-09	0.0151614	0.825626	0.259749	0.374087	0.862328	0.889039	0	0	1	0	0	0	0	0	0	1	1
chr10:77935455-77935725	MPRA-tested enhancer	0.716386	0.0345382	10.1827	0.624582			0.537464			0.662358	0.998596	0	0.77781			0.862819			0	0	1	0	0	0	0	0	0	1	1
chr10:77939595-77939865	MPRA-tested enhancer	1.51194	1.05294	0.750508	1.24846	1.19353	0.835167	1.26382	1.02165	1.15534	0.00495866	0.19788	0.61422	0.0563771	0.0839563	0.48857	0.050108	0.23229	0.108409	0	0	0	0	0	0	0	0	0	0	0
chr10:77943315-77943585	MPRA-tested enhancer	0.866646	0.665029	0.739431	0.861898	0.642045	2.22894	0.962364	0.593171	0.373001	0.441462	0.729868	0.630082	0.44853	0.757729	6.44904e-08	0.305754	0.811428	0.956621	0	0	0	0	0	1	0	0	0	1	1
chr10:78041775-78042045	MPRA-tested enhancer	0.854242	1.01949	0.522716	0.701749	0.42995	0.736808	0.541209	0.734741	0.618802	0.459963	0.234782	0.874648	0.68227	0.932956	0.633808	0.859697	0.636735	0.78424	0	0	0	0	0	0	0	0	0	0	0
chr10:7809556-7809826	MPRA-tested enhancer	1.38126	0.22313	1.54197	0.843159	0.516501	1.39688	0.661821	0.880907	1.79039	0.0184751	0.988621	0.00355288	0.476568	0.879413	0.0159709	0.733851	0.42035	0.000142875	0	0	0	0	0	0	0	0	0	0	0
chr10:78177695-78177965	POSCTRL	0.60929	0.55318	0.427557	0.657217	0.53236	0.621965	0.639487	0.45853	0.849348	0.794585	0.849398	0.934119	0.739515	0.866996	0.780734	0.760731	0.91781	0.467289	0	0	0	0	0	0	0	0	0	0	0
chr10:78219199-78219469	MPRA-tested enhancer	0.73026	0.992449	0.845896	0.726232	0.802498	1.15631	0.681306	0.974944	0.934175	0.643051	0.267206	0.472463	0.648697	0.53762	0.10773	0.709213	0.289337	0.343948	0	0	0	0	0	0	0	0	0	0	0
chr10:78277315-78277585	MPRA-tested enhancer	0.778386	0.759811	0.844112	0.626986	0.966051	0.745842	0.742277	1.88804	1.03892	0.5735	0.600747	0.475139	0.775103	0.300899	0.620927	0.626027	3.22374e-05	0.212906	0	0	0	0	0	0	0	0	0	0	0
chr10:78284435-78284705	MPRA-tested enhancer	0.479129	0.361783	0.532816	0.809248	0.341113	0.970255	0.71452	0.520356	1.18174	0.905387	0.960372	0.866627	0.527508	0.966592	0.295407	0.664923	0.876473	0.0910184	0	0	0	0	0	0	0	0	0	0	0
chr10:78316381-78316651	MPRA-tested enhancer	0.836823	0.884296	1.12706	0.755148	1.11255	1.16024	0.887652	0.949064	1.11372	0.486082	0.415363	0.129553	0.607517	0.141449	0.105013	0.410439	0.323544	0.140468	0	0	0	0	0	0	0	0	0	0	0
chr10:78316515-78316785	MPRA-tested enhancer	0.95375	1.06696	1.95966	0.851357	1.0354	0.87697	0.847072	1.51812	2.21609	0.317227	0.18352	9.96487e-06	0.464279	0.216775	0.426158	0.470699	0.00463418	8.38941e-08	0	0	0	0	0	0	0	0	1	1	1
chr10:78362418-78362688	MPRA-tested enhancer	1.81575	1.23365	1.54183	2.12459	1.23522	6.25528	1.97131	1.63679	1.37921	9.82609e-05	0.0629946	0.00355843	5.11634e-07	0.062267	0	8.17817e-06	0.00114762	0.0188284	0	0	0	1	0	1	0	0	0	2	1
chr10:78365755-78366025	MPRA-tested enhancer	0.890222	1.05253	1.31859	0.806951	0.947057	1.44791	0.812803	1.3296	1.27491	0.406678	0.198316	0.0321449	0.530951	0.326265	0.00970824	0.522175	0.0292698	0.0459384	0	0	0	0	0	0	0	0	0	0	0
chr10:78436001-78436271	MPRA-tested enhancer	0.855399	1.00937	1.45394	0.925118	0.718642	1.1716	0.778706	1.06653	0.624285	0.458233	0.246655	0.0091337	0.356592	0.659245	0.0974354	0.573027	0.183945	0.778143	0	0	0	0	0	0	0	0	0	0	0
chr10:78544114-78544384	MPRA-tested enhancer	0.877394	1.30268	0.82924	1.21054	1.10802	0.77397	1.14214	1.30209	1.11853	0.425532	0.03671	0.497477	0.0745042	0.145315	0.580016	0.117947	0.0368901	0.136462	0	0	0	0	0	0	0	0	0	0	0
chr10:78552415-78552685	MPRA-tested enhancer	1.11472	0.80145	0.732258	0.908007	0.821919	0.910622	1.11968	0.902541	0.89675	0.13963	0.539189	0.640239	0.380903	0.508482	0.377154	0.135515	0.388774	0.397164	0	0	0	0	0	0	0	0	0	0	0
chr10:78559915-78560185	MPRA-tested enhancer	1.63596	2.0676	1.73667	1.68945	1.69534	1.14861	1.39217	1.02844	1.60656	0.00115951	1.48872e-06	0.000306862	0.000582039	0.000538239	0.113196	0.0166932	0.224552	0.00166659	0	0	0	0	0	0	0	0	0	0	0
chr10:78570735-78571005	MPRA-tested enhancer	0.948551	1.27272	1.19086	0.938783	1.23726	2.06	0.900488	1.30104	1.17765	0.324238	0.0467386	0.0855152	0.337581	0.061329	1.71082e-06	0.391743	0.0372086	0.0935685	0	0	0	0	0	0	0	0	0	0	0
chr10:78684975-78685245	MPRA-tested enhancer	0.991109	0.996043	1.60044	1.01426	1.42004	1.43026	0.89445	0.812418	0.942072	0.26887	0.262771	0.00179478	0.240887	0.0127932	0.0115759	0.400509	0.522752	0.333065	0	0	0	0	0	0	0	0	0	0	0
chr10:78689315-78689585	MPRA-tested enhancer	1.00204	1.31981	1.23498	1.11539	1.77632	1.35454	1.21985	1.67263	1.43813	0.255451	0.0318158	0.0623758	0.139068	0.000175214	0.0235383	0.0696909	0.000725886	0.0107079	0	0	0	0	0	0	0	0	0	0	0
chr10:78969855-78970125	MPRA-tested enhancer	0.758671	0.838976	0.76192	0.763774	0.915988	0.69623	0.758874	1.16395	1.26984	0.602405	0.482848	0.597676	0.59497	0.369498	0.689648	0.60211	0.102492	0.0478108	0	0	0	0	0	0	0	0	0	0	0
chr10:79079682-79079952	MPRA-tested enhancer	0.800509	1.34449	1.34814	0.844421	1.16395	1.09497	0.794445	0.817728	3.66608	0.540596	0.0257224	0.0249094	0.474676	0.10249	0.156833	0.549653	0.51478	0	0	0	0	0	0	0	0	0	1	1	1
chr10:79084255-79084525	MPRA-tested enhancer	2.10919	0.5908	1.23785	2.04112	0.946931	0.928261	1.87861	0.986483	0.632724	6.85721e-07	0.813832	0.0610611	2.40858e-06	0.326437	0.352185	3.7432e-05	0.274653	0.768568	1	0	0	0	0	0	0	0	0	1	1
chr10:79099203-79099473	MPRA-tested enhancer	0.595446	0.804974	1.0241	0.631045	0.654426	0.709805	0.604368	0.510661	0.781764	0.809104	0.533913	0.22948	0.770491	0.742917	0.671371	0.799821	0.883774	0.568503	0	0	0	0	0	0	0	0	0	0	0
chr10:79102195-79102465	POSCTRL	1.63438	1.80669	1.46803	1.77483	1.32081	2.35173	1.78308	1.43248	1.68795	0.00118277	0.000112433	0.00790592	0.000179013	0.0315482	4.65137e-09	0.000158913	0.011325	0.000593695	0	0	0	0	0	1	0	0	0	1	1
chr10:79107955-79108225	MPRA-tested enhancer	0.63232	0.611173	0.776042	0.605626	2.02075	0.885682	0.745799	0.486775	0.561317	0.769032	0.792561	0.57696	0.79849	3.46435e-06	0.413328	0.620989	0.90044	0.842116	0	0	0	0	0	0	0	0	0	0	0
chr10:79155619-79155889	MPRA-tested enhancer	1.02049	1.26956	1.42712	1.0179	1.50377	1.05351	0.999201	1.25897	2.27773	0.23363	0.0479141	0.0119388	0.236636	0.00541846	0.197282	0.258905	0.0520273	2.32562e-08	0	0	0	0	0	0	0	0	1	1	1
chr10:79203935-79204205	MPRA-tested enhancer	1.15072	1.4484	1.29584	1.20406	0.95999	1.44347	1.25695	1.48254	1.22579	0.111679	0.00966047	0.0388294	0.0780053	0.308896	0.0101511	0.0528421	0.0067951	0.0667422	0	0	0	0	0	0	0	0	0	0	0
chr10:79209485-79209755	MPRA-tested enhancer	1.15479	0.47041	1.16431	0.905724	0.664777	0.849727	0.74749	0.951711	1.30928	0.108791	0.910805	0.102249	0.384185	0.730183	0.46672	0.618562	0.319969	0.0347562	0	0	0	0	0	0	0	0	0	0	0
chr10:79217695-79217965	MPRA-tested enhancer	0.936179	1.48244	0.843155	0.902277	2.04721	1.68517	0.926814	1.27417	1.11694	0.341175	0.00680226	0.476575	0.389156	2.15793e-06	0.000615923	0.354211	0.0462088	0.137775	0	0	0	0	0	0	0	0	0	0	0
chr10:79435317-79435587	MPRA-tested enhancer	0.699975	0.861979	0.699833	0.674978	0.845669	0.736609	0.765872	3.93801	0.768454	0.68465	0.448409	0.68484	0.71733	0.472804	0.634091	0.591903	0	0.588122	0	0	0	0	0	0	0	1	0	1	1
chr10:79490355-79490625	MPRA-tested enhancer	0.73977	1.05974	1.15013	0.661539	1.13593	1.20397	0.774522	1.22303	0.860948	0.6296	0.19083	0.112106	0.7342	0.122636	0.0780542	0.579202	0.0680976	0.449947	0	0	0	0	0	0	0	0	0	0	0
chr10:80266195-80266465	MPRA-tested enhancer	1.00988	1.23143	1.12314	0.949856	1.03015	0.974075	0.955404	1.09512	1.05009	0.246058	0.0640342	0.132696	0.322473	0.222629	0.290457	0.31501	0.15669	0.200881	0	0	0	0	0	0	0	0	0	0	0
chr10:80405735-80406005	MPRA-tested enhancer	1.50011	1.68505	2.61109	1.09281	0.49072	0.95415	1.34171	0.453257	0.50988	0.00563634	0.000616896	9.0723e-12	0.158793	0.897815	0.31669	0.0263549	0.920783	0.884348	0	0	1	0	0	0	0	0	0	1	1
chr10:80411235-80411505	MPRA-tested enhancer	0.960739	1.23969	1.53481	1.0711	1.1164	0.754082	0.995349	1.43373	1.15433	0.307904	0.0602268	0.00385106	0.179407	0.138223	0.60906	0.263625	0.0111856	0.109119	0	0	0	0	0	0	0	0	0	0	0
chr10:80444435-80444705	MPRA-tested enhancer	0.619614	0.492591	0.395478	0.659066	0.582931	0.882529	0.674376	0.648842	0.829623	0.783344	0.896553	0.948244	0.737247	0.821672	0.417961	0.718097	0.749655	0.496902	0	0	0	0	0	0	0	0	0	0	0
chr10:83929375-83929645	MPRA-tested enhancer	0.900434	1.20479	0.687039	0.805537	1.77662	1.02568	0.930562	1.14338	1.05777	0.39182	0.0776029	0.701765	0.533069	0.000174447	0.227689	0.348972	0.117027	0.19286	0	0	0	0	0	0	0	0	0	0	0
chr10:84510215-84510485	MPRA-tested enhancer	0.924734	1.25005	1.1972	0.816964	1.64367	1.68407	0.966657	1.01366	0.819373	0.357131	0.0557029	0.0818433	0.515927	0.00105242	0.000624876	0.300104	0.241587	0.512308	0	0	0	0	0	0	0	0	0	0	0
chr10:84543155-84543425	MPRA-tested enhancer	1.63813	1.91138	0.766833	1.40453	0.194203	0.436781	1.20986	0.951366	2.09305	0.00112839	2.21553e-05	0.590497	0.0148531	0.991494	0.929549	0.0748673	0.320434	9.29119e-07	0	0	0	0	0	0	0	0	0	0	0
chr10:84811615-84811885	MPRA-tested enhancer	0.905531	2.39263	0.295498	0.514754	0.328673	0.668983	0.631398	2.18568	0.83284	0.384463	1.84986e-09	0.977507	0.880729	0.969931	0.724918	0.770087	1.54963e-07	0.492067	0	1	0	0	0	0	0	1	0	2	1
chr10:86672508-86672778	MPRA-tested enhancer	0.896651	0.848037	1.0427	0.843066	1.00385	0.834379	0.897371	1.02953	1.25606	0.397307	0.469253	0.208788	0.476709	0.25327	0.489754	0.396262	0.223327	0.0532026	0	0	0	0	0	0	0	0	0	0	0
chr10:86863481-86863751	MPRA-tested enhancer	1.15326	1.30034	1.06138	0.908722	1.29044	1.06098	1.06532	1.46251	1.10607	0.109876	0.0374244	0.18916	0.379876	0.0405715	0.189569	0.185166	0.00836811	0.146994	0	0	0	0	0	0	0	0	0	0	0
chr10:87626455-87626725	MPRA-tested enhancer	0.76482	0.770116	0.396383	0.584669	1.02859	0.674037	0.64424	0.657525	0.77233	0.593442	0.585683	0.947882	0.819959	0.224386	0.718527	0.755138	0.739138	0.582429	0	0	0	0	0	0	0	0	0	0	0
chr10:88721475-88721745	MPRA-tested enhancer	0.828097	1.34547	1.66259	0.796251	0.659361	1.09203	0.825846	0.734617	0.886563	0.499196	0.0255016	0.000826684	0.546958	0.736885	0.159502	0.50258	0.63691	0.412036	0	0	0	0	0	0	0	0	0	0	0
chr10:89001735-89002005	MPRA-tested enhancer	0.894933	1.35118	1.82828	0.753709	1.08093	1.57096	0.929031	1.29491	1.61877	0.399805	0.0242498	8.14203e-05	0.609599	0.169875	0.00254669	0.351109	0.0391252	0.00143548	0	0	0	0	0	0	0	0	0	0	0
chr10:89278195-89278465	MPRA-tested enhancer	1.34266	0.919225	0.871902	0.62925	0.50474	1.10494	1.01885	3.24141	0.691968	0.0261384	0.364905	0.433658	0.772537	0.888078	0.147982	0.235534	0	0.695293	0	0	0	0	0	0	0	1	0	1	1
chr10:89378713-89378983	MPRA-tested enhancer	0.810648	0.994748	0.429627	0.708523	0.779442	0.492528	0.705624	1.33523	0.94388	0.525408	0.264365	0.933114	0.673116	0.571939	0.896595	0.677047	0.0278834	0.330593	0	0	0	0	0	0	0	0	0	0	0
chr10:90930335-90930605	MPRA-tested enhancer	2.08264	1.39541	0.954939	2.06714	0.903858	1.65942	2.1121	1.14838	1.55356	1.12785e-06	0.0161933	0.315633	1.5012e-06	0.386873	0.000861017	6.48995e-07	0.113364	0.00311428	0	0	0	0	0	0	1	0	0	1	1
chr10:90984995-90985265	MPRA-tested enhancer	0.86204	0.817609	0.74305	0.955176	0.78074	1.21337	0.599901	1.25256	1.32946	0.448319	0.514957	0.624924	0.315315	0.570019	0.0730169	0.804502	0.0546487	0.0293053	0	0	0	0	0	0	0	0	0	0	0
chr10:91050415-91050685	MPRA-tested enhancer	0.687124	1.0995	0.503494	0.721532	0.601805	0.905288	0.743335	1.4612	0.543273	0.701654	0.152769	0.88897	0.655243	0.802515	0.384812	0.624516	0.00848188	0.857957	0	0	0	0	0	0	0	0	0	0	0
chr10:93465855-93466125	MPRA-tested enhancer	1.54739	1.18761	1.06968	1.41188	1.25311	1.0395	1.41522	1.08218	2.00875	0.00334131	0.0874465	0.180807	0.0138447	0.0544186	0.212272	0.013405	0.168679	4.28091e-06	0	0	0	0	0	0	0	0	0	0	0
chr10:93468565-93468835	MPRA-tested enhancer	0.759957	1.33318	1.08861	0.831067	1.14754	1.61243	0.810785	0.670931	0.977361	0.600535	0.02838	0.162649	0.494731	0.113975	0.00155155	0.525202	0.722463	0.28623	0	0	0	0	0	0	0	0	0	0	0
chr10:93630715-93630985	MPRA-tested enhancer	0.955289	1.46256	1.69829	1.14874	1.62639	2.24351	1.18416	1.647	1.80993	0.315164	0.0083644	0.0005175	0.113106	0.00130656	4.77231e-08	0.0895318	0.00100894	0.00010717	0	0	0	0	0	1	0	0	0	1	1
chr10:93746795-93747065	MPRA-tested enhancer	1.01017	0.685572	1.22847	1.13366	1.25357	1.82246	1.13365	1.35622	1.42324	0.245706	0.703679	0.065444	0.12438	0.0542298	8.88767e-05	0.124393	0.023188	0.0124015	0	0	0	0	0	0	0	0	0	0	0
chr10:93749131-93749401	POSCTRL	1.63393	1.99174	2.22143	1.89255	1.86797	0.830622	1.63562	1.18974	1.74462	0.0011894	5.75822e-06	7.52203e-08	3.0001e-05	4.4242e-05	0.495401	0.00116451	0.0861776	0.000274739	0	0	1	0	0	0	0	0	0	1	1
chr10:93753678-93753948	MPRA-tested enhancer	1.24975	1.99016	1.85781	1.33729	2.23411	0.933433	1.13425	2.54782	1.37101	0.0558317	5.91756e-06	5.18168e-05	0.0273907	5.79707e-08	0.344978	0.123926	4.53144e-11	0.0202963	0	0	0	0	1	0	0	1	0	2	1
chr10:93762903-93763173	MPRA-tested enhancer	1.17074	1.67992	1.79564	1.13392	1.58919	1.65112	1.01357	1.55137	1.8076	0.097992	0.000659907	0.000132313	0.124183	0.00205393	0.000957527	0.241693	0.0031931	0.000110935	0	0	0	0	0	0	0	0	0	0	0
chr10:93768235-93768505	MPRA-tested enhancer	0.866969	1.409	1.39165	0.731185	0.605059	1.04581	0.762124	0.757836	1.1355	0.440981	0.0142319	0.0167747	0.641751	0.799091	0.205443	0.597378	0.603618	0.122965	0	0	0	0	0	0	0	0	0	0	0
chr10:95209204-95209474	MPRA-tested enhancer	0.712206	0.678647	1.01853	0.829374	0.840504	0.878553	0.75259	0.837826	1.16094	0.668093	0.712636	0.235904	0.497277	0.480554	0.423821	0.611216	0.484576	0.104532	0	0	0	0	0	0	0	0	0	0	0
chr10:96844717-96844987	MPRA-tested enhancer	0.762495	0.65696	1.08037	0.688327	0.960474	0.843008	0.862607	0.922639	1.16087	0.596838	0.739829	0.170408	0.70008	0.308255	0.476795	0.447474	0.36008	0.10458	0	0	0	0	0	0	0	0	0	0	0
chr10:97071515-97071785	MPRA-tested enhancer	1.1926	0.86189	1.75123	0.751953	1.3721	0.713841	1.24319	0.762405	0.750672	0.0844976	0.448543	0.000250414	0.612136	0.0200962	0.665855	0.0586664	0.596968	0.613984	0	0	0	0	0	0	0	0	0	0	0
chr10:970795-971065	MPRA-tested enhancer	1.10202	1.94056	2.47871	1.0231	1.54408	1.88877	1.0362	1.08093	1.88155	0.150532	1.37228e-05	2.46338e-10	0.230634	0.00346905	3.18642e-05	0.215895	0.169874	3.57312e-05	0	0	1	0	0	0	0	0	0	1	1
chr10:97083515-97083785	MPRA-tested enhancer	1.02311	0.838004	2.24836	1.12307	1.73043	1.53012	0.963872	1.22561	0.598829	0.230614	0.484308	4.31405e-08	0.13276	0.000334524	0.00405822	0.303763	0.0668287	0.805615	0	0	1	0	0	0	0	0	0	1	1
chr10:97131175-97131445	MPRA-tested enhancer	0.836787	1.12009	1.11588	0.649449	1.79145	0.543904	1.2027	2.10549	1.74265	0.486136	0.135179	0.138662	0.748927	0.000140691	0.857421	0.0787533	7.35491e-07	0.000282387	0	0	0	0	0	0	0	1	0	1	1
chr10:97134509-97134779	MPRA-tested enhancer	1.02318	1.09986	1.39473	0.796243	0.886116	0.967583	0.97214	1.32209	1.10165	0.230534	0.152447	0.0162968	0.546969	0.412692	0.298892	0.292959	0.0312064	0.150859	0	0	0	0	0	0	0	0	0	0	0
chr10:97166715-97166985	MPRA-tested enhancer	0.960644	0.824299	0.887482	0.905719	1.20639	0.982231	0.639774	0.585222	0.859149	0.308029	0.504905	0.410689	0.384192	0.0767304	0.28002	0.760394	0.819411	0.452631	0	0	0	0	0	0	0	0	0	0	0
chr10:97419055-97419325	MPRA-tested enhancer	2.26675	1.35118	1.23274	2.01834	3.87023	1.72133	2.29621	1.44928	1.59945	2.93391e-08	0.0242503	0.0634213	3.61539e-06	0	0.000379041	1.56714e-08	0.00957499	0.00181638	1	0	0	0	1	0	1	0	0	3	1
chr10:97460688-97460958	MPRA-tested enhancer	0.974823	2.37573	5.70676	1.06635	1.5374	0.944071	1.19071	1.2774	1.28304	0.289492	2.71561e-09	0	0.184125	0.00374048	0.330332	0.0856037	0.0450403	0.0430601	0	1	1	0	0	0	0	0	0	2	1
chr10:97466270-97466540	MPRA-tested enhancer	1.20576	2.39919	1.49258	1.02541	0.972312	0.818057	0.911963	1.08193	0.936522	0.0770775	1.59228e-09	0.00610968	0.227994	0.292737	0.514285	0.375235	0.168916	0.3407	0	1	0	0	0	0	0	0	0	1	1
chr10:97494242-97494512	MPRA-tested enhancer	0.886562	1.08281	0.833662	0.749184	0.540409	1.04497	0.804916	0.613198	0.940057	0.412038	0.168085	0.490832	0.616127	0.860368	0.206347	0.534	0.790372	0.335829	0	0	0	0	0	0	0	0	0	0	0
chr10:97596349-97596619	MPRA-tested enhancer	0.840857	1.00181	1.49922	0.848466	0.995119	1.10496	0.844424	1.15201	1.23745	0.480024	0.25573	0.00569077	0.46861	0.263908	0.147965	0.474671	0.110759	0.0612413	0	0	0	0	0	0	0	0	0	0	0
chr10:97647515-97647785	MPRA-tested enhancer	0.508139	1.48341	0.929834	0.526079	0.468496	0.467673	0.401282	0.750737	0.651167	0.885621	0.00673299	0.349988	0.872016	0.911963	0.912457	0.945885	0.61389	0.746861	0	0	0	0	0	0	0	0	0	0	0
chr10:97718275-97718545	MPRA-tested enhancer	0.814081	0.904342	0.879911	0.724143	1.23475	0.532013	0.815	0.785156	1.49153	0.520256	0.386176	0.421817	0.651612	0.0624832	0.867277	0.518877	0.563474	0.00617853	0	0	0	0	0	0	0	0	0	0	0
chr10:99997055-99997325	MPRA-tested enhancer	1.12996	0.998701	0.619263	0.798092	0.704871	1.098	1.20429	0.7888	1.04753	0.127263	0.259515	0.783732	0.544208	0.678065	0.154107	0.07788	0.558061	0.203599	0	0	0	0	0	0	0	0	0	0	0
chr11:1027506-1027776	MPRA-tested enhancer	0.661965	0.717104	0.913941	0.679975	1.18481	1.0635	0.670376	0.777073	0.92835	0.733672	0.661367	0.372412	0.710929	0.0891357	0.187007	0.723164	0.575439	0.352061	0	0	0	0	0	0	0	0	0	0	0
chr11:103086369-103086639	MPRA-tested enhancer	0.658374	0.911523	0.532046	0.586305	0.194573	0.613754	0.634677	0.631856	0.787986	0.738097	0.375865	0.86725	0.818336	0.991462	0.789767	0.766319	0.769563	0.559271	0	0	0	0	0	0	0	0	0	0	0
chr11:10317435-10317705	MPRA-tested enhancer	1.34961	1.65267	4.46314	1.5921	1.25202	1.78805	1.63991	2.05041	0.665342	0.0245898	0.000938756	0	0.00198369	0.0548755	0.00014783	0.00110345	2.03656e-06	0.729478	0	0	1	0	0	0	0	0	0	1	1
chr11:10491015-10491285	MPRA-tested enhancer	1.36474	1.00325	0.84144	1.49553	1.00378	0.955091	1.33191	1.14165	1.07675	0.021483	0.25399	0.479149	0.00591998	0.253354	0.315429	0.0286945	0.11831	0.173885	0	0	0	0	0	0	0	0	0	0	0
chr11:10606135-10606405	MPRA-tested enhancer	4.08722	1.12351	1.91196	3.31315	0.748958	1.28998	3.04423	1.22115	1.0917	0	0.132401	2.19509e-05	0	0.616452	0.0407212	0	0.0690373	0.159802	1	0	0	1	0	0	1	0	0	3	1
chr11:108101328-108101598	MPRA-tested enhancer	0.793207	0.891799	1.00489	0.58512	0.783075	1.53143	0.617518	1.0828	1.17236	0.551498	0.404375	0.252012	0.819512	0.566562	0.00399917	0.785654	0.168095	0.0969407	0	0	0	0	0	0	0	0	0	0	0
chr11:10867135-10867405	MPRA-tested enhancer	0.756211	1.04282	1.44444	0.786485	1.28319	1.02845	0.934648	0.854138	0.962949	0.605977	0.208658	0.0100534	0.561501	0.0430097	0.22455	0.343292	0.460119	0.304981	0	0	0	0	0	0	0	0	0	0	0
chr11:110355155-110355425	MPRA-tested enhancer	1.05002	1.47643	4.30987	1.34064	3.89611	0.597194	1.0471	2.53141	1.20943	0.200952	0.00724444	0	0.0266029	0	0.807306	0.204055	6.81417e-11	0.0750949	0	0	1	0	1	0	0	1	0	3	1
chr11:110363295-110363565	POSCTRL	0.859352	1.03173	1.5767	0.805856	1.02996	0.90806	1.01142	1.33639	0.923977	0.452328	0.220864	0.00238115	0.532592	0.222841	0.380826	0.244228	0.0276048	0.358196	0	0	0	0	0	0	0	0	0	0	0
chr11:111469255-111469525	MPRA-tested enhancer	0.875798	1.26556	1.72659	0.671899	0.926809	2.66949	0.945063	0.95246	0.767123	0.427889	0.0494352	0.000352683	0.72124	0.354219	1.95666e-12	0.328979	0.318961	0.590072	0	0	0	0	0	1	0	0	0	1	1
chr11:111730935-111731205	MPRA-tested enhancer	0.930415	1.77071	2.06945	0.733821	1.26772	1.34775	0.901024	1.0574	0.756685	0.349177	0.000189912	1.43898e-06	0.638034	0.0486107	0.0249963	0.390967	0.19324	0.605289	0	0	0	0	0	0	0	0	0	0	0
chr11:111755221-111755491	MPRA-tested enhancer	0.740293	1.24316	1.31787	0.791085	0.405473	0.619351	0.923388	1.03785	0.407659	0.628855	0.0586792	0.0323414	0.55466	0.944128	0.783635	0.359025	0.214082	0.943194	0	0	0	0	0	0	0	0	0	0	0
chr11:111992335-111992605	MPRA-tested enhancer	1.76311	2.32172	2.50402	1.88844	0.750602	1.07923	1.54887	1.97485	3.98093	0.000211672	9.01623e-09	1.33513e-10	3.20313e-05	0.614085	0.171495	0.00328535	7.69979e-06	0	0	1	1	0	0	0	0	0	1	3	1
chr11:112016465-112016735	MPRA-tested enhancer	1.4628	1.84201	2.3565	1.45418	2.17848	1.94236	1.29825	1.36454	2.21315	0.00834353	6.60896e-05	4.1824e-09	0.00911116	1.78861e-07	1.33166e-05	0.0380718	0.0215203	8.90668e-08	0	0	1	0	1	0	0	0	1	3	1
chr11:112255395-112255665	MPRA-tested enhancer	0.876594	0.932927	0.769207	0.607744	1.59728	1.02045	0.966557	0.94445	1.47078	0.426713	0.34568	0.587017	0.796239	0.00186444	0.233676	0.300236	0.329815	0.00768369	0	0	0	0	0	0	0	0	0	0	0
chr11:112285835-112286105	MPRA-tested enhancer	1.88413	1.80585	1.70857	1.90318	1.69083	1.27363	1.90691	1.56852	1.86893	3.42988e-05	0.000113848	0.000450765	2.52995e-05	0.000571458	0.0464069	2.382e-05	0.00261998	4.35829e-05	0	0	0	0	0	0	0	0	0	0	0
chr11:11243815-11244085	MPRA-tested enhancer	1.19405	1.10649	1.38357	1.32428	1.1112	1.21233	1.44255	1.3644	0.718466	0.0836527	0.146634	0.0180858	0.0306308	0.142598	0.0735598	0.0102457	0.021549	0.659488	0	0	0	0	0	0	0	0	0	0	0
chr11:112796315-112796585	MPRA-tested enhancer	0.670696	1.03246	0.85004	0.724142	0.686845	0.740341	0.681184	0.903216	0.837189	0.722761	0.220046	0.466252	0.651614	0.702019	0.628788	0.709369	0.387799	0.485533	0	0	0	0	0	0	0	0	0	0	0
chr11:113265446-113265716	MPRA-tested enhancer	0.766655	0.917841	1.01346	0.684456	1.1522	5.73797	1.10839	0.70029	1.73735	0.590757	0.366866	0.241824	0.705131	0.110626	0	0.144995	0.684227	0.000303997	0	0	0	0	0	1	0	0	0	1	1
chr11:113859715-113859985	MPRA-tested enhancer	1.03077	1.94196	0.797296	0.680009	0.399689	0.520898	1.2371	1.17758	1.91614	0.221939	1.34058e-05	0.545398	0.710885	0.946541	0.876055	0.0614021	0.0936129	2.05064e-05	0	0	0	0	0	0	0	0	0	0	0
chr11:113881866-113882136	MPRA-tested enhancer	0.746642	0.708348	1.12911	0.86751	1.096	0.764598	0.794222	1.35167	1.95218	0.61978	0.673353	0.127931	0.440177	0.155899	0.593766	0.549986	0.0241456	1.13018e-05	0	0	0	0	0	0	0	0	0	0	0
chr11:114198635-114198905	MPRA-tested enhancer	0.792685	1.02584	0.923308	0.830493	1.04875	1.00586	0.725914	1.14229	0.924373	0.552277	0.227501	0.359138	0.495595	0.2023	0.250846	0.649141	0.117833	0.357638	0	0	0	0	0	0	0	0	0	0	0
chr11:114245293-114245563	MPRA-tested enhancer	0.577682	0.758562	0.724453	0.618229	0.591477	0.555692	0.595989	0.690972	1.53349	0.826784	0.602564	0.651181	0.784872	0.813148	0.847174	0.808546	0.696606	0.00390812	0	0	0	0	0	0	0	0	0	0	0
chr11:114449074-114449344	MPRA-tested enhancer	0.704567	1.20896	1.06393	0.996648	7.35254	0.69311	0.879675	1.9425	1.04998	0.678474	0.0753484	0.18657	0.262028	0	0.693785	0.422165	1.32859e-05	0.201001	0	0	0	0	1	0	0	0	0	1	1
chr11:115525475-115525745	MPRA-tested enhancer	0.870245	0.898381	1.01413	1.09159	1.38488	1.50435	0.875813	1.18989	1.0794	0.436115	0.394795	0.241035	0.159903	0.0178674	0.00538473	0.427867	0.0860915	0.171334	0	0	0	0	0	0	0	0	0	0	0
chr11:115665315-115665585	MPRA-tested enhancer	0.787093	1.14408	0.474329	0.844413	0.826484	0.978958	0.751373	0.963354	0.839656	0.560598	0.11651	0.908399	0.474687	0.50162	0.284187	0.612973	0.304446	0.481826	0	0	0	0	0	0	0	0	0	0	0
chr11:116263095-116263365	MPRA-tested enhancer	0.788068	1.22434	2.60561	0.744512	1.98772	3.04268	0.699074	0.8187	1.33189	0.559149	0.0674526	1.04529e-11	0.622833	6.17253e-06	0	0.685856	0.51332	0.0286992	0	0	1	0	0	1	0	0	0	2	1
chr11:116533555-116533825	MPRA-tested enhancer	1.60532	1.53212	2.28091	1.73274	1.25496	1.11846	1.60978	1.32371	1.44676	0.00169194	0.00396865	2.17394e-08	0.000324048	0.0536546	0.136519	0.00160252	0.0307799	0.00982157	0	0	1	0	0	0	0	0	0	1	1
chr11:116837415-116837685	MPRA-tested enhancer	0.96382	1.27594	0.900425	1.02477	1.33177	0.861066	0.928296	1.32091	1.99911	0.303831	0.0455662	0.391834	0.228717	0.028727	0.449771	0.352137	0.0315197	5.06616e-06	0	0	0	0	0	0	0	0	0	0	0
chr11:117173204-117173474	MPRA-tested enhancer	0.487945	0.840622	0.644364	0.576681	0.442514	0.874936	0.482101	0.388252	0.196999	0.899667	0.480376	0.754991	0.827748	0.926588	0.429165	0.903486	0.951067	0.991247	0	0	0	0	0	0	0	0	0	0	0
chr11:117187008-117187278	MPRA-tested enhancer	0.867784	0.99405	1.23989	0.777275	1.22728	1.25433	0.820422	1.00625	1.04139	0.439769	0.265226	0.0601387	0.575142	0.066019	0.0539123	0.510732	0.250387	0.210213	0	0	0	0	0	0	0	0	0	0	0
chr11:117214455-117214725	MPRA-tested enhancer	1.04277	2.23978	0.324532	2.32846	1.09779	1.35742	0.906464	1.44247	0.273483	0.208709	5.15619e-08	0.970979	7.77921e-09	0.154287	0.022941	0.38312	0.0102539	0.981589	0	1	0	1	0	0	0	0	0	2	1
chr11:11757895-11758165	MPRA-tested enhancer	1.24477	2.32054	0.922666	1.25621	0.764229	1.28897	1.15887	0.937852	1.40197	0.0579752	9.25123e-09	0.360042	0.0531437	0.594306	0.041055	0.105949	0.338865	0.0152191	0	1	0	0	0	0	0	0	0	1	1
chr11:117673655-117673925	MPRA-tested enhancer	0.884561	1.20533	1.14091	0.973956	1.52028	1.20918	0.857258	1.56017	1.66414	0.414974	0.0773085	0.118869	0.29061	0.00452563	0.0752319	0.455454	0.00288651	0.00081031	0	0	0	0	0	0	0	0	0	0	0
chr11:11806275-11806545	MPRA-tested enhancer	1.07982	1.98073	0.723132	0.940281	1.1434	0.704445	1.05813	1.39509	1.49323	0.170936	6.96237e-06	0.65302	0.335521	0.117014	0.67864	0.19249	0.0162417	0.00606761	0	0	0	0	0	0	0	0	0	0	0
chr11:118079158-118079428	MPRA-tested enhancer	0.573869	0.776721	1.10415	0.598799	0.618484	0.797452	0.641535	0.692244	0.656404	0.830438	0.57596	0.148663	0.805646	0.784592	0.545164	0.758329	0.694928	0.740508	0	0	0	0	0	0	0	0	0	0	0
chr11:118083075-118083345	MPRA-tested enhancer	0.944335	0.888497	1.24506	0.889156	1.29711	1.15449	0.839098	0.929335	1.26894	0.329971	0.409202	0.0578462	0.408237	0.0384294	0.109007	0.482665	0.350685	0.0481484	0	0	0	0	0	0	0	0	0	0	0
chr11:118093255-118093525	MPRA-tested enhancer	0.763756	1.25769	1.43463	0.746101	0.930691	0.681237	0.83567	0.846499	0.83551	0.594997	0.0525397	0.0110864	0.620555	0.348792	0.709301	0.487814	0.471558	0.488054	0	0	0	0	0	0	0	0	0	0	0
chr11:118316715-118316985	MPRA-tested enhancer	1.26493	1.03639	1.30711	1.23563	1.45788	2.24403	1.29846	0.868573	1.57355	0.0496802	0.215687	0.0353885	0.0620768	0.00877491	4.7202e-08	0.0380059	0.438597	0.00247071	0	0	0	0	0	1	0	0	0	1	1
chr11:118415779-118416049	MPRA-tested enhancer	1.02619	0.383539	0.695649	0.802202	0.775876	1.51575	0.871621	0.7857	0.71347	0.22711	0.952841	0.69042	0.538064	0.577206	0.00475624	0.434074	0.562667	0.666363	0	0	0	0	0	0	0	0	0	0	0
chr11:118450638-118450908	MPRA-tested enhancer	0.893222	1.17188	5.38218	0.970747	1.25486	0.964829	0.678636	0.537513	1.58992	0.402298	0.0972521	0	0.294767	0.0536945	0.302504	0.71265	0.862778	0.00203612	0	0	1	0	0	0	0	0	0	1	1
chr11:118616175-118616445	MPRA-tested enhancer	0.688532	1.22881	1.3615	0.602992	0.848575	1.06759	0.739406	1.0762	1.01065	0.699811	0.065281	0.0221174	0.80127	0.468446	0.182894	0.630118	0.174418	0.245138	0	0	0	0	0	0	0	0	0	0	0
chr11:118771015-118771285	MPRA-tested enhancer	0.551973	0.592408	0.753113	0.602049	0.967238	0.829371	0.523652	0.47331	0.39826	0.850459	0.812204	0.610461	0.802259	0.299343	0.497281	0.873919	0.909029	0.947124	0	0	0	0	0	0	0	0	0	0	0
chr11:118870115-118870385	MPRA-tested enhancer	0.975283	1.35392	1.32148	1.05915	1.50767	2.06369	1.02041	0.793772	1.03486	0.2889	0.0236683	0.0313678	0.191437	0.00519481	1.59912e-06	0.233723	0.550656	0.217377	0	0	0	0	0	0	0	0	0	0	0
chr11:118887835-118888105	MPRA-tested enhancer	2.78007	1.07711	1.62907	3.7741	0.999232	1.29696	4.02207	1.12129	1.2455	9.40359e-14	0.173541	0.00126379	0	0.258867	0.0384745	0	0.134202	0.0576551	1	0	0	1	0	0	1	0	0	3	1
chr11:119104055-119104325	MPRA-tested enhancer	0.758218	0.669572	1.43195	0.702058	1.5207	0.889188	0.64996	0.759531	0.290597	0.603063	0.724177	0.0113843	0.681855	0.00450468	0.40819	0.748314	0.601155	0.978476	0	0	0	0	0	0	0	0	0	0	0
chr11:119222355-119222625	MPRA-tested enhancer	0.783156	0.918106	0.985874	0.706947	0.47292	0.807065	0.768716	0.686646	0.521466	0.566441	0.36649	0.275417	0.675254	0.909269	0.530781	0.587738	0.702278	0.875617	0	0	0	0	0	0	0	0	0	0	0
chr11:119368420-119368690	MPRA-tested enhancer	1.30256	1.34004	1.40617	1.18019	0.969003	0.73616	1.12785	0.874502	1.48948	0.0367459	0.0267421	0.014623	0.0919775	0.297038	0.634726	0.128932	0.429807	0.00631437	0	0	0	0	0	0	0	0	0	0	0
chr11:119696780-119697050	MPRA-tested enhancer	1.01282	0.599643	1.12529	1.03464	1.06741	1.28918	1.01121	0.714416	0.648764	0.242577	0.80477	0.130971	0.217624	0.183065	0.0409883	0.244472	0.665065	0.749749	0	0	0	0	0	0	0	0	0	0	0
chr11:119702215-119702485	MPRA-tested enhancer	0.952997	1.35372	1.76386	0.851226	1.2968	1.00951	0.907375	2.52857	1.03497	0.318238	0.0237106	0.000209419	0.464476	0.0385269	0.246487	0.38181	7.31041e-11	0.21725	0	0	0	0	0	0	0	1	0	1	1
chr11:119717855-119718125	MPRA-tested enhancer	0.866721	0.900916	0.694389	0.769365	0.900715	1.11999	0.93609	0.807334	0.884027	0.44135	0.391123	0.692091	0.586785	0.391415	0.13526	0.341298	0.530378	0.415758	0	0	0	0	0	0	0	0	0	0	0
chr11:120001255-120001525	MPRA-tested enhancer	0.903178	0.63966	0.733257	0.919965	0.834737	1.36755	0.903073	0.813859	1.88356	0.387854	0.760528	0.638831	0.363858	0.489216	0.0209445	0.388006	0.520589	3.46117e-05	0	0	0	0	0	0	0	0	0	0	0
chr11:120185155-120185425	MPRA-tested enhancer	0.86624	0.545086	0.753783	0.777325	0.940527	1.21566	0.715802	0.966339	1.07111	0.442064	0.856416	0.609492	0.575068	0.335184	0.0718257	0.663161	0.300521	0.179392	0	0	0	0	0	0	0	0	0	0	0
chr11:12019375-12019645	MPRA-tested enhancer	1.00908	0.847037	0.604814	0.953074	0.824203	0.929986	0.982276	0.384883	1.12558	0.247003	0.470752	0.79935	0.318135	0.50505	0.349775	0.279962	0.952341	0.130738	0	0	0	0	0	0	0	0	0	0	0
chr11:120195830-120196100	MPRA-tested enhancer	0.683519	0.749249	0.613381	0.76258	0.591464	0.904133	0.647579	0.675304	1.12196	0.706348	0.616034	0.790173	0.596713	0.813161	0.386477	0.751167	0.716915	0.133654	0	0	0	0	0	0	0	0	0	0	0
chr11:12030055-12030325	MPRA-tested enhancer	0.659057	0.977094	0.700283	0.644528	1.05979	0.741902	0.709236	0.629967	0.833326	0.737259	0.286572	0.684237	0.754797	0.190779	0.626563	0.672145	0.77172	0.491336	0	0	0	0	0	0	0	0	0	0	0
chr11:120347505-120347775	MPRA-tested enhancer	0.625761	1.14655	0.400778	0.771482	0.592085	0.654772	0.718105	0.902284	1.38865	0.776484	0.114699	0.946093	0.583676	0.812531	0.742497	0.659986	0.389146	0.0172509	0	0	0	0	0	0	0	0	0	0	0
chr11:12051235-12051505	MPRA-tested enhancer	0.572229	0.510717	0.735288	0.643479	0.877325	0.855317	0.524814	0.679663	0.799866	0.831995	0.883732	0.635961	0.756038	0.425633	0.458356	0.87301	0.71133	0.541557	0	0	0	0	0	0	0	0	0	0	0
chr11:12076595-12076865	MPRA-tested enhancer	0.966357	1.1388	2.36644	0.802753	1.13938	1.73047	0.878928	1.54945	0.931845	0.300497	0.120456	3.34791e-09	0.537239	0.120018	0.000334355	0.423267	0.00326381	0.347185	0	0	1	0	0	0	0	0	0	1	1
chr11:121456866-121457136	MPRA-tested enhancer	0.843444	1.16879	0.796635	0.852155	1.12852	1.34616	0.840362	1.06686	0.909443	0.476141	0.0992691	0.546384	0.463086	0.128403	0.0253475	0.480767	0.18362	0.378842	0	0	0	0	0	0	0	0	0	0	0
chr11:122287495-122287765	MPRA-tested enhancer	0.799177	1.39689	1.54732	0.836026	1.23478	1.09519	0.91854	0.954156	0.570605	0.542587	0.0159687	0.00334392	0.487279	0.0624698	0.156633	0.365875	0.316682	0.833527	0	0	0	0	0	0	0	0	0	0	0
chr11:122317395-122317665	MPRA-tested enhancer	0.904922	1.0757	2.45919	0.858833	1.09794	1.93985	1.2482	0.811516	1.50802	0.385339	0.1749	3.92613e-10	0.453102	0.154154	1.38843e-05	0.0564916	0.524105	0.00517511	0	0	1	0	0	0	0	0	0	1	1
chr11:12263136-12263406	MPRA-tested enhancer	0.642941	0.833409	1.01885	0.797577	1.10849	1.64156	0.546173	0.819117	0.857987	0.756673	0.491212	0.235525	0.544977	0.144906	0.0010808	0.855486	0.512692	0.454366	0	0	0	0	0	0	0	0	0	0	0
chr11:123202815-123203085	MPRA-tested enhancer	1.08649	1.12912	2.11298	1.08313	1.11933	1.67138	0.955338	1.29073	1.59389	0.164628	0.127922	6.38312e-07	0.167783	0.135807	0.00073773	0.315098	0.0404754	0.00194172	0	0	1	0	0	0	0	0	0	1	1
chr11:123206875-123207145	MPRA-tested enhancer	1.18459	1.67235	1.62825	0.967634	1.47961	1.45931	0.884508	2.09698	1.22339	0.0892702	0.000728495	0.0012767	0.298825	0.00700763	0.00864766	0.415051	8.63173e-07	0.0679234	0	0	0	0	0	0	0	0	0	0	0
chr11:123351375-123351645	MPRA-tested enhancer	0.920649	1.16257	0.920472	0.812009	0.542123	1.00051	0.905543	0.719774	1.0917	0.362889	0.103421	0.36314	0.523366	0.858929	0.257314	0.384445	0.657679	0.159802	0	0	0	0	0	0	0	0	0	0	0
chr11:123892075-123892345	MPRA-tested enhancer	0.807916	0.954972	1.21302	1.0352	0.776516	1.02769	0.779066	1.11978	0.813395	0.529505	0.315588	0.0731983	0.216998	0.576262	0.225399	0.572495	0.135433	0.521286	0	0	0	0	0	0	0	0	0	0	0
chr11:12390755-12391025	MPRA-tested enhancer	0.9691	1.2381	0.800463	0.733481	0.587031	0.914692	0.685832	0.794304	0.834223	0.296911	0.0609466	0.540665	0.638514	0.817613	0.371342	0.70334	0.549863	0.489988	0	0	0	0	0	0	0	0	0	0	0
chr11:124943095-124943365	MPRA-tested enhancer	0.690251	0.485447	0.36144	0.353569	0.378777	1.25205	0.657064	1.26607	1.04878	0.697555	0.901313	0.960483	0.962948	0.954581	0.0548629	0.739702	0.0492392	0.202267	0	0	0	0	0	0	0	0	0	0	0
chr11:125327795-125328065	MPRA-tested enhancer	0.831412	0.995075	0.850679	0.904717	1.16118	1.67332	0.898867	0.886775	1.23438	0.494213	0.263962	0.465295	0.385635	0.104368	0.000719334	0.394091	0.411725	0.0626535	0	0	0	0	0	0	0	0	0	0	0
chr11:125338155-125338425	MPRA-tested enhancer	1.25465	1.74429	1.61256	1.12383	1.45828	1.77178	0.970795	0.887128	1.02552	0.053784	0.000275974	0.00154909	0.132144	0.00873897	0.000187023	0.294705	0.411208	0.227862	0	0	0	0	0	0	0	0	0	0	0
chr11:125356798-125357068	POSCTRL	1.07387	2.66097	2.16127	0.889334	1.47769	1.95382	1.16757	1.2415	1.59817	0.176683	2.45493e-12	2.51285e-07	0.407977	0.00714978	1.09954e-05	0.100077	0.0594143	0.00184456	0	1	1	0	0	0	0	0	0	2	1
chr11:125356855-125357125	MPRA-tested enhancer	0.760215	0.872626	0.951447	0.82029	0.892323	1.00093	0.800782	0.992875	1.68392	0.600159	0.432585	0.320325	0.510931	0.403609	0.256807	0.540188	0.266679	0.000626124	0	0	0	0	0	0	0	0	0	0	0
chr11:125394335-125394605	MPRA-tested enhancer	0.926977	1.21284	1.49589	0.627036	1.15678	2.27135	0.589262	0.919162	3.47608	0.353983	0.0732917	0.00589745	0.775046	0.1074	2.66248e-08	0.81538	0.364994	0	0	0	0	0	0	1	0	0	1	2	1
chr11:125399975-125400245	MPRA-tested enhancer	1.33288	1.82347	1.9211	1.00491	1.4285	2.83163	1.76054	0.694588	1.29264	0.0284554	8.7537e-05	1.8913e-05	0.251995	0.0117784	2.15383e-14	0.000219536	0.691827	0.039853	0	0	0	0	0	1	0	0	0	1	1
chr11:125404215-125404485	MPRA-tested enhancer	1.17839	3.51044	2.17567	1.36974	1.21515	1.34455	1.21028	0.94856	1.18231	0.0931028	0	1.89113e-07	0.0205322	0.0720877	0.0257086	0.0746432	0.324227	0.0906681	0	1	1	0	0	0	0	0	0	2	1
chr11:125411555-125411825	MPRA-tested enhancer	0.859321	1.67248	0.976516	0.90869	1.01347	1.73456	1.05896	0.763707	1.42639	0.452374	0.000727296	0.287314	0.379923	0.241814	0.000315986	0.191635	0.595068	0.0120251	0	0	0	0	0	0	0	0	0	0	0
chr11:125412557-125412827	MPRA-tested enhancer	0.653122	0.577085	0.518802	0.692284	0.512088	0.658848	0.80473	0.602965	0.799659	0.744499	0.827359	0.877664	0.694876	0.882719	0.737515	0.534278	0.801298	0.541867	0	0	0	0	0	0	0	0	0	0	0
chr11:125417033-125417303	MPRA-tested enhancer	1.32067	1.20162	1.94179	0.959669	1.47901	1.76482	1.08837	1.53508	1.08787	0.0315836	0.0793541	1.34448e-05	0.309323	0.00705203	0.000206589	0.162879	0.00383917	0.163342	0	0	0	0	0	0	0	0	0	0	0
chr11:125433495-125433765	MPRA-tested enhancer	1.62649	1.00024	1.29751	1.61063	1.21215	0.933973	1.74581	1.11039	1.38256	0.00130489	0.257638	0.0383027	0.00158613	0.0736555	0.344228	0.000270182	0.143284	0.0182545	0	0	0	0	0	0	0	0	0	0	0
chr11:125939015-125939285	MPRA-tested enhancer	1.52269	1.24339	2.2668	1.27762	1.71126	2.33762	1.70428	1.808	1.3227	0.00440703	0.0585771	2.93101e-08	0.0449613	0.000434654	6.3591e-09	0.000477603	0.000110283	0.031046	0	0	1	0	0	1	0	0	0	2	1
chr11:126089095-126089365	MPRA-tested enhancer	1.09312	1.05696	1.28516	1.01398	1.02875	0.814983	1.12164	1.56063	0.939997	0.15851	0.193695	0.0423349	0.241211	0.224205	0.518901	0.13392	0.00287102	0.335911	0	0	0	0	0	0	0	0	0	0	0
chr11:126098395-126098665	MPRA-tested enhancer	0.989643	3.30059	1.29878	0.977691	1.51982	1.20803	1.20803	2.61241	1.48613	0.270696	0	0.0379052	0.285807	0.00454867	0.0758483	0.0758458	8.76732e-12	0.00654288	0	1	0	0	0	0	0	1	0	2	1
chr11:126109930-126110200	MPRA-tested enhancer	0.7749	0.862187	2.35258	0.760915	0.987626	0.978569	0.730801	1.06805	0.774045	0.578645	0.4481	4.56467e-09	0.599141	0.273218	0.284683	0.642291	0.182435	0.579905	0	0	1	0	0	0	0	0	0	1	1
chr11:126115955-126116225	MPRA-tested enhancer	0.9961	1.63337	2.75428	1.01464	1.5902	1.70967	0.922744	1.69388	1.07875	0.262701	0.0011977	1.93956e-13	0.240438	0.00202927	0.000444135	0.359933	0.000548842	0.171955	0	0	1	0	0	0	0	0	0	1	1
chr11:126145360-126145630	MPRA-tested enhancer	1.00199	1.33243	1.01093	0.971873	1.19754	1.24717	1.04441	1.24601	1.32887	0.255515	0.0285643	0.244803	0.293305	0.0816511	0.0569311	0.206941	0.0574357	0.0294535	0	0	0	0	0	0	0	0	0	0	0
chr11:126157995-126158265	MPRA-tested enhancer	1.07903	1.44622	1.37749	0.890406	1.57839	1.29003	1.09749	1.68317	1.25272	0.171691	0.0098753	0.0191292	0.40641	0.00233407	0.0407056	0.154564	0.000632305	0.0545796	0	0	0	0	0	0	0	0	0	0	0
chr11:126160535-126160805	POSCTRL	1.02856	1.36095	1.6247	1.00606	1.47584	1.27327	0.957202	1.15995	1.48942	0.224426	0.0222278	0.00133421	0.250615	0.00728982	0.0465372	0.312607	0.105208	0.00631877	0	0	0	0	0	0	0	0	0	0	0
chr11:126163095-126163365	MPRA-tested enhancer	0.797357	1.74839	0.919379	0.876114	2.02802	0.838331	1.21582	1.1064	1.74084	0.545307	0.00026061	0.364687	0.427422	3.04495e-06	0.483817	0.0717431	0.146709	0.000289597	0	0	0	0	0	0	0	0	0	0	0
chr11:126277895-126278165	MPRA-tested enhancer	1.05758	1.86805	1.53114	1.05097	2.44726	1.25099	1.05014	1.7119	1.73411	0.19306	4.41838e-05	0.0040122	0.199958	5.20763e-10	0.055305	0.200831	0.000430898	0.000317979	0	0	0	0	1	0	0	0	0	1	1
chr11:126318735-126319005	MPRA-tested enhancer	1.2327	1.48563	1.277	1.15782	1.8675	0.927776	1.14584	1.00325	0.946034	0.0634372	0.00657726	0.045184	0.106679	4.45681e-05	0.352865	0.115212	0.253995	0.327656	0	0	0	0	0	0	0	0	0	0	0
chr11:126340055-126340325	MPRA-tested enhancer	1.4232	1.14264	2.11092	1.21615	1.73156	1.65957	1.07256	1.28154	2.02083	0.0124059	0.117576	6.63696e-07	0.0715749	0.000329363	0.000859362	0.177972	0.0435796	3.4594e-06	0	0	1	0	0	0	0	0	0	1	1
chr11:126346325-126346595	MPRA-tested enhancer	1.22276	1.26659	0.971641	1.38985	0.992739	0.885066	1.29436	1.00207	1.38211	0.0682345	0.0490406	0.293606	0.0170598	0.266847	0.414233	0.0393014	0.25542	0.0183312	0	0	0	0	0	0	0	0	0	0	0
chr11:126348143-126348413	MPRA-tested enhancer	0.732641	0.84395	0.828638	0.705445	0.675293	0.841503	0.719769	0.796707	1.02379	0.639699	0.475382	0.498383	0.677288	0.716929	0.479054	0.657687	0.546278	0.229837	0	0	0	0	0	0	0	0	0	0	0
chr11:126363835-126364105	MPRA-tested enhancer	0.904493	1.39873	1.0761	0.907036	1.01512	1.29228	0.935687	1.23608	0.884133	0.385958	0.0156936	0.174517	0.382297	0.239871	0.0399691	0.341855	0.061868	0.415603	0	0	0	0	0	0	0	0	0	0	0
chr11:126924635-126924905	MPRA-tested enhancer	1.03239	1.32498	2.38559	0.922359	1.57768	1.5949	0.877004	1.03418	0.923743	0.220121	0.0304482	2.17198e-09	0.360476	0.00235367	0.00191838	0.426107	0.218135	0.358526	0	0	1	0	0	0	0	0	0	1	1
chr11:127037615-127037885	MPRA-tested enhancer	0.850592	0.917931	3.87317	0.696759	2.13601	0.755294	0.752396	0.754306	1.73329	0.465425	0.366739	0	0.688944	4.1085e-07	0.607305	0.611497	0.608736	0.000321566	0	0	1	0	1	0	0	0	0	2	1
chr11:127052435-127052705	MPRA-tested enhancer	0.683946	0.0986073	1.15974	0.959551	0.986356	1.5143	0.554144	0.328085	1.92485	0.705794	0.99699	0.105354	0.30948	0.274811	0.00483232	0.848547	0.970082	1.77849e-05	0	0	0	0	0	0	0	0	0	0	0
chr11:128116995-128117265	MPRA-tested enhancer	1.08568	1.97225	0.672973	0.782495	0.996549	1.42035	0.746753	1.04635	1.24038	0.165379	8.04818e-06	0.719879	0.567421	0.26215	0.0127549	0.61962	0.204858	0.059915	0	0	0	0	0	0	0	0	0	0	0
chr11:128874694-128874964	MPRA-tested enhancer	0.860628	2.01787	3.11628	0.884349	1.23827	1.31916	0.989877	1.06409	1.05376	0.450424	3.64555e-06	0	0.415286	0.0608686	0.0319909	0.270404	0.186405	0.197021	0	0	1	0	0	0	0	0	0	1	1
chr11:128936655-128936925	MPRA-tested enhancer	2.09941	0.977296	0.688069	1.94333	1.09005	0.943766	2.49698	2.14679	3.70768	8.24562e-07	0.286313	0.700418	1.3103e-05	0.161319	0.330748	1.58458e-10	3.33423e-07	0	0	0	0	0	0	0	1	1	1	3	1
chr11:129268168-129268438	MPRA-tested enhancer	0.710271	0.941901	0.285504	0.586112	0.51717	0.939328	1.08257	1.76875	0.817632	0.670735	0.333299	0.979446	0.818527	0.878906	0.336831	0.168315	0.000195322	0.514924	0	0	0	0	0	0	0	0	0	0	0
chr11:129291575-129291845	MPRA-tested enhancer	0.720767	1.03846	0.978127	0.601994	0.96988	0.724557	0.634967	0.876286	1.35381	0.656304	0.213407	0.285249	0.802317	0.295895	0.651036	0.765984	0.427169	0.0236915	0	0	0	0	0	0	0	0	0	0	0
chr11:12983415-12983685	MPRA-tested enhancer	1.03343	1.47881	2.63222	1.60797	1.5129	1.40584	1.15036	1.12746	1.11426	0.218966	0.00706655	5.23714e-12	0.00163829	0.00490716	0.014669	0.111936	0.129243	0.140012	0	0	1	0	0	0	0	0	0	1	1
chr11:130145035-130145305	MPRA-tested enhancer	0.743085	0.845465	1.80119	0.657548	1.24418	2.36476	0.617141	0.624073	1.41878	0.624873	0.473109	0.000121952	0.73911	0.0582316	3.47648e-09	0.786069	0.778381	0.0129517	0	0	0	0	0	1	0	0	0	1	1
chr11:130146415-130146685	MPRA-tested enhancer	2.02943	0.772579	0.737875	2.14319	1.10096	0.832627	2.25458	0.763211	0.717609	2.96914e-06	0.582063	0.632294	3.57588e-07	0.151472	0.492387	3.78903e-08	0.595793	0.660671	0	0	0	1	0	0	1	0	0	2	1
chr11:1302895-1303165	MPRA-tested enhancer	0.786029	1.55023	0.860489	0.458197	0.339302	0.57856	0.608883	0.560582	0.514309	0.562178	0.00323485	0.450632	0.918	0.967096	0.825936	0.795021	0.842784	0.881063	0	0	0	0	0	0	0	0	0	0	0
chr11:130672435-130672705	MPRA-tested enhancer	1.16309	0.978513	1.43324	0.944811	1.9751	3.49742	1.01455	1.22069	1.01604	0.103072	0.284755	0.0112398	0.329322	7.66658e-06	0	0.240545	0.0692674	0.238795	0	0	0	0	0	1	0	0	0	1	1
chr11:131046475-131046745	MPRA-tested enhancer	1.0082	0.847715	4.32112	1.10241	1.114	3.53532	1.34846	2.43515	5.09802	0.248057	0.469736	0	0.150191	0.140235	0	0.0248403	6.92197e-10	0	0	0	1	0	0	1	0	1	1	4	1
chr11:131186535-131186805	MPRA-tested enhancer	1.04847	1.10998	2.06009	0.875502	0.836733	1.08178	1.18398	1.26831	1.01686	0.202598	0.14363	1.70803e-06	0.428327	0.486218	0.169058	0.0896446	0.048385	0.237843	0	0	0	0	0	0	0	0	0	0	0
chr11:13136426-13136696	MPRA-tested enhancer	0.87499	1.26557	1.6126	0.985861	1.07266	1.38029	0.959705	1.23197	1.0943	0.429085	0.0494323	0.00154826	0.275434	0.177868	0.018642	0.309276	0.0637835	0.157438	0	0	0	0	0	0	0	0	0	0	0
chr11:134040573-134040843	MPRA-tested enhancer	0.614876	1.21317	1.47249	0.673858	0.970937	0.886971	0.62335	0.997109	1.05545	0.788547	0.0731215	0.00754881	0.718755	0.29452	0.411437	0.779189	0.261462	0.195259	0	0	0	0	0	0	0	0	0	0	0
chr11:134429195-134429465	MPRA-tested enhancer	1.08954	1.36597	1.17754	1.05413	0.905971	1.39874	0.900281	1.01993	2.15677	0.161796	0.0212451	0.0936335	0.196637	0.383829	0.0156919	0.392043	0.234278	2.7447e-07	0	0	0	0	0	0	0	0	1	1	1
chr11:134691395-134691665	MPRA-tested enhancer	0.605677	1.84106	0.827216	1.51786	0.904481	0.941921	0.710301	0.676232	0.45825	0.798436	6.70513e-05	0.50052	0.00464741	0.385975	0.333271	0.670694	0.71573	0.91797	0	0	0	0	0	0	0	0	0	0	0
chr11:134731175-134731445	MPRA-tested enhancer	0.743556	0.788578	0.420999	0.731478	1.41119	0.972208	0.762715	0.84341	0.902467	0.6242	0.55839	0.937227	0.641338	0.0139369	0.292872	0.596516	0.476192	0.388881	0	0	0	0	0	0	0	0	0	0	0
chr11:1463478-1463748	MPRA-tested enhancer	0.785489	0.702643	1.5108	0.675143	1.00465	1.07486	0.871423	1.04576	1.0883	0.56298	0.681068	0.0050207	0.717119	0.25231	0.175718	0.434367	0.205492	0.162937	0	0	0	0	0	0	0	0	0	0	0
chr11:1507805-1508075	MPRA-tested enhancer	1.34164	0.960186	1.13336	1.29695	1.28184	0.937115	1.3241	1.14373	1.47159	0.026372	0.308636	0.124612	0.0384781	0.0434759	0.339881	0.0306769	0.11677	0.007619	0	0	0	0	0	0	0	0	0	0	0
chr11:15566079-15566349	POSCTRL	0.987642	1.0893	2.64108	1.14341	0.562047	0.709161	0.911556	1.1489	1.57562	0.273198	0.162011	4.15168e-12	0.117004	0.841453	0.672248	0.375818	0.112987	0.0024115	0	0	1	0	0	0	0	0	0	1	1
chr11:15876055-15876325	MPRA-tested enhancer	0.808447	0.874354	1.26292	0.788269	0.948553	1.2519	0.827038	0.859761	1.16914	0.528709	0.430026	0.0504591	0.558851	0.324236	0.0549239	0.500788	0.451718	0.0990415	0	0	0	0	0	0	0	0	0	0	0
chr11:15890375-15890645	MPRA-tested enhancer	1.41392	1.92683	1.35245	1.3512	1.77933	2.01462	1.32546	1.58188	1.11968	0.0135746	1.72171e-05	0.0239778	0.0242461	0.000167756	3.86062e-06	0.0303237	0.00224006	0.135516	0	0	0	0	0	0	0	0	0	0	0
chr11:17507815-17508085	MPRA-tested enhancer	0.990488	1.4995	0.998726	0.847711	1.01972	1.42016	0.811479	0.695297	0.883436	0.269643	0.00567376	0.259485	0.469742	0.234524	0.0127782	0.524161	0.690887	0.416627	0	0	0	0	0	0	0	0	0	0	0
chr11:17529365-17529635	MPRA-tested enhancer	0.818414	1.33571	1.09212	0.849672	0.63223	0.93001	0.895521	0.725379	1.11739	0.513749	0.0277676	0.159421	0.466804	0.769135	0.349742	0.39895	0.649889	0.137408	0	0	0	0	0	0	0	0	0	0	0
chr11:18379295-18379565	MPRA-tested enhancer	1.05151	1.79962	1.45788	1.15005	1.39525	1.07609	1.10114	1.17446	1.23988	0.199383	0.000124813	0.00877484	0.112158	0.0162178	0.174524	0.15131	0.0955932	0.0601417	0	0	0	0	0	0	0	0	0	0	0
chr11:18384095-18384365	MPRA-tested enhancer	0.896345	1.1598	0.811268	1.07661	2.67364	4.5246	1.35982	4.28832	1.08824	0.397753	0.105315	0.524477	0.17402	1.75149e-12	0	0.0224547	0	0.162999	0	0	0	0	1	1	0	1	0	3	1
chr11:1927315-1927585	MPRA-tested enhancer	0.823356	0.787908	1.08021	0.846769	0.928794	0.944429	0.930576	0.849903	0.691407	0.506322	0.559387	0.170559	0.471153	0.35144	0.329844	0.348953	0.466457	0.696032	0	0	0	0	0	0	0	0	0	0	0
chr11:1936915-1937185	MPRA-tested enhancer	1.05203	1.46819	2.27117	1.0212	2.27341	1.10554	1.0492	1.23646	1.41408	0.198842	0.00789261	2.67274e-08	0.232814	2.54879e-08	0.147459	0.201824	0.0616958	0.0135537	0	0	1	0	1	0	0	0	0	2	1
chr11:215655-215925	MPRA-tested enhancer	0.845692	1.64001	1.24641	0.639647	1.53829	0.901435	0.837237	1.23979	1.51122	0.472768	0.00110206	0.0572606	0.760544	0.00370348	0.390372	0.48546	0.0601818	0.00499766	0	0	0	0	0	0	0	0	0	0	0
chr11:2178895-2179165	MPRA-tested enhancer	0.778392	0.785476	0.899302	0.885184	1.21895	1.94875	0.881515	0.832293	1.00643	0.573492	0.562999	0.39346	0.414059	0.0701436	1.19705e-05	0.419454	0.492889	0.250162	0	0	0	0	0	0	0	0	0	0	0
chr11:2198199-2198469	MPRA-tested enhancer	0.775022	1.32306	1.64727	0.736936	1.10197	1.4054	0.747524	0.983074	0.974238	0.578465	0.0309503	0.00100551	0.633627	0.150577	0.0147307	0.618513	0.278952	0.290246	0	0	0	0	0	0	0	0	0	0	0
chr11:22784747-22785017	MPRA-tested enhancer	0.690545	0.312815	0.676595	0.503824	0.554971	0.520077	0.84308	0.526745	1.09136	0.697168	0.973782	0.715266	0.888735	0.847815	0.876687	0.476687	0.87149	0.160117	0	0	0	0	0	0	0	0	0	0	0
chr11:2306155-2306425	MPRA-tested enhancer	4.63397	0.640012	2.14604	2.79877	0.920935	3.69948	3.05279	1.73565	1.99378	0	0.760116	3.38371e-07	5.54001e-14	0.362485	0	0	0.000311255	5.55862e-06	1	0	1	1	0	1	1	0	0	5	1
chr11:2387449-2387719	MPRA-tested enhancer	1.17413	1.54229	1.32017	1.24946	1.26221	1.30148	1.31569	0.991373	1.17518	0.0958021	0.00353991	0.0317177	0.055951	0.0507379	0.0370734	0.0329404	0.268542	0.0951326	0	0	0	0	0	0	0	0	0	0	0
chr11:2409855-2410125	MPRA-tested enhancer	0.866482	1.00703	1.39941	0.93292	1.06703	0.910579	0.858473	1.02193	0.799929	0.441705	0.249446	0.0155926	0.345691	0.183454	0.377216	0.45364	0.231977	0.541462	0	0	0	0	0	0	0	0	0	0	0
chr11:24828775-24829045	MPRA-tested enhancer	0.468153	0.70551	1.27983	0.632483	0.398921	0.706841	0.717226	0.674602	0.585385	0.912168	0.677201	0.0441795	0.768844	0.946855	0.675398	0.6612	0.717808	0.81925	0	0	0	0	0	0	0	0	0	0	0
chr11:2562275-2562545	MPRA-tested enhancer	0.945716	1.12148	0.770348	0.896234	0.926643	0.868699	0.880979	0.960636	0.939156	0.328089	0.134045	0.585342	0.397914	0.354451	0.43841	0.420244	0.30804	0.337068	0	0	0	0	0	0	0	0	0	0	0
chr11:295412-295682	MPRA-tested enhancer	1.22537	1.32423	2.23437	1.05527	1.54583	1.47903	1.18311	1.3219	1.22091	0.0669455	0.0306433	5.7661e-08	0.19545	0.00340097	0.00704997	0.0901751	0.0312579	0.0691567	0	0	1	0	0	0	0	0	0	1	1
chr11:297715-297985	MPRA-tested enhancer	0.823968	1.69111	0.805382	0.892333	1.47415	3.5856	0.936977	1.34024	1.19513	0.505403	0.000569345	0.533303	0.403595	0.00741917	0	0.340071	0.0266969	0.0830285	0	0	0	0	0	1	0	0	0	1	1
chr11:3052095-3052365	MPRA-tested enhancer	0.81722	0.888888	0.92519	0.835002	1.18924	1.20655	0.894747	0.987006	1.32481	0.515542	0.40863	0.356491	0.488818	0.0864754	0.0766479	0.400076	0.273995	0.0304936	0	0	0	0	0	0	0	0	0	0	0
chr11:3153435-3153705	MPRA-tested enhancer	0.996562	0.569626	0.991413	1.08393	1.35887	2.14464	1.02339	1.04695	1.09067	0.262134	0.834447	0.268493	0.167027	0.0226462	3.47683e-07	0.230295	0.20422	0.16075	0	0	0	0	0	1	0	0	0	1	1
chr11:3155835-3156105	MPRA-tested enhancer	0.630875	0.912528	0.79343	0.725825	0.969525	1.09588	0.613488	0.839743	1.06648	0.770686	0.374429	0.551166	0.649266	0.296357	0.156009	0.790057	0.481697	0.184001	0	0	0	0	0	0	0	0	0	0	0
chr11:3224880-3225150	MPRA-tested enhancer	1.83327	2.00882	1.98516	1.42385	1.91749	3.08781	1.43459	1.66596	2.71909	7.54928e-05	4.2755e-06	6.45075e-06	0.0123271	2.00593e-05	0	0.0110905	0.000791493	5.12257e-13	0	0	0	0	0	1	0	0	1	2	1
chr11:330415-330685	MPRA-tested enhancer	0.867497	1.467	1.66832	0.752358	1.04188	2.11991	0.862875	1.36484	1.07973	0.440196	0.00799054	0.000767691	0.611552	0.209684	5.59497e-07	0.447075	0.0214635	0.171019	0	0	0	0	0	1	0	0	0	1	1
chr11:33533115-33533385	MPRA-tested enhancer	1.10056	1.18215	1.44363	0.753363	0.819223	1.28538	1.01961	1.42323	0.630738	0.151826	0.0907614	0.0101357	0.6101	0.512534	0.0422625	0.234644	0.0124018	0.770842	0	0	0	0	0	0	0	0	0	0	0
chr11:33724215-33724485	MPRA-tested enhancer	0.864493	1.00916	0.987414	0.702661	1.13217	0.850879	0.940796	0.77081	1.7762	0.444665	0.246913	0.273483	0.681043	0.125533	0.464995	0.334814	0.584664	0.000175506	0	0	0	0	0	0	0	0	0	0	0
chr11:3375130-3375400	MPRA-tested enhancer	0.848458	0.907797	1.98677	0.923711	1.85544	1.08704	0.733242	1.12737	0.818616	0.468622	0.381205	6.27493e-06	0.35857	5.37579e-05	0.164113	0.638853	0.129311	0.513446	0	0	0	0	0	0	0	0	0	0	0
chr11:34065435-34065705	MPRA-tested enhancer	0.476971	0.308378	0.481211	1.24029	0.849307	1.5503	0.802914	1.50617	1.09679	0.90675	0.974782	0.904059	0.0599587	0.46735	0.00323247	0.536998	0.00527974	0.15519	0	0	0	0	0	0	0	0	0	0	0
chr11:34143134-34143404	MPRA-tested enhancer	1.00348	1.27419	0.989106	0.919837	1.09431	1.73856	1.0423	1.37314	1.36363	0.25372	0.046202	0.271365	0.364038	0.15743	0.000298915	0.209222	0.0199051	0.0216983	0	0	0	0	0	0	0	0	0	0	0
chr11:342415-342685	MPRA-tested enhancer	0.833308	1.22034	1.25214	0.677759	1.83066	1.04171	0.932651	0.547875	0.369943	0.491364	0.0694397	0.0548254	0.713775	7.85406e-05	0.20986	0.346065	0.854023	0.957671	0	0	0	0	0	0	0	0	0	0	0
chr11:34345990-34346260	MPRA-tested enhancer	1.08788	0.887702	1.95542	0.961265	1.29698	1.08528	1.18505	1.43031	1.00842	0.163335	0.410366	1.07023e-05	0.307206	0.0384702	0.165756	0.0889933	0.0115705	0.247787	0	0	0	0	0	0	0	0	0	0	0
chr11:35953155-35953425	MPRA-tested enhancer	0.704759	0.169348	0.717013	0.680051	0.674183	0.964365	0.530873	1.108	0.520373	0.678216	0.993433	0.661493	0.71083	0.718342	0.303115	0.868197	0.145327	0.87646	0	0	0	0	0	0	0	0	0	0	0
chr11:36146028-36146298	MPRA-tested enhancer	1.22986	0.301215	0.54817	0.563851	0.296468	1.11279	0.841639	0.639863	0.229697	0.0647807	0.97633	0.853768	0.839803	0.977311	0.141252	0.47885	0.760291	0.987861	0	0	0	0	0	0	0	0	0	0	0
chr11:36153363-36153633	MPRA-tested enhancer	0.756642	0.753869	1.61703	0.710683	0.575638	1.14207	0.817993	1.00581	1.16642	0.605352	0.609368	0.00146661	0.670174	0.828749	0.118002	0.514381	0.250911	0.10084	0	0	0	0	0	0	0	0	0	0	0
chr11:36251880-36252150	MPRA-tested enhancer	1.30904	0.75255	1.91742	1.22231	1.39008	0.73445	1.39899	0.893916	1.12176	0.0348244	0.611274	2.0083e-05	0.0684578	0.0170222	0.637146	0.0156555	0.401287	0.13382	0	0	0	0	0	0	0	0	0	0	0
chr11:3826775-3827045	MPRA-tested enhancer	1.58969	0.682862	1.10435	2.00223	0.655929	0.730289	2.02074	0.775901	1.11887	0.00204158	0.707199	0.148492	4.79829e-06	0.741088	0.643011	3.46517e-06	0.577168	0.136181	0	0	0	0	0	0	0	0	0	0	0
chr11:3867497-3867767	MPRA-tested enhancer	0.783812	0.306119	0.869727	0.561618	1.16834	0.730366	0.508938	1.02721	0.825007	0.565467	0.975279	0.436884	0.841843	0.0995655	0.642903	0.885038	0.22595	0.50384	0	0	0	0	0	0	0	0	0	0	0
chr11:4072035-4072305	MPRA-tested enhancer	0.495293	0.483199	1.12994	0.497815	0.44762	0.474899	0.525293	0.753502	0.682032	0.894709	0.902777	0.127277	0.892968	0.92387	0.908045	0.872634	0.609898	0.708273	0	0	0	0	0	0	0	0	0	0	0
chr11:4084435-4084705	MPRA-tested enhancer	0.748051	1.05782	0.972411	0.729452	1.66945	1.51311	0.688637	0.784539	1.04164	0.617756	0.192811	0.292608	0.644187	0.000756528	0.00489571	0.699674	0.56439	0.209939	0	0	0	0	0	0	0	0	0	0	0
chr11:43542815-43543085	MPRA-tested enhancer	1.06185	0.827609	2.64818	0.714479	0.759469	0.791328	0.985999	0.788826	1.20392	0.188678	0.499929	3.44358e-12	0.664979	0.601245	0.554298	0.27526	0.558021	0.0780841	0	0	1	0	0	0	0	0	0	1	1
chr11:44030295-44030565	MPRA-tested enhancer	1.14274	0.850541	1.04728	1.20829	0.838914	1.46154	1.2177	1.11086	1.43063	0.117498	0.465501	0.20387	0.0757066	0.482941	0.00845171	0.0707783	0.142887	0.0115341	0	0	0	0	0	0	0	0	0	0	0
chr11:444415-444685	MPRA-tested enhancer	1.03269	1.59372	1.46599	0.986346	1.24664	1.09209	1.08747	1.13872	1.15787	0.219788	0.00194569	0.00807388	0.274825	0.0571633	0.159453	0.163712	0.120512	0.10664	0	0	0	0	0	0	0	0	0	0	0
chr11:44520249-44520519	MPRA-tested enhancer	0.710356	0.685137	0.737884	0.71389	1.13147	0.975113	0.747942	0.785946	0.955048	0.670619	0.704245	0.632282	0.665787	0.126081	0.289118	0.617913	0.562301	0.315486	0	0	0	0	0	0	0	0	0	0	0
chr11:44569215-44569485	MPRA-tested enhancer	1.18644	1.39994	2.98568	1.18239	1.41718	1.43869	1.07281	1.27707	1.10318	0.0881537	0.0155152	2.22045e-16	0.0906182	0.0131537	0.0106477	0.177724	0.0451601	0.14952	0	0	1	0	0	0	0	0	0	1	1
chr11:44579575-44579845	MPRA-tested enhancer	0.715702	0.845886	1.09062	0.693438	0.658611	1.2769	0.710066	0.87357	0.919558	0.663298	0.472478	0.160796	0.693351	0.737806	0.0452209	0.671015	0.431187	0.364433	0	0	0	0	0	0	0	0	0	0	0
chr11:44609743-44610013	MPRA-tested enhancer	1.28748	1.46119	1.22422	1.23835	1.80311	1.2405	1.51512	0.806381	1.63711	0.0415525	0.00848245	0.0675116	0.060832	0.000118543	0.0598635	0.0047894	0.531805	0.00114303	0	0	0	0	0	0	0	0	0	0	0
chr11:44711775-44712045	MPRA-tested enhancer	0.868917	0.410469	0.167362	1.3275	0.124329	0.352758	0.975745	1.2143	0.623805	0.438087	0.941976	0.993569	0.0298012	0.995972	0.963195	0.288305	0.07253	0.778681	0	0	0	0	0	0	0	0	0	0	0
chr11:44716875-44717145	MPRA-tested enhancer	1.17934	0.493102	0.801204	1.50438	0.734743	0.616665	1.14527	0.856795	1.31322	0.0925038	0.896206	0.539557	0.0053832	0.636732	0.786591	0.11563	0.456146	0.0336297	0	0	0	0	0	0	0	0	0	0	0
chr11:44735042-44735312	MPRA-tested enhancer	1.31006	1.97593	1.94638	1.10405	2.06032	1.09926	1.11892	1.32305	1.72427	0.03453	7.55843e-06	1.24532e-05	0.148751	1.70082e-06	0.152979	0.136145	0.0309525	0.000364105	0	0	0	0	0	0	0	0	0	0	0
chr11:44737355-44737625	MPRA-tested enhancer	0.94805	0.966321	0.647579	0.807094	1.49187	2.593	0.818408	0.820101	1.04084	0.324918	0.300544	0.751166	0.530737	0.0061559	1.44522e-11	0.513757	0.511214	0.210804	0	0	0	0	0	1	0	0	0	1	1
chr11:44744155-44744425	MPRA-tested enhancer	0.970646	1.76274	1.67881	0.978418	1.16559	2.11103	0.966809	0.772885	1.96976	0.294898	0.000212795	0.000669623	0.284877	0.101393	6.62343e-07	0.299905	0.581612	8.39673e-06	0	0	0	0	0	1	0	0	0	1	1
chr11:44754935-44755205	MPRA-tested enhancer	0.80803	1.04312	0.951606	0.943961	0.843875	1.20735	0.777884	1.2528	0.926659	0.529334	0.208334	0.320111	0.330482	0.475495	0.0762154	0.574242	0.054549	0.354429	0	0	0	0	0	0	0	0	0	0	0
chr11:44873615-44873885	MPRA-tested enhancer	0.839927	1.27005	1.16724	0.77045	0.625195	1.06741	0.756544	0.780586	0.730636	0.481419	0.0477291	0.100296	0.585192	0.777121	0.18307	0.605494	0.570247	0.642523	0	0	0	0	0	0	0	0	0	0	0
chr11:44875135-44875405	MPRA-tested enhancer	0.708897	0.452345	0.717884	0.48444	0.919323	1.42974	0.581214	0.59369	0.845088	0.672607	0.921289	0.660293	0.901971	0.364766	0.0116354	0.823354	0.810899	0.473674	0	0	0	0	0	0	0	0	0	0	0
chr11:44885443-44885713	MPRA-tested enhancer	1.00547	1.16893	0.985511	0.950972	0.677113	1.22522	0.966832	1.53439	0.914499	0.251318	0.0991779	0.275875	0.320966	0.714603	0.0670208	0.299875	0.0038691	0.371617	0	0	0	0	0	0	0	0	0	0	0
chr11:44964515-44964785	MPRA-tested enhancer	1.24124	2.80058	1.39178	1.13619	1.83891	1.90345	1.42348	2.32488	2.79017	0.0595328	5.26246e-14	0.0167541	0.122437	6.9286e-05	2.51863e-05	0.0123716	8.41331e-09	7.07212e-14	0	1	0	0	0	0	0	1	1	3	1
chr11:44982355-44982625	MPRA-tested enhancer	0.756872	1.18156	1.14157	0.735436	0.816319	0.791791	0.798107	0.922839	1.15333	0.605018	0.0911299	0.11837	0.635751	0.516896	0.553609	0.544186	0.359798	0.109826	0	0	0	0	0	0	0	0	0	0	0
chr11:45041675-45041945	MPRA-tested enhancer	0.916418	1.65602	0.891227	0.857712	1.02999	1.26434	0.885401	1.03802	1.38114	0.368887	0.000899395	0.40521	0.454776	0.222808	0.0499058	0.41374	0.213888	0.0184966	0	0	0	0	0	0	0	0	0	0	0
chr11:45049295-45049565	MPRA-tested enhancer	0.981786	0.827093	1.40147	0.988455	0.615633	0.970264	1.0779	0.683452	0.911506	0.280585	0.500706	0.0152918	0.272179	0.78772	0.295395	0.172779	0.706434	0.375889	0	0	0	0	0	0	0	0	0	0	0
chr11:45056635-45056905	MPRA-tested enhancer	2.77833	1.62245	1.65528	2.56168	1.41963	1.28376	2.59303	2.03243	1.79222	9.88098e-14	0.00137182	0.000907984	3.20061e-11	0.0128446	0.0428154	1.44411e-11	2.8144e-06	0.000139113	1	0	0	1	0	0	1	0	0	3	1
chr11:45087395-45087665	POSCTRL	1.11899	1.43762	1.2709	0.957736	1.36683	1.32011	0.92969	1.31877	1.36518	0.136081	0.0107626	0.0474122	0.311894	0.0210809	0.0317354	0.350189	0.0320965	0.0213976	0	0	0	0	0	0	0	0	0	0	0
chr11:45342292-45342562	MPRA-tested enhancer	0.66316	0.877453	1.05667	0.697768	0.460875	0.966461	0.717189	0.867378	0.749862	0.732192	0.425443	0.193997	0.687599	0.916461	0.300361	0.661251	0.440373	0.615151	0	0	0	0	0	0	0	0	0	0	0
chr11:45384935-45385205	MPRA-tested enhancer	0.94054	1.11118	1.55227	0.889432	1.14639	1.18178	0.907908	1.2109	1.93458	0.335166	0.142616	0.00316041	0.407834	0.11481	0.0909951	0.381045	0.0743125	1.5151e-05	0	0	0	0	0	0	0	0	0	0	0
chr11:45392913-45393183	MPRA-tested enhancer	1.0799	1.23234	1.53438	1.08892	1.07341	1.43656	1.08938	1.24467	1.24906	0.170852	0.0636087	0.00386963	0.162366	0.177136	0.010876	0.161939	0.0580185	0.0561248	0	0	0	0	0	0	0	0	0	0	0
chr11:45563646-45563916	MPRA-tested enhancer	1.49263	1.99121	3.8071	1.553	1.02473	1.7807	1.5954	1.28474	1.22938	0.00610666	5.81143e-06	0	0.00313402	0.228769	0.000164474	0.00190687	0.0424804	0.0650104	0	0	1	0	0	0	0	0	0	1	1
chr11:45592735-45593005	MPRA-tested enhancer	0.716806	0.90499	1.28531	0.7808	0.845186	1.28636	0.674499	1.56204	0.628534	0.661779	0.385242	0.0422848	0.56993	0.473527	0.0419286	0.71794	0.0028248	0.773351	0	0	0	0	0	0	0	0	0	0	0
chr11:45829424-45829694	MPRA-tested enhancer	0.659167	1.2174	0.991694	0.776304	0.503974	1.53024	0.819402	0.734529	1.12537	0.737124	0.0709328	0.268143	0.576574	0.888628	0.00405257	0.512265	0.637034	0.130904	0	0	0	0	0	0	0	0	0	0	0
chr11:45872775-45873045	MPRA-tested enhancer	1.48579	1.02167	1.30174	1.39286	1.38471	1.97453	1.42119	1.87478	2.00573	0.00656635	0.232267	0.0369953	0.016586	0.017896	7.74179e-06	0.0126517	3.97602e-05	4.51366e-06	0	0	0	0	0	0	0	0	0	0	0
chr11:45876498-45876768	MPRA-tested enhancer	0.832028	0.95361	1.04572	0.807536	0.986702	0.846289	0.889065	1.25145	0.76107	0.493287	0.317415	0.205542	0.530075	0.274377	0.471873	0.408371	0.0551121	0.598914	0	0	0	0	0	0	0	0	0	0	0
chr11:45881175-45881445	MPRA-tested enhancer	0.934267	1.10975	1.4313	0.765127	1.10931	0.808566	0.794517	1.08331	0.987844	0.343821	0.143828	0.0114576	0.592993	0.144205	0.528531	0.549545	0.167615	0.272945	0	0	0	0	0	0	0	0	0	0	0
chr11:45894334-45894604	MPRA-tested enhancer	0.642586	0.708532	0.64504	0.548132	0.827268	1.1032	0.532744	0.407078	0.916129	0.757092	0.673104	0.754189	0.853801	0.500443	0.149497	0.866685	0.943444	0.369298	0	0	0	0	0	0	0	0	0	0	0
chr11:45908153-45908423	MPRA-tested enhancer	0.565329	0.598163	0.500844	0.560336	0.646992	0.622821	0.619188	0.645742	0.695908	0.838443	0.806305	0.890848	0.843007	0.751867	0.779781	0.783814	0.753355	0.690076	0	0	0	0	0	0	0	0	0	0	0
chr11:46260055-46260325	MPRA-tested enhancer	1.06578	1.28504	2.34826	0.923544	0.69753	0.82831	1.07928	0.638892	1.49304	0.184706	0.0423759	5.02515e-09	0.358805	0.687916	0.498877	0.171452	0.761426	0.00607962	0	0	1	0	0	0	0	0	0	1	1
chr11:46335915-46336185	MPRA-tested enhancer	0.855137	0.948804	1.09381	0.802276	0.62645	1.27429	1.00929	0.954845	1.67046	0.458624	0.323896	0.157881	0.537952	0.775708	0.0461636	0.246749	0.315759	0.000746622	0	0	0	0	0	0	0	0	0	0	0
chr11:46365242-46365512	MPRA-tested enhancer	0.926355	0.971177	1.13478	0.996947	0.971931	1.05286	0.946676	1.45959	0.943796	0.354855	0.294208	0.12352	0.261661	0.29323	0.197969	0.326783	0.00862292	0.330707	0	0	0	0	0	0	0	0	0	0	0
chr11:46522972-46523242	MPRA-tested enhancer	0.61019	1.08114	0.64633	0.719179	0.734024	1.12462	0.538609	2.0357	0.664114	0.793619	0.169669	0.752656	0.658503	0.637748	0.13151	0.86187	2.65433e-06	0.731008	0	0	0	0	0	0	0	0	0	0	0
chr11:46697435-46697705	MPRA-tested enhancer	0.890085	1.02557	2.26742	0.770951	0.761737	0.467378	0.907456	0.780341	0.514822	0.406878	0.227806	2.89299e-08	0.584457	0.597942	0.912633	0.381694	0.570609	0.880678	0	0	1	0	0	0	0	0	0	1	1
chr11:46903855-46904125	MPRA-tested enhancer	1.11873	0.990902	1.24339	1.05111	1.12927	1.65453	1.07286	0.908223	1.15828	0.136298	0.269127	0.0585772	0.199804	0.127805	0.000916711	0.177669	0.380593	0.106363	0	0	0	0	0	0	0	0	0	0	0
chr11:46903877-46904147	POSCTRL	1.41263	1.60467	2.0284	1.32291	1.1301	1.14299	1.27317	0.913737	1.4746	0.0137453	0.00170525	3.02437e-06	0.0309904	0.127154	0.117315	0.0465728	0.372704	0.00738407	0	0	0	0	0	0	0	0	0	0	0
chr11:46906775-46907045	MPRA-tested enhancer	0.823442	0.786889	2.78596	0.836357	1.09669	1.38465	0.865375	1.70846	0.768692	0.506194	0.560901	7.9714e-14	0.486782	0.155279	0.0179048	0.443352	0.000451444	0.587773	0	0	1	0	0	0	0	0	0	1	1
chr11:46947469-46947739	MPRA-tested enhancer	0.790296		0.624568					0.790296		0.555835		0.777826					0.555835		0	0	0	0	0	0	0	0	0	0	0
chr11:47111375-47111645	MPRA-tested enhancer	0.789101	1.21206	0.789636	0.77126	0.961016	1.03875	0.82696	1.0405	1.57146	0.557613	0.0737024	0.556817	0.584002	0.307536	0.213092	0.500905	0.211182	0.00253193	0	0	0	0	0	0	0	0	0	0	0
chr11:47143335-47143605	MPRA-tested enhancer	1.21062	0.649435	1.57781	0.842608	2.73163	1.07018	1.06274	1.06992	1.24401	0.0744621	0.748944	0.00235008	0.477395	3.63043e-13	0.180311	0.187774	0.180569	0.058305	0	0	0	0	1	0	0	0	0	1	1
chr11:47164375-47164645	MPRA-tested enhancer	1.20048	1.08973	0.626374	1.38684	1.1573	0.752428	1.31714	1.00582	0.810801	0.0799919	0.161616	0.775793	0.0175449	0.107039	0.611451	0.0325404	0.250902	0.525179	0	0	0	0	0	0	0	0	0	0	0
chr11:47416155-47416425	MPRA-tested enhancer	0.960975	0.984876	1.31792	0.997066	0.643402	0.964251	1.11616	0.756602	1.23035	0.307591	0.276675	0.0323276	0.261515	0.756129	0.303264	0.138426	0.60541	0.0645481	0	0	0	0	0	0	0	0	0	0	0
chr11:47418260-47418530	MPRA-tested enhancer	0.753667	0.500133	36.1271	0.649181	0.345944	0.715545	0.815894	0.835277	1.03414	0.60966	0.891349	0	0.749249	0.965216	0.663515	0.517534	0.488404	0.218177	0	0	1	0	0	0	0	0	0	1	1
chr11:47437675-47437945	MPRA-tested enhancer	0.643022	0.775389	1.47512	0.765681	1.2891	1.03786	0.70675	0.85093	0.811338	0.756577	0.577923	0.00734417	0.592183	0.0410128	0.214062	0.675522	0.464919	0.524372	0	0	0	0	0	0	0	0	0	0	0
chr11:47461910-47462180	MPRA-tested enhancer	0.947056	0.5147	0.536466	0.941575	0.910024	0.803846	0.861163	0.714225	0.872897	0.326267	0.88077	0.863643	0.333746	0.37801	0.535603	0.449627	0.665327	0.432183	0	0	0	0	0	0	0	0	0	0	0
chr11:47464475-47464745	MPRA-tested enhancer	2.14309	0.961393	0.737581	2.25161	0.94757	1.14762	1.88193	0.478386	1.19634	3.58257e-07	0.307037	0.632712	4.03147e-08	0.325569	0.113919	3.55198e-05	0.905858	0.0823354	1	0	0	1	0	0	0	0	0	2	1
chr11:47466775-47467045	MPRA-tested enhancer	0.898604	1.21858	9.49617	0.778848	1.24023	1.24829	0.810138	1.0903	1.45474	0.394472	0.0703308	0	0.572818	0.0599846	0.0564509	0.526173	0.161094	0.00906021	0	0	1	0	0	0	0	0	0	1	1
chr11:47499695-47499965	MPRA-tested enhancer	0.813659	2.7732	1.08766	0.713125	1.4573	1.27573	0.892651	0.71917	1.21611	0.520889	1.14131e-13	0.163533	0.666835	0.0088266	0.0456422	0.403131	0.658515	0.0715957	0	1	0	0	0	0	0	0	0	1	1
chr11:47571451-47571721	MPRA-tested enhancer	0.599506	1.22972	3.74699	1.46467	2.33104	2.18845	0.8046	1.62468	1.09738	0.804912	0.0648477	0	0.00818453	7.3507e-09	1.46616e-07	0.534474	0.00133457	0.154654	0	0	1	0	1	1	0	0	0	3	1
chr11:47586087-47586357	MPRA-tested enhancer	0.943836	1.15856	1.28057	0.948678	1.04505	2.08441	1.03338	1.30205	1.1422	0.330653	0.106164	0.0439212	0.324066	0.206259	1.09147e-06	0.219015	0.0369015	0.117907	0	0	0	0	0	0	0	0	0	0	0
chr11:47591875-47592145	MPRA-tested enhancer	1.54074	0.802396	0.767321	1.16792	0.906924	0.867988	1.53353	0.964944	1.13354	0.0036026	0.537773	0.589783	0.099846	0.382458	0.439467	0.00390646	0.302353	0.124472	0	0	0	0	0	0	0	0	0	0	0
chr11:477075-477345	MPRA-tested enhancer	0.974522	1.19528	0.904078	0.974905	1.68266	1.71395	0.963165	1.20969	1.34871	0.289879	0.0829449	0.386556	0.289387	0.00063657	0.000419125	0.304695	0.0749572	0.0247845	0	0	0	0	0	0	0	0	0	0	0
chr11:47971595-47971865	MPRA-tested enhancer	0.805656	1.20689	0.734642	0.799143	0.955742	1.38435	0.794116	0.883423	1.41171	0.532892	0.0764627	0.636875	0.542638	0.314557	0.0179551	0.550143	0.416646	0.0138665	0	0	0	0	0	0	0	0	0	0	0
chr11:48079663-48079933	MPRA-tested enhancer	1.04035	1.09227	1.22901	1.05138	0.9672	1.43709	0.848202	1.42267	0.64907	0.211343	0.159285	0.0651851	0.199517	0.299393	0.0108187	0.469006	0.0124699	0.749382	0	0	0	0	0	0	0	0	0	0	0
chr11:492602-492872	MPRA-tested enhancer	0.834888	1.17836	1.10756	0.851021	0.844117	1.29813	0.998774	1.06763	0.997278	0.48899	0.093121	0.145711	0.464784	0.475131	0.0381075	0.259427	0.182853	0.261256	0	0	0	0	0	0	0	0	0	0	0
chr11:531354-531624	MPRA-tested enhancer	0.562311	0.816967	0.674244	0.579712	0.53779	0.573426	0.60715	0.636641	0.526317	0.841211	0.515923	0.718264	0.824818	0.862549	0.83086	0.796872	0.764047	0.871827	0	0	0	0	0	0	0	0	0	0	0
chr11:548795-549065	MPRA-tested enhancer	0.709656	0.803758	0.698444	1.13168	0.321119	0.893753	1.23941	3.92372	2.04641	0.671573	0.535734	0.686697	0.125919	0.97182	0.401525	0.0603513	0	2.18946e-06	0	0	0	0	0	0	0	1	0	1	1
chr11:57343855-57344125	MPRA-tested enhancer	1.13646	0.816335	1.76943	1.03133	0.897114	0.599549	1.02896	0.748064	2.20455	0.122234	0.516871	0.000193426	0.221304	0.396635	0.804868	0.223972	0.617738	1.06061e-07	0	0	0	0	0	0	0	0	1	1	1
chr11:57347976-57348246	MPRA-tested enhancer	0.933814	1.01654	0.801834	0.918901	0.879521	1.03024	0.933196	1.98794	1.57358	0.34445	0.238212	0.538614	0.365364	0.422392	0.22253	0.345307	6.14907e-06	0.00246988	0	0	0	0	0	0	0	0	0	0	0
chr11:57479063-57479333	MPRA-tested enhancer	0.781741	0.57584	0.917091	0.90274	1.07792	2.1117	0.736277	1.0133	1.31386	0.568537	0.828556	0.367931	0.388487	0.172757	6.53981e-07	0.634561	0.242016	0.0334497	0	0	0	0	0	1	0	0	0	1	1
chr11:57547222-57547492	MPRA-tested enhancer	1.39038	1.4584	1.70729	1.46006	1.3663	1.67696	1.34333	2.32092	0.928438	0.0169757	0.00872763	0.000458603	0.00858104	0.0211813	0.000686	0.0259846	9.17603e-09	0.351938	0	0	0	0	0	0	0	1	0	1	1
chr11:57584435-57584705	MPRA-tested enhancer	0.890171	4.00883	1.24285	0.794438	1.19683	1.02948	0.840225	1.93553	1.59993	0.406753	0	0.0588167	0.549663	0.082056	0.223379	0.480973	1.49144e-05	0.00180578	0	1	0	0	0	0	0	0	0	1	1
chr11:57642624-57642894	MPRA-tested enhancer	0.926401	1.15765	1.90867	0.785508	0.83984	1.14707	0.578018	0.416258	0.446713	0.354791	0.106797	2.31507e-05	0.562951	0.481551	0.114319	0.82646	0.939401	0.924359	0	0	0	0	0	0	0	0	0	0	0
chr11:57700687-57700957	MPRA-tested enhancer	0.605091	0.75553	0.556267	0.523082	0.63928	0.87621	0.502333	0.524062	0.321135	0.799057	0.606963	0.846663	0.874363	0.760973	0.427281	0.889796	0.873599	0.971816	0	0	0	0	0	0	0	0	0	0	0
chr11:57799475-57799745	MPRA-tested enhancer	1.03722	0.443644	0.765529	0.793661	0.714262	0.838578	0.580103	0.838443	0.985533	0.214766	0.925993	0.592405	0.550822	0.665276	0.483447	0.824438	0.483649	0.275846	0	0	0	0	0	0	0	0	0	0	0
chr11:57800695-57800965	MPRA-tested enhancer	2.1823	3.11363	2.66592	1.9067	2.16775	2.02938	2.20347	3.44479	1.36741	1.6579e-07	0	2.15195e-12	2.39011e-05	2.2122e-07	2.97198e-06	1.08393e-07	0	0.0209695	1	1	1	0	1	0	1	1	0	6	1
chr11:57819298-57819568	MPRA-tested enhancer	0.52869	0.717727	0.326242	0.718697	0.47259	0.805996	0.796177	0.846677	0.977969	0.869945	0.660509	0.97055	0.659169	0.909472	0.532382	0.547068	0.471291	0.285451	0	0	0	0	0	0	0	0	0	0	0
chr11:579925-580195	MPRA-tested enhancer	0.737657	0.724718	0.864064	0.706918	0.717374	0.928867	0.773174	0.68512	0.962471	0.632604	0.650811	0.445303	0.675294	0.660996	0.351338	0.581187	0.704267	0.305611	0	0	0	0	0	0	0	0	0	0	0
chr11:59355076-59355346	MPRA-tested enhancer	0.69946	0.424308	1.54041	0.606614	0.812526	0.914942	0.812475	0.819106	1.83292	0.685339	0.935674	0.0036162	0.797441	0.522591	0.370986	0.522667	0.512709	7.58887e-05	0	0	0	0	0	0	0	0	0	0	0
chr11:59480475-59480745	MPRA-tested enhancer	0.673473	0.353391	1.24491	0.627046	0.687629	1.54365	0.797297	0.847628	0.446162	0.719244	0.963003	0.0579128	0.775035	0.700994	0.00348612	0.545396	0.469865	0.924654	0	0	0	0	0	0	0	0	0	0	0
chr11:59574515-59574785	MPRA-tested enhancer	0.611509	0.483491	0.592576	0.599146	0.716142	0.561366	0.525135	0.762715	0.682966	0.792199	0.902588	0.812033	0.805286	0.662693	0.842072	0.872758	0.596517	0.707064	0	0	0	0	0	0	0	0	0	0	0
chr11:60699375-60699645	MPRA-tested enhancer	0.660616	0.525669		0.258881	1.37361	1.56968	1.05177	0.716233	0.483676	0.735339	0.872338		0.983934	0.0198203	0.00258489	0.199107	0.662567	0.902468	0	0	0	0	0	0	0	0	0	0	0
chr11:60861015-60861285	MPRA-tested enhancer	1.35443	1.49074	1.37057	1.33765	1.62059	1.22517	1.25526	1.29116	1.28842	0.0235613	0.00623043	0.0203778	0.0273039	0.00140363	0.0670457	0.0535324	0.0403362	0.0412401	0	0	0	0	0	0	0	0	0	0	0
chr11:60880055-60880325	MPRA-tested enhancer	1.24341	2.63007	1.26861	1.20286	1.36293	1.6677	1.04968	1.50611	1.47043	0.0585701	5.54023e-12	0.0482737	0.0786643	0.0218357	0.00077387	0.201318	0.00528297	0.00771136	0	1	0	0	0	0	0	0	0	1	1
chr11:61042295-61042565	MPRA-tested enhancer	3.3927	1.37885	1.71384	2.92332	2.35104	1.24662	3.38656	1.35379	1.68591	0	0.0188907	0.000419747	1.44329e-15	4.72317e-09	0.0571707	0	0.0236956	0.000609955	1	0	0	1	1	0	1	0	0	4	1
chr11:61071955-61072225	MPRA-tested enhancer	1.44052	2.40146	2.58146	1.40339	0.970702	1.18239	1.45284	2.55793	1.10587	0.0104555	1.51164e-09	1.93995e-11	0.015016	0.294825	0.0906188	0.00923668	3.51709e-11	0.147172	0	1	1	0	0	0	0	1	0	3	1
chr11:61103155-61103425	MPRA-tested enhancer	0.768646	0.830616	1.29308	0.801021	0.663616	0.829062	0.84376	0.533917	0.877384	0.587841	0.495409	0.0397117	0.53983	0.731626	0.497746	0.475666	0.865731	0.425546	0	0	0	0	0	0	0	0	0	0	0
chr11:61125395-61125665	MPRA-tested enhancer	0.814572	0.716663	1.10317	0.822815	1.74373	1.93963	0.955115	1.3282	0.937358	0.519518	0.661976	0.149524	0.507135	0.000278151	1.39357e-05	0.315396	0.0296213	0.339545	0	0	0	0	0	0	0	0	0	0	0
chr11:61129554-61129824	MPRA-tested enhancer	0.870495	1.05655	1.03406	0.856991	1.15815	1.11444	0.873329	1.37166	1.9027	0.435745	0.194121	0.218266	0.455853	0.106447	0.13986	0.431543	0.0201762	2.54931e-05	0	0	0	0	0	0	0	0	0	0	0
chr11:61130039-61130309	MPRA-tested enhancer	1.16209	1.4382	0.60243	0.944251	0.615306	0.435844	0.880026	0.833208	0.722295	0.103746	0.0106997	0.80186	0.330086	0.788077	0.930024	0.421648	0.491514	0.654184	0	0	0	0	0	0	0	0	0	0	0
chr11:61146551-61146821	MPRA-tested enhancer	0.750419	0.548732	2.32055	0.817383	0.419213	0.70354	0.718574	0.425549	0.797896	0.614348	0.853282	9.24973e-09	0.515297	0.938053	0.67986	0.65934	0.935084	0.544501	0	0	1	0	0	0	0	0	0	1	1
chr11:61148275-61148545	MPRA-tested enhancer	1.3021	1.72565	0.997938	1.18817	2.27893	1.59472	1.40725	1.60332	1.78228	0.0368868	0.000357249	0.260448	0.0871141	2.26736e-08	0.00192243	0.0144732	0.00173343	0.000160752	0	0	0	0	1	0	0	0	0	1	1
chr11:61158602-61158872	MPRA-tested enhancer	0.747554	0.489277	0.697666	0.926436	0.306692	0.549546	1.0512	0.823493	2.05334	0.61847	0.898781	0.687735	0.354742	0.975154	0.852576	0.199713	0.506117	1.93133e-06	0	0	0	0	0	0	0	0	0	0	0
chr11:61334755-61335025	MPRA-tested enhancer	1.02672	1.21835	0.97492	0.93218	0.802328	0.89996	0.964839	1.25007	0.774089	0.226503	0.0704485	0.289367	0.346719	0.537875	0.392507	0.302491	0.0556938	0.57984	0	0	0	0	0	0	0	0	0	0	0
chr11:61336275-61336545	MPRA-tested enhancer	4.91397	2.33452	3.24905	4.53749	1.42258	1.50363	4.31085	1.27033	2.21436	0	6.80907e-09	0	0	0.0124815	0.00542664	0	0.0476255	8.69019e-08	1	1	1	1	0	0	1	0	1	6	1
chr11:61345135-61345405	MPRA-tested enhancer	1.12207	1.19808	1.01418	1.21859	0.933283	1.20187	1.15307	1.11177	1.02953	0.133566	0.0813434	0.24098	0.0703281	0.345186	0.0792165	0.110004	0.142117	0.223329	0	0	0	0	0	0	0	0	0	0	0
chr11:61369795-61370065	MPRA-tested enhancer	1.3919	0.747675	1.16714	1.02851	1.38537	1.34928	1.01929	1.76505	1.50649	0.0167358	0.618297	0.100359	0.224476	0.0177855	0.0246614	0.235017	0.000205906	0.00526144	0	0	0	0	0	0	0	0	0	0	0
chr11:61401056-61401326	MPRA-tested enhancer	0.496745	0.786544	0.83073	0.56095	1.01212	0.978303	0.587944	0.550502	0.682668	0.893709	0.561414	0.495238	0.84245	0.243407	0.285024	0.816702	0.851745	0.70745	0	0	0	0	0	0	0	0	0	0	0
chr11:61488775-61489045	MPRA-tested enhancer	0.976215	1.6296	1.25721	0.988291	1.20823	1.09709	0.995607	0.689804	0.839777	0.287701	0.00125537	0.0527371	0.272384	0.0757392	0.154922	0.263307	0.698141	0.481645	0	0	0	0	0	0	0	0	0	0	0
chr11:61488944-61489214	POSCTRL	1.2905	1.43245	1.7641	1.36397	1.80184	1.15672	1.53432	1.30737	0.682007	0.0405504	0.0113283	0.00020871	0.0216327	0.000120802	0.107442	0.0038723	0.0353107	0.708305	0	0	0	0	0	0	0	0	0	0	0
chr11:61531175-61531445	MPRA-tested enhancer	0.80358	0.603283	1.49051	0.779304	0.970155	1.21258	0.847358	0.789716	1.09165	0.536001	0.800964	0.00624547	0.572144	0.295537	0.0734269	0.47027	0.556698	0.159855	0	0	0	0	0	0	0	0	0	0	0
chr11:61632175-61632445	MPRA-tested enhancer	1.08788	0.895855	0.752589	0.921642	0.930784	0.552686	1.06733	0.594226	0.612502	0.163335	0.398464	0.611218	0.361487	0.348663	0.849833	0.183145	0.810352	0.791126	0	0	0	0	0	0	0	0	0	0	0
chr11:61701355-61701625	MPRA-tested enhancer	0.851729	0.92893	1.10646	0.976645	0.972968	1.38417	0.976201	1.3348	1.34143	0.463723	0.35125	0.146663	0.287149	0.291887	0.0179851	0.287718	0.0279862	0.0264208	0	0	0	0	0	0	0	0	0	0	0
chr11:61733435-61733705	MPRA-tested enhancer	1.39908	0.721759	0.996429	1.56629	0.99627	1.61018	1.42337	0.887608	1.08375	0.015642	0.654928	0.262297	0.00268897	0.262492	0.00159468	0.0123853	0.410503	0.167202	0	0	0	0	0	0	0	0	0	0	0
chr11:61746095-61746365	MPRA-tested enhancer	0.721262	1.66139	0.912954	0.528806	0.415471	0.526881	0.631777	0.985025	0.626174	0.655617	0.000839496	0.37382	0.869853	0.939757	0.871382	0.769654	0.276487	0.776019	0	0	0	0	0	0	0	0	0	0	0
chr11:61749755-61750025	MPRA-tested enhancer	1.02896	0.76268	1.23828	0.97336	0.952262	0.968034	1.03418	4.55851	0.876722	0.223965	0.596567	0.0608656	0.29138	0.319228	0.298302	0.218127	0	0.426523	0	0	0	0	0	0	0	1	0	1	1
chr11:61780879-61781149	MPRA-tested enhancer	0.69652	0.928689	1.15348	0.832335	1.08115	1.13884	0.773426	0.947717	0.966355	0.689262	0.351587	0.109716	0.492826	0.16966	0.12042	0.580817	0.325369	0.3005	0	0	0	0	0	0	0	0	0	0	0
chr11:61835677-61835947	MPRA-tested enhancer	0.944775	0.492453	0.436844	0.910357	0.921654	1.05734	1.37053	0.871285	1.28537	0.329371	0.896646	0.929517	0.377534	0.36147	0.193306	0.0203853	0.434572	0.0422661	0	0	0	0	0	0	0	0	0	0	0
chr11:61899495-61899765	MPRA-tested enhancer	1.28571	1.29448	2.60094	1.25286	1.12212	1.30849	1.31306	1.14964	1.25893	0.0421482	0.039261	1.1788e-11	0.0545225	0.133527	0.0349862	0.0336743	0.112455	0.0520433	0	0	1	0	0	0	0	0	0	1	1
chr11:61909035-61909305	MPRA-tested enhancer	1.75613	0.510747	0.921865	1.7587	0.534852	0.986697	1.75538	0.916596	0.795343	0.000233687	0.88371	0.361173	0.000225343	0.864967	0.274383	0.000236165	0.368634	0.548313	0	0	0	0	0	0	0	0	0	0	0
chr11:61923615-61923885	MPRA-tested enhancer	1.83211	1.1917	1.52332	1.79358	0.762045	1.10667	1.96708	1.17573	2.6984	7.68296e-05	0.0850253	0.00437641	0.00013637	0.597493	0.146478	8.78804e-06	0.0947823	8.99836e-13	0	0	0	0	0	0	0	0	1	1	1
chr11:61971420-61971690	MPRA-tested enhancer	1.23169	1.14348	1.12723	1.14761	1.72156	2.08761	1.05072	0.953239	1.23897	0.0639122	0.116953	0.129424	0.113923	0.000377832	1.0283e-06	0.200214	0.317913	0.0605528	0	0	0	0	0	0	0	0	0	0	0
chr11:62069995-62070265	MPRA-tested enhancer	1.08856	2.52109	1.72579	1.11476	0.397009	1.84853	0.92031	0.793348	1.06833	0.162695	8.79129e-11	0.00035659	0.139591	0.94763	5.98033e-05	0.363369	0.551288	0.182146	0	1	0	0	0	0	0	0	0	1	1
chr11:62556175-62556445	POSCTRL	1.49325	2.32662	0.854814	1.51685	1.29354	1.44832	1.7966	1.59207	1.11354	0.00606636	8.09911e-09	0.459107	0.00469961	0.0395619	0.00966824	0.000130476	0.00198451	0.140617	0	1	0	0	0	0	0	0	0	1	1
chr11:62669788-62670058	MPRA-tested enhancer	0.706808	0.912903	0.979874	0.795695	0.980771	1.10458	0.834282	0.800561	1.22365	0.675443	0.373894	0.283017	0.547787	0.281874	0.148294	0.4899	0.540518	0.0677927	0	0	0	0	0	0	0	0	0	0	0
chr11:62689322-62689592	MPRA-tested enhancer	0.77058	1.25452	0.93624	0.670481	1.21308	0.929729	0.750712	1.15897	0.849273	0.585002	0.0538374	0.34109	0.723032	0.0731686	0.350134	0.613926	0.105885	0.467401	0	0	0	0	0	0	0	0	0	0	0
chr11:62713598-62713868	MPRA-tested enhancer	0.988971	1.16781	1.52888	1.46084	0.895475	1.55091	0.973142	1.22798	1.09494	0.271535	0.0999159	0.00411471	0.00851312	0.399018	0.00320999	0.291663	0.0656817	0.156855	0	0	0	0	0	0	0	0	0	0	0
chr11:62747450-62747720	MPRA-tested enhancer	1.1239	0.93241	1.88115	0.849226	1.39408	1.99623	0.867835	2.05778	1.20896	0.13209	0.346399	3.59598e-05	0.467471	0.0163974	5.32674e-06	0.439693	1.78142e-06	0.0753474	0	0	0	0	0	0	0	0	0	0	0
chr11:62755319-62755589	MPRA-tested enhancer	0.931758	0.614875	1.44509	0.74728	0.729078	1.70607	0.837333	0.91058	0.641156	0.347306	0.788548	0.00998736	0.618864	0.644712	0.0004662	0.485316	0.377214	0.758774	0	0	0	0	0	0	0	0	0	0	0
chr11:62775480-62775750	MPRA-tested enhancer	0.967374	1.26138	1.6328	0.934538	1.39347	1.31998	1.05209	1.63871	1.6117	0.299165	0.0510682	0.00120635	0.343445	0.0164906	0.0317684	0.198779	0.00112025	0.00156554	0	0	0	0	0	0	0	0	0	0	0
chr11:63532915-63533185	MPRA-tested enhancer	1.18593	1.41903	0.649734	0.911461	0.985214	1.39351	1.07878	2.05024	0.952879	0.0884562	0.0129193	0.748585	0.375954	0.276249	0.0164849	0.171924	2.04302e-06	0.318398	0	0	0	0	0	0	0	0	0	0	0
chr11:63537355-63537625	MPRA-tested enhancer	0.910522	0.990184	4.26417	0.700689	0.903588	3.68227	0.937989	2.70882	1.13913	0.377297	0.270022	0	0.683693	0.387263	0	0.338676	6.78124e-13	0.120202	0	0	1	0	0	1	0	1	0	3	1
chr11:63554935-63555205	MPRA-tested enhancer	0.733471	0.917193	1.05187	0.671081	0.761339	1.30258	0.686689	0.623646	0.897316	0.638529	0.367785	0.199004	0.722274	0.598523	0.0367404	0.702222	0.778858	0.396342	0	0	0	0	0	0	0	0	0	0	0
chr11:63574515-63574785	MPRA-tested enhancer	1.63415	1.36514	1.41169	1.95232	1.74936	1.72233	1.72088	1.57932	1.43639	0.00118616	0.0214044	0.013869	1.12758e-05	0.000257082	0.000373887	0.000381375	0.00230868	0.0108948	0	0	0	0	0	0	0	0	0	0	0
chr11:63699515-63699785	MPRA-tested enhancer	0.664656	1.26365	2.06966	0.549916	1.28912	1.27739	1.01378	0.965033	0.550721	0.730333	0.0501739	1.4333e-06	0.852255	0.041007	0.0450441	0.24145	0.302235	0.851554	0	0	0	0	0	0	0	0	0	0	0
chr11:63825358-63825628	MPRA-tested enhancer	0.988531	0.287425	0.895411	1.00001	0.890049	1.41986	0.902317	1.38865	1.91072	0.272085	0.979085	0.39911	0.257923	0.406932	0.0128165	0.389097	0.0172509	2.23936e-05	0	0	0	0	0	0	0	0	0	0	0
chr11:63847370-63847640	MPRA-tested enhancer	1.77688	1.83433	0.953009	1.22504	1.0895	1.19031	1.14808	1.28702	1.23664	0.00017379	7.42937e-05	0.318223	0.0671101	0.161826	0.0858432	0.113586	0.0417069	0.0616142	0	0	0	0	0	0	0	0	0	0	0
chr11:63982592-63982862	MPRA-tested enhancer	0.946346	1.28209	1.33248	0.976773	1.47148	1.23186	1.03045	1.32658	1.62795	0.327232	0.0433909	0.028554	0.286984	0.00762828	0.0638346	0.222299	0.0300371	0.00128143	0	0	0	0	0	0	0	0	0	0	0
chr11:64048115-64048385	MPRA-tested enhancer	0.967652	1.3806	1.26549	0.829657	1.13226	0.980212	0.801415	1.1376	1.03714	0.298801	0.0185884	0.0494612	0.496852	0.125466	0.282587	0.539241	0.121361	0.214864	0	0	0	0	0	0	0	0	0	0	0
chr11:64056315-64056585	MPRA-tested enhancer	1.03088	0.812688	0.816581	1.15253	0.756652	0.748883	1.22468	0.758191	0.50281	0.221814	0.522346	0.516502	0.110389	0.605337	0.61656	0.0672838	0.603103	0.889457	0	0	0	0	0	0	0	0	0	0	0
chr11:64078275-64078545	MPRA-tested enhancer	1.00248	1.25023	1.28289	1.02365	1.1265	1.04261	1.12337	1.13352	1.59453	0.25492	0.0556278	0.0431119	0.229996	0.130001	0.208892	0.132511	0.124487	0.00192695	0	0	0	0	0	0	0	0	0	0	0
chr11:64095275-64095545	MPRA-tested enhancer	0.584974	0.925982	0.458383	0.606435	0.538298	0.710245	0.624918	0.585379	0.742676	0.819656	0.355378	0.917894	0.797632	0.862127	0.670771	0.777432	0.819256	0.625458	0	0	0	0	0	0	0	0	0	0	0
chr11:64115575-64115845	MPRA-tested enhancer	1.0359	1.01843	0.859126	0.817806	1.05336	0.974991	0.770412	0.798229	1.27658	0.21623	0.23602	0.452665	0.514662	0.197438	0.289276	0.585248	0.544004	0.0453342	0	0	0	0	0	0	0	0	0	0	0
chr11:64132115-64132385	MPRA-tested enhancer	1.62894	1.87753	2.89265	1.67813	1.41685	12.1314	1.41286	2.34011	1.71848	0.00126585	3.80728e-05	3.55271e-15	0.000675605	0.0131962	0	0.0137139	6.01856e-09	0.000394074	0	0	1	0	0	1	0	1	0	3	1
chr11:64144755-64145025	MPRA-tested enhancer	1.25039	2.12661	2.53243	1.01613	1.49119	1.81381	1.04801	1.51676	1.93773	0.0555598	4.92219e-07	6.64458e-11	0.238693	0.00620062	0.00010115	0.203087	0.00470392	1.4382e-05	0	1	1	0	0	0	0	0	0	2	1
chr11:64264455-64264725	MPRA-tested enhancer	0.652479	0.901509	0.933859	0.806762	0.99633	0.679081	0.794022	1.1037	0.941832	0.745278	0.390265	0.344387	0.531235	0.262419	0.712078	0.550283	0.149057	0.333394	0	0	0	0	0	0	0	0	0	0	0
chr11:64335075-64335345	MPRA-tested enhancer	1.24515	1.00954	2.65304	1.26818	0.992033	2.36183	1.36052	1.13735	1.10105	0.0578081	0.246453	3.02891e-12	0.0484332	0.267722	3.71275e-09	0.0223142	0.121554	0.151393	0	0	1	0	0	1	0	0	0	2	1
chr11:64338292-64338562	MPRA-tested enhancer	0.870596	2.68734	0.732652	0.716617	1.10448	1.00135	0.914899	1.30166	1.85555	0.435594	1.21281e-12	0.639684	0.662039	0.148376	0.25629	0.371048	0.037019	5.36681e-05	0	1	0	0	0	0	0	0	0	1	1
chr11:64380355-64380625	MPRA-tested enhancer	0.768925	0.904075	0.849589	0.742617	0.756415	0.46836	0.861413	0.734958	0.944806	0.587431	0.38656	0.466927	0.625542	0.60568	0.912044	0.449253	0.636427	0.329329	0	0	0	0	0	0	0	0	0	0	0
chr11:64407335-64407605	MPRA-tested enhancer	0.60806	0.336457	1.09367	0.599029	0.574828	0.873025	0.51745	0.613192	0.587768	0.795902	0.967876	0.158007	0.805408	0.829524	0.431994	0.878694	0.790378	0.816878	0	0	0	0	0	0	0	0	0	0	0
chr11:64410662-64410932	MPRA-tested enhancer	0.785071	1.60494	1.0877	0.580075	0.895447	0.514047	0.915627	1.27531	1.01518	0.5636	0.00169959	0.163502	0.824465	0.399059	0.881259	0.370012	0.0457929	0.2398	0	0	0	0	0	0	0	0	0	0	0
chr11:64445575-64445845	MPRA-tested enhancer	0.735703	1.28329	0.74965	0.987202	1.45882	0.814447	0.897802	1.07873	1.06269	0.635373	0.0429768	0.615456	0.27375	0.00869049	0.519706	0.395636	0.171979	0.187825	0	0	0	0	0	0	0	0	0	0	0
chr11:64605095-64605365	MPRA-tested enhancer	0.846962	0.955721	1.08044	1.23919	1.14705	1.05401	1.1295	0.64383	0.99469	0.470864	0.314586	0.170335	0.0604525	0.114328	0.196763	0.127623	0.755622	0.264436	0	0	0	0	0	0	0	0	0	0	0
chr11:64675455-64675725	MPRA-tested enhancer	0.962946	1.16446	1.13699	0.868632	0.97113	1.32381	1.00187	1.07359	1.01635	0.304984	0.10215	0.121826	0.43851	0.294269	0.0307527	0.255663	0.176963	0.238433	0	0	0	0	0	0	0	0	0	0	0
chr11:64842807-64843077	MPRA-tested enhancer	1.56452	4.65597	2.09863	1.38421	2.16593	2.3998	1.49645	2.14521	1.64992	0.00274474	0	8.36865e-07	0.017979	2.29267e-07	1.57021e-09	0.00586235	3.43833e-07	0.000972154	0	1	0	0	1	1	0	1	0	4	1
chr11:64851379-64851649	MPRA-tested enhancer	1.29064	0.788064	0.849346	1.07083	0.90064	0.956828	1.2982	1.00503	0.927085	0.0405049	0.559154	0.467292	0.179675	0.391523	0.313106	0.0380876	0.251851	0.353831	0	0	0	0	0	0	0	0	0	0	0
chr11:64863366-64863636	MPRA-tested enhancer	0.855617	0.866501	0.851668	0.748006	1.25743	1.2554	0.896571	1.09315	1.29479	0.457907	0.441676	0.463813	0.617821	0.0526465	0.0534731	0.397423	0.158484	0.0391615	0	0	0	0	0	0	0	0	0	0	0
chr11:64881555-64881825	MPRA-tested enhancer	1.14212	1.03205	1.24721	0.956925	1.15554	0.898843	1.04636	1.13907	2.44576	0.117961	0.220498	0.056916	0.312977	0.108264	0.394125	0.204853	0.12025	5.39457e-10	0	0	0	0	0	0	0	0	1	1	1
chr11:64899368-64899638	MPRA-tested enhancer	0.903346	0.874226	1.15698	0.848914	0.756913	0.997335	0.834992	0.791213	0.690637	0.387611	0.430215	0.107258	0.467939	0.604958	0.261187	0.488833	0.554469	0.697047	0	0	0	0	0	0	0	0	0	0	0
chr11:64935695-64935965	MPRA-tested enhancer	3.05043	1.68468	0.763915	3.30115	0.860828	1.90583	2.73019	1.10852	0.901751	0	0.000619885	0.594764	0	0.450126	2.42379e-05	3.77809e-13	0.144887	0.389916	1	0	0	1	0	0	1	0	0	3	1
chr11:65073608-65073878	MPRA-tested enhancer	1.01812	0.888993	1.13249	0.686258	3.62735	1.19109	1.01126	1.40927	0.368862	0.236375	0.408476	0.125288	0.702785	0	0.085381	0.24442	0.014196	0.958038	0	0	0	0	1	0	0	0	0	1	1
chr11:65150775-65151045	MPRA-tested enhancer	0.941738	1.18796	0.955492	0.937751	1.60725	1.21809	0.980819	1.24798	1.39665	0.333522	0.0872377	0.314892	0.339004	0.00165276	0.0705798	0.281813	0.0565867	0.0160051	0	0	0	0	0	0	0	0	0	0	0
chr11:65169509-65169779	MPRA-tested enhancer	0.71984	0.766328	0.990928	0.984752	1.45305	0.775293	0.874823	0.472455	0.854807	0.657589	0.591236	0.269095	0.276831	0.00921625	0.578065	0.429331	0.909555	0.459118	0	0	0	0	0	0	0	0	0	0	0
chr11:65298775-65299045	MPRA-tested enhancer	1.19558	1.69496	2.33012	1.03554	1.61044	1.58188	1.2365	1.11455	1.32773	0.0827689	0.000540983	7.5007e-09	0.21662	0.00158971	0.00224011	0.0616755	0.139769	0.0297431	0	0	1	0	0	0	0	0	0	1	1
chr11:65310815-65311085	MPRA-tested enhancer	0.992659	0.894725	0.866669	0.925333	1.61783	2.11193	0.969932	0.9715	1.06308	0.266946	0.400109	0.441428	0.35629	0.00145212	6.51049e-07	0.295827	0.293789	0.187426	0	0	0	0	0	1	0	0	0	1	1
chr11:65947299-65947569	MPRA-tested enhancer	1.25469	1.80194	1.71995	1.30547	1.40688	1.73278	1.15747	1.57496	1.50642	0.0537667	0.000120621	0.00038626	0.035874	0.0145237	0.000323846	0.106922	0.00243002	0.00526528	0	0	0	0	0	0	0	0	0	0	0
chr11:6597035-6597305	MPRA-tested enhancer	0.689263	2.30329	0.989538	0.802679	1.12129	0.943419	0.831174	1.10073	0.736553	0.698852	1.34534e-08	0.270826	0.537349	0.134201	0.331222	0.494571	0.151676	0.634169	0	1	0	0	0	0	0	0	0	1	1
chr11:66084863-66085133	MPRA-tested enhancer	0.598442	0.428954	0.575949	0.513267	0.678818	0.803845	0.536705	1.06399	1.06277	0.806016	0.933443	0.828451	0.881842	0.712417	0.535605	0.863446	0.186504	0.187739	0	0	0	0	0	0	0	0	0	0	0
chr11:66225195-66225465	MPRA-tested enhancer	0.867862	1.76272	0.546924	0.825484	0.666858	0.96691	0.770131	1.22356	1.1719	0.439654	0.000212846	0.854842	0.503125	0.727584	0.299773	0.585661	0.0678379	0.0972365	0	0	0	0	0	0	0	0	0	0	0
chr11:66243815-66244085	MPRA-tested enhancer	0.67141	1.51638	0.776666	0.70795	0.717429	0.992847	0.706162	0.771767	0.877401	0.721858	0.00472391	0.57604	0.673894	0.66092	0.266714	0.676318	0.583257	0.42552	0	0	0	0	0	0	0	0	0	0	0
chr11:66324489-66324759	MPRA-tested enhancer	1.18952	0.975987	1.70553	0.849636	1.20589	1.38332	0.941308	1.53341	1.07593	0.0863069	0.287994	0.000469639	0.466857	0.0770031	0.018127	0.334112	0.0039116	0.174679	0	0	0	0	0	0	0	0	0	0	0
chr11:66326538-66326808	MPRA-tested enhancer	1.0758	1.50409	1.78117	1.04294	1.28004	1.46358	1.14468	1.1299	1.26366	0.174806	0.00539988	0.000163363	0.208529	0.0441056	0.00827663	0.116064	0.127314	0.0501713	0	0	0	0	0	0	0	0	0	0	0
chr11:6635575-6635845	MPRA-tested enhancer	1.0194	0.986627	2.32316	1.03354	1.64794	0.493987	1.18248	1.31283	1.63354	0.234888	0.274472	8.73724e-09	0.218843	0.000996924	0.895603	0.0905629	0.0337404	0.00119527	0	0	1	0	0	0	0	0	0	1	1
chr11:66569117-66569387	MPRA-tested enhancer	0.693182	0.918978	1.34835	0.882823	0.56897	1.2207	0.751791	1.1238	0.660767	0.693689	0.365254	0.0248639	0.417529	0.835061	0.0692587	0.612369	0.132168	0.735153	0	0	0	0	0	0	0	0	0	0	0
chr11:66607215-66607485	MPRA-tested enhancer	0.73897	0.956712	1.27256	0.645826	0.864643	0.993023	0.717264	0.907954	0.924694	0.630738	0.31326	0.0467965	0.753256	0.444442	0.266496	0.661147	0.380978	0.357187	0	0	0	0	0	0	0	0	0	0	0
chr11:66890055-66890325	MPRA-tested enhancer	1.09127	0.860789	1.56582	1.07402	1.03845	0.888395	1.0413	1.14468	1.34164	0.160201	0.450184	0.00270383	0.176534	0.213422	0.409352	0.210303	0.116069	0.026372	0	0	0	0	0	0	0	0	0	0	0
chr11:67403676-67403946	MPRA-tested enhancer	4.58368	0.673144	1.52864	4.55262	1.24049	1.05173	3.93987	0.984543	0.761845	0	0.719662	0.00412573	0	0.0598681	0.199151	0	0.277094	0.597784	1	0	0	1	0	0	1	0	0	3	1
chr11:67451055-67451325	MPRA-tested enhancer	1.31353	2.06004	1.79438	1.20516	1.98042	1.56744	1.16582	1.5536	1.84214	0.0335422	1.70951e-06	0.000134782	0.0774033	6.99881e-06	0.00265321	0.101239	0.00311268	6.59597e-05	0	0	0	0	0	0	0	0	0	0	0
chr11:67585715-67585985	MPRA-tested enhancer	0.721857	0.412001	0.909462	0.680359	0.689174	0.557717	0.514731	0.548087	0.9532	0.654792	0.941303	0.378816	0.710434	0.698969	0.845366	0.880747	0.85384	0.317966	0	0	0	0	0	0	0	0	0	0	0
chr11:68010093-68010363	POSCTRL	0.988361	1.23356	0.889819	0.983667	1.03409	0.920011	1.01811	1.09106	1.03553	0.272297	0.0630347	0.407268	0.278202	0.218234	0.363792	0.23639	0.160397	0.216638	0	0	0	0	0	0	0	0	0	0	0
chr11:68013235-68013505	MPRA-tested enhancer	0.824882	1.01302	1.5787	1.14222	1.87766	1.80802	1.01728	0.991607	1.73099	0.504029	0.24234	0.00232559	0.11789	3.79939e-05	0.000110248	0.237353	0.268251	0.000331953	0	0	0	0	0	0	0	0	0	0	0
chr11:68017495-68017765	MPRA-tested enhancer	0.780359	1.28151	0.956212	0.789037	1.21594	1.19703	0.786609	1.16019	1.15661	0.570583	0.043593	0.313929	0.557708	0.0716816	0.0819398	0.561317	0.105046	0.107521	0	0	0	0	0	0	0	0	0	0	0
chr11:68053195-68053465	MPRA-tested enhancer	0.869778	1.27328	0.679289	0.800938	0.917886	1.30018	0.881399	0.679503	0.963033	0.436809	0.0465317	0.711811	0.539955	0.366803	0.0374746	0.419624	0.711536	0.30487	0	0	0	0	0	0	0	0	0	0	0
chr11:68117115-68117385	MPRA-tested enhancer	0.84307	0.410243	0.60991	0.883995	0.911889	0.773632	0.723581	0.929912	1.24699	0.476703	0.942075	0.793921	0.415805	0.375341	0.580513	0.652395	0.349878	0.0570116	0	0	0	0	0	0	0	0	0	0	0
chr11:68123035-68123305	MPRA-tested enhancer	0.77285	0.660203	0.748729	0.569967	0.381348	1.13128	0.788498	0.80598	0.997709	0.581663	0.735849	0.616782	0.834126	0.953648	0.126235	0.55851	0.532406	0.260728	0	0	0	0	0	0	0	0	0	0	0
chr11:6833455-6833725	MPRA-tested enhancer	0.901555	0.764752	0.646033	0.708891	2.75319	0.915798	1.05948	0.5088	2.65258	0.390199	0.593542	0.753009	0.672615	1.99951e-13	0.369768	0.191101	0.885139	3.06621e-12	0	0	0	0	1	0	0	0	1	2	1
chr11:68396495-68396765	MPRA-tested enhancer	1.24333	1.52041	1.54711	1.11755	1.83704	1.48749	1.23984	1.71528	1.57995	0.058606	0.00451894	0.00335195	0.137276	7.12926e-05	0.00644927	0.0601577	0.000411625	0.00229157	0	0	0	0	0	0	0	0	0	0	0
chr11:68398095-68398365	MPRA-tested enhancer	0.772434	0.988107	1.18753	0.771835	0.911017	1.57129	0.775588	0.763721	0.990292	0.582276	0.272616	0.0874986	0.583157	0.376588	0.00253682	0.577631	0.595047	0.269886	0	0	0	0	0	0	0	0	0	0	0
chr11:68437065-68437335	MPRA-tested enhancer	1.09896	1.33036	1.07325	1.07126	2.28218	1.6631	1.0946	1.37238	1.30628	0.153246	0.0290793	0.177288	0.17925	2.11555e-08	0.000821195	0.157162	0.020045	0.035634	0	0	0	0	1	0	0	0	0	1	1
chr11:68441515-68441785	MPRA-tested enhancer	0.775042	1.70804	2.10752	1.00258	0.624806	0.940963	0.855489	0.494277	0.848109	0.578435	0.000454024	7.07826e-07	0.254807	0.777558	0.334586	0.458099	0.895405	0.469146	0	0	1	0	0	0	0	0	0	1	1
chr11:68467475-68467745	MPRA-tested enhancer	0.775498	0.604961	1.07361	0.857563	0.702897	0.788188	0.684251	0.372011	0.710223	0.577763	0.799195	0.176937	0.454999	0.680726	0.55897	0.705397	0.956964	0.670801	0	0	0	0	0	0	0	0	0	0	0
chr11:68470515-68470785	MPRA-tested enhancer	0.722144	1.29528	2.02766	0.670978	0.836298	0.802383	0.716824	0.95674	0.99891	0.654393	0.0390054	3.06458e-06	0.722405	0.48687	0.537793	0.661753	0.313224	0.25926	0	0	0	0	0	0	0	0	0	0	0
chr11:68609235-68609505	MPRA-tested enhancer	1.20004	1.20191	1.21713	1.00389	2.0308	1.03929	1.13878	1.31782	0.808159	0.0802401	0.0791938	0.0710681	0.253224	2.89757e-06	0.212498	0.120467	0.0323553	0.52914	0	0	0	0	0	0	0	0	0	0	0
chr11:69152835-69153105	MPRA-tested enhancer	0.842019	1.07096	0.989846	0.857503	1.0973	1.22151	0.815646	1.01612	0.934819	0.47828	0.179548	0.270443	0.455089	0.154733	0.0688546	0.517907	0.2387	0.343056	0	0	0	0	0	0	0	0	0	0	0
chr11:69192255-69192525	MPRA-tested enhancer	1.31035	1.86015	1.76406	1.28362	1.86665	2.94443	1.34173	2.10512	1.81934	0.034447	4.99696e-05	0.000208817	0.0428617	4.51636e-05	7.77156e-16	0.0263511	7.40571e-07	9.31334e-05	0	0	0	0	0	1	0	1	0	2	1
chr11:69297415-69297685	MPRA-tested enhancer	0.876907	1.18257	1.62965	1.31372	0.744691	1.07231	1.35237	0.776224	0.733173	0.426251	0.0905036	0.00125462	0.0334911	0.622575	0.17821	0.0239964	0.576692	0.63895	0	0	0	0	0	0	0	0	0	0	0
chr11:69298455-69298725	MPRA-tested enhancer	1.12239	1.67649	1.45439	1.16464	1.59774	1.21933	1.07277	1.64539	1.47248	0.133306	0.000690202	0.00909183	0.102026	0.00185401	0.069952	0.177762	0.00102967	0.00754955	0	0	0	0	0	0	0	0	0	0	0
chr11:69417095-69417365	MPRA-tested enhancer	0.895209	1.35048	1.07836	0.89682	0.957444	0.801238	0.857032	0.789015	1.25583	0.399404	0.0244015	0.172327	0.397062	0.312284	0.539505	0.455792	0.557741	0.0532963	0	0	0	0	0	0	0	0	0	0	0
chr11:69471375-69471645	MPRA-tested enhancer	1.03428	0.945712	0.932071	0.802639	1.30205	0.751802	1.09944	1.08138	2.39759	0.21802	0.328095	0.346871	0.537409	0.0368998	0.612355	0.15282	0.169444	1.65179e-09	0	0	0	0	0	0	0	0	1	1	1
chr11:69483715-69483985	MPRA-tested enhancer	9.94988	1.67907	1.35824	9.37657	1.09006	1.31041	8.56522	1.16997	1.22838	0	0.000667306	0.0227746	0	0.16131	0.0344299	0	0.0984959	0.0654869	1	0	0	1	0	0	1	0	0	3	1
chr11:69486675-69486945	MPRA-tested enhancer	1.2856	1.51419	1.13166	1.28698	0.905537	0.856176	1.23909	1.39605	1.40849	0.0421853	0.00483819	0.125936	0.0417215	0.384453	0.457071	0.0604965	0.0160957	0.0143021	0	0	0	0	0	0	0	0	0	0	0
chr11:69616115-69616385	MPRA-tested enhancer	1.10466	1.41693	0.849845	1.02707	0.930955	1.44468	0.94862	1.68768	1.13899	0.148221	0.0131852	0.466544	0.226107	0.348424	0.0100286	0.324146	0.000595821	0.120311	0	0	0	0	0	0	0	0	0	0	0
chr11:69658235-69658505	MPRA-tested enhancer	1.54511	1.08553	0.48153	1.21281	0.732324	0.875028	1.65278	0.619512	2.00778	0.00342883	0.165528	0.903854	0.0733072	0.640147	0.429028	0.000937432	0.783456	4.35453e-06	0	0	0	0	0	0	0	0	0	0	0
chr11:69660944-69661214	MPRA-tested enhancer	0.794339	1.24103	1.24034	0.812501	0.894401	0.860376	0.790709	1.17036	1.30194	0.549811	0.0596253	0.0599332	0.522628	0.400581	0.4508	0.55522	0.0982407	0.0369341	0	0	0	0	0	0	0	0	0	0	0
chr11:69661409-69661679	MPRA-tested enhancer	0.937178	1.59616	1.41547	0.969127	1.59368	1.39895	0.906198	1.55344	0.996597	0.339793	0.00188952	0.0133733	0.296876	0.0019466	0.0156615	0.383503	0.00311827	0.262091	0	0	0	0	0	0	0	0	0	0	0
chr11:70208606-70208876	MPRA-tested enhancer	1.23778	1.9373	1.75684	1.27833	1.22738	2.51102	1.38115	1.34615	1.1709	0.06109	1.44838e-05	0.00023137	0.0447101	0.0659734	1.12552e-10	0.0184937	0.0253501	0.0978873	0	0	0	0	0	1	0	0	0	1	1
chr11:703350-703620	MPRA-tested enhancer	0.802246	0.821602	0.760577	0.753435	0.880094	1.52449	0.716434	0.980175	1.19016	0.537998	0.508958	0.599633	0.609996	0.421548	0.00432016	0.662291	0.282634	0.0859301	0	0	0	0	0	0	0	0	0	0	0
chr11:710955-711225	MPRA-tested enhancer	1.23993	1.42086	1.71244	1.27112	2.05299	1.67134	1.17059	0.993096	1.32936	0.06012	0.0126923	0.00042776	0.0473297	1.94366e-06	0.000738141	0.0980896	0.266406	0.0293289	0	0	0	0	0	0	0	0	0	0	0
chr11:71246975-71247245	MPRA-tested enhancer	0.42838	0.902727	0.127592	1.00084	0.536016	0.108614	0.613512	1.01215	0.262296	0.933721	0.388506	0.995823	0.256906	0.864013	0.996625	0.790031	0.243365	0.98341	0	0	0	0	0	0	0	0	0	0	0
chr11:71943344-71943614	MPRA-tested enhancer	0.544524	1.31793	1.45244	1.00229	0.527588	0.378271	0.767111	0.504129	2.46327	0.856894	0.0323238	0.00927346	0.255155	0.870822	0.954763	0.59009	0.888517	3.56312e-10	0	0	0	0	0	0	0	0	1	1	1
chr11:72036737-72037007	MPRA-tested enhancer	0.73288	0.777548	2.45074	0.810819	1.3092	1.45486	0.645699	0.610559	0.571376	0.639363	0.574738	4.79657e-10	0.525152	0.0347775	0.00904874	0.753407	0.793223	0.832801	0	0	1	0	0	0	0	0	0	1	1
chr11:72045915-72046185	MPRA-tested enhancer	0.955893	1.32034	1.43383	0.926224	0.970313	2.69034	0.945282	0.973478	1.61216	0.314355	0.0316732	0.0111741	0.355038	0.295332	1.11877e-12	0.32868	0.291228	0.00155669	0	0	0	0	0	1	0	0	0	1	1
chr11:72047997-72048267	MPRA-tested enhancer	1.3545	2.13085	3.08176	1.29225	2.28786	1.96805	1.47711	2.90727	2.26981	0.0235462	4.5377e-07	0	0.0399803	1.87435e-08	8.64447e-06	0.00719309	2.33147e-15	2.75034e-08	0	1	1	0	1	0	0	1	1	5	1
chr11:72066915-72067185	MPRA-tested enhancer	0.915993	0.222059	0.617162	0.205801	0.829253	0.59052	0.852725	0.952551	0.541474	0.369491	0.988741	0.786045	0.990429	0.497458	0.814114	0.462232	0.318839	0.859474	0	0	0	0	0	0	0	0	0	0	0
chr11:72072335-72072605	MPRA-tested enhancer	0.883271	0.886929	1.42942	0.975077	0.584761	1.8754	0.836966	1.35608	1.31995	0.416869	0.411499	0.0116724	0.289165	0.819867	3.93726e-05	0.485867	0.0232182	0.0317783	0	0	0	0	0	0	0	0	0	0	0
chr11:72417975-72418245	MPRA-tested enhancer	5.71694	1.39868	2.19987	4.59961	1.64357	0.964954	4.43789	1.20767	0.913599	0	0.0157017	1.16572e-07	0	0.00105376	0.302339	0	0.0760384	0.372901	1	0	1	1	0	0	1	0	0	4	1
chr11:72705995-72706265	MPRA-tested enhancer	3.64638	1.07952	0.841102	3.28365	1.23932	0.7626	3.01007	1.24591	1.48944	0	0.171223	0.479656	0	0.0603929	0.596684	1.11022e-16	0.0574778	0.00631707	1	0	0	1	0	0	1	0	0	3	1
chr11:72712595-72712865	MPRA-tested enhancer	0.7922	1.28417	1.13719	0.999219	0.720874	0.833765	0.68947	0.790087	0.9652	0.552999	0.0426748	0.121678	0.258884	0.656156	0.490676	0.69858	0.556145	0.302016	0	0	0	0	0	0	0	0	0	0	0
chr11:72716315-72716585	MPRA-tested enhancer	0.764482	1.00187	1.54708	0.829439	0.78355	1.45816	0.758659	0.969502	1.25709	0.593937	0.255666	0.00335313	0.497179	0.565856	0.00874916	0.602423	0.296387	0.052786	0	0	0	0	0	0	0	0	0	0	0
chr11:73213575-73213845	MPRA-tested enhancer	0.709364	1.01988	0.751801	0.638004	0.979819	1.10609	0.74309	1.09942	0.867408	0.671971	0.234336	0.612355	0.762461	0.283088	0.146984	0.624865	0.152837	0.440329	0	0	0	0	0	0	0	0	0	0	0
chr11:73257395-73257665	MPRA-tested enhancer	0.878925	0.790159	0.967173	0.956616	1.59125	0.990569	1.06984	0.942752	1.12005	0.423271	0.556038	0.299428	0.31339	0.00200401	0.269541	0.180651	0.332135	0.135214	0	0	0	0	0	0	0	0	0	0	0
chr11:73323515-73323785	MPRA-tested enhancer	2.05634	1.11527	2.10553	2.14206	1.07596	2.1042	2.13256	1.45656	1.17917	1.82869e-06	0.139167	7.34913e-07	3.65506e-07	0.174648	7.53515e-07	4.39094e-07	0.00889317	0.0926153	0	0	1	1	0	1	1	0	0	4	1
chr11:73327066-73327336	MPRA-tested enhancer	0.914935	1.07677	1.28389	0.895797	1.58634	1.32039	0.887729	1.1233	1.13045	0.370997	0.173862	0.0427686	0.398549	0.00212461	0.0316606	0.410327	0.13257	0.12688	0	0	0	0	0	0	0	0	0	0	0
chr11:73383255-73383525	MPRA-tested enhancer	0.935222	0.791327	0.619535	0.836098	1.82694	2.00464	0.902935	0.955773	0.912839	0.342498	0.554299	0.783432	0.487171	8.30717e-05	4.60068e-06	0.388205	0.314515	0.373985	0	0	0	0	0	0	0	0	0	0	0
chr11:73387715-73387985	MPRA-tested enhancer	0.916655	0.730711	0.642648	0.863754	1.02583	1.24086	0.871953	0.906208	0.790267	0.36855	0.642418	0.757019	0.445765	0.227516	0.0597019	0.433582	0.383488	0.555878	0	0	0	0	0	0	0	0	0	0	0
chr11:73651997-73652267	MPRA-tested enhancer	0.837657	1.00092	1.57752	0.735608	1.21503	1.5689	0.685503	1.37684	1.62722	0.484829	0.256811	0.00235813	0.635509	0.0721531	0.00260843	0.703768	0.019243	0.00129315	0	0	0	0	0	0	0	0	0	0	0
chr11:73654879-73655149	MPRA-tested enhancer	0.91805	0.431623	0.696688	0.876797	0.42293	0.803703	0.767914	0.583629	1.28742	0.36657	0.932134	0.689038	0.426413	0.936324	0.535817	0.588913	0.820985	0.0415721	0	0	0	0	0	0	0	0	0	0	0
chr11:737355-737625	MPRA-tested enhancer	0.839319	1.23735	1.73006	0.878639	1.02592	1.68237	1.0936	0.951614	1.15395	0.482333	0.0612857	0.000336234	0.423692	0.227414	0.00063903	0.158071	0.3201	0.109382	0	0	0	0	0	0	0	0	0	0	0
chr11:73866295-73866565	MPRA-tested enhancer	2.67738			8.59527			2.13465			1.58473e-12			0			4.21713e-07			1	0	0	1	0	0	1	0	0	3	1
chr11:74462115-74462385	MPRA-tested enhancer	1.66081	2.10223	0.567314	1.49097	1.05688	1.18873	1.46355	1.3729	1.65464	0.000845782	7.82094e-07	0.836605	0.0062155	0.193781	0.0867788	0.0082793	0.019949	0.000915461	0	1	0	0	0	0	0	0	0	1	1
chr11:75466055-75466325	MPRA-tested enhancer	0.657333	0.584081	0.903981	0.840156	0.617414	0.609079	0.662633	0.685921	0.762105	0.739373	0.820539	0.386696	0.481076	0.785769	0.794811	0.732846	0.703223	0.597406	0	0	0	0	0	0	0	0	0	0	0
chr11:75518887-75519157	MPRA-tested enhancer	1.23826	1.91756	0.81765	1.26902	2.04252	1.21749	0.868285	1.029	0.946149	0.0608714	2.00393e-05	0.514896	0.0481162	2.34867e-06	0.0708841	0.439025	0.223929	0.327499	0	0	0	0	0	0	0	0	0	0	0
chr11:75547667-75547937	MPRA-tested enhancer	1.48521	1.11509	0.940333	1.2545	1.04482	1.2191	1.51138	1.07212	0.872465	0.00660617	0.139318	0.33545	0.0538447	0.206508	0.0700648	0.00498923	0.178399	0.432824	0	0	0	0	0	0	0	0	0	0	0
chr11:75554515-75554785	MPRA-tested enhancer	22.6184	4.55474	8.35724	25.2651	4.00689	7.33312	22.8475	5.05739	3.78764	0	0	0	0	0	0	0	0	0	1	1	1	1	1	1	1	1	1	9	1
chr11:75559394-75559664	MPRA-tested enhancer	0.648332	0.737874	0.910016	0.781055	1.20717	1.12055	0.722675	0.898336	1.17558	0.750266	0.632295	0.378021	0.569552	0.0763101	0.134806	0.653655	0.394862	0.0948783	0	0	0	0	0	0	0	0	0	0	0
chr11:75597675-75597945	MPRA-tested enhancer	1.42656	0.373379	1.0905	1.64362	2.34538	1.22106	1.32283	1.18206	0.567904	0.012004	0.95649	0.160911	0.00105306	5.35581e-09	0.0690789	0.0310124	0.0908166	0.836056	0	0	0	0	1	0	0	0	0	1	1
chr11:76735095-76735365	MPRA-tested enhancer	0.920382	0.822838	2.31628	1.1806	1.0113	0.608303	0.940523	0.579642	1.11063	0.363267	0.507101	1.0152e-08	0.0917197	0.244373	0.795641	0.335189	0.824886	0.143084	0	0	1	0	0	0	0	0	0	1	1
chr11:76794075-76794345	MPRA-tested enhancer	0.875535	1.08677	1.93937	0.815297	1.1853	0.701028	0.869085	1.02645	1.38134	0.428278	0.164365	1.39947e-05	0.51843	0.0888408	0.683239	0.437837	0.226812	0.018462	0	0	0	0	0	0	0	0	0	0	0
chr11:77073315-77073585	MPRA-tested enhancer	1.36286	1.16965	0.980558	1.50924	1.40372	2.65142	1.45626	1.19966	1.44156	0.0218486	0.0987046	0.282146	0.00510695	0.0149691	3.16147e-12	0.0089211	0.080452	0.0103479	0	0	0	0	0	1	0	0	0	1	1
chr11:77086492-77086762	MPRA-tested enhancer	0.856635	0.828606	0.840652	0.895278	0.866751	1.10019	0.856406	0.734797	0.766426	0.456385	0.498432	0.480332	0.399304	0.441305	0.152156	0.456727	0.636656	0.591093	0	0	0	0	0	0	0	0	0	0	0
chr11:77117516-77117786	MPRA-tested enhancer	0.866447	1.11078	0.677258	1.02843	1.24786	0.738021	0.858803	1.30345	1.60659	0.441758	0.142955	0.714418	0.224564	0.0566359	0.632086	0.453147	0.0364785	0.00166601	0	0	0	0	0	0	0	0	0	0	0
chr11:772979-773249	MPRA-tested enhancer	0.795841	0.938897	0.980968	0.814222	0.947159	1.19465	0.757877	0.952711	0.837926	0.547569	0.337425	0.281624	0.520045	0.326127	0.0833059	0.603559	0.318623	0.484425	0	0	0	0	0	0	0	0	0	0	0
chr11:77457435-77457705	MPRA-tested enhancer	0.637175	0.762835	0.424993	0.813425	0.395794	0.650372	0.869368	1.0735	0.881009	0.763426	0.596341	0.935348	0.52124	0.948118	0.747819	0.437417	0.177049	0.420199	0	0	0	0	0	0	0	0	0	0	0
chr11:78051155-78051425	MPRA-tested enhancer	5.61813	0.589009	5.18895	6.91211	0.67611	0.955553	7.85779	1.11278	0.609872	0	0.815634	0	0	0.715886	0.31481	0	0.141259	0.793961	1	0	1	1	0	0	1	0	0	4	1
chr11:78070781-78071051	MPRA-tested enhancer	0.709434	0.806934	0.620707	0.684132	0.478894	0.660754	0.615367	0.87425	1.23381	0.671876	0.530977	0.782133	0.705552	0.905537	0.735169	0.788011	0.43018	0.0629209	0	0	0	0	0	0	0	0	0	0	0
chr11:78099735-78100005	MPRA-tested enhancer	0.60863	0.977723	1.30159	0.595202	0.833835	13.1408	0.742813	0.874532	0.928879	0.795293	0.285766	0.0370423	0.809354	0.490571	0	0.625262	0.429762	0.351321	0	0	0	0	0	1	0	0	0	1	1
chr11:78192415-78192685	MPRA-tested enhancer	0.737921	1.2398	1.29011	0.726106	1.08066	1.13233	0.608622	0.908513	0.790228	0.632229	0.0601775	0.0406797	0.648874	0.170126	0.125417	0.795301	0.380176	0.555936	0	0	0	0	0	0	0	0	0	0	0
chr11:79077735-79078005	MPRA-tested enhancer	1.16353	0.73567	1.66464	1.061	1.35982	1.80344	0.917212	1.23217	2.1761	0.102771	0.63542	0.000805094	0.189546	0.0224549	0.000117973	0.367759	0.063687	1.87525e-07	0	0	0	0	0	0	0	0	1	1	1
chr11:79082935-79083205	MPRA-tested enhancer	0.679254	0.720021	0.543985	0.569797	0.89221	1.14978	0.698874	0.83651	1.30614	0.711856	0.657337	0.857353	0.834287	0.403774	0.112359	0.686122	0.486553	0.0356739	0	0	0	0	0	0	0	0	0	0	0
chr11:79088027-79088297	MPRA-tested enhancer	0.634629	1.12351	0.518476	0.523403	0.599387	0.731949	0.533282	0.719947	0.812605	0.766375	0.132405	0.877913	0.874113	0.805036	0.640675	0.866248	0.657441	0.522471	0	0	0	0	0	0	0	0	0	0	0
chr11:79421795-79422065	MPRA-tested enhancer	0.588828	0.495923	0.744493	0.695746	0.652708	0.960463	0.613476	0.575392	0.80806	0.815816	0.894276	0.622859	0.690291	0.745001	0.308269	0.790069	0.828985	0.529289	0	0	0	0	0	0	0	0	0	0	0
chr11:82797595-82797865	MPRA-tested enhancer	0.747511	0.73188	1.1308	0.665122	0.809857	0.886515	0.713462	0.825083	0.875234	0.618531	0.640773	0.126606	0.729752	0.526594	0.412107	0.666374	0.503726	0.428723	0	0	0	0	0	0	0	0	0	0	0
chr11:82989275-82989545	MPRA-tested enhancer	0.864226	2.23132	3.1908	0.969213	1.81312	1.5912	1.18363	0.998101	1.9039	0.445061	6.13977e-08	0	0.296764	0.000102205	0.0020052	0.0898557	0.260248	2.50067e-05	0	1	1	0	0	0	0	0	0	2	1
chr11:854835-855105	MPRA-tested enhancer	0.681966	0.781451	0.628524	0.669527	0.703098	0.808028	0.735283	0.668886	1.09902	0.708359	0.568967	0.773362	0.724235	0.680455	0.529337	0.635968	0.725041	0.153197	0	0	0	0	0	0	0	0	0	0	0
chr11:8664735-8665005	MPRA-tested enhancer	0.781367	1.26561	0.889772	0.883479	1.33338	1.40757	0.902024	1.15545	1.2103	0.569091	0.0494181	0.407336	0.416564	0.0283327	0.0144289	0.389521	0.108328	0.0746336	0	0	0	0	0	0	0	0	0	0	0
chr11:86678800-86679070	POSCTRL	1.25484	2.00495	1.31612	1.14323	1.6381	1.38048	0.985277	1.43859	1.72702	0.0537056	4.57576e-06	0.0328207	0.117141	0.0011289	0.0186101	0.276169	0.0106591	0.000350626	0	0	0	0	0	0	0	0	0	0	0
chr11:8669673-8669943	MPRA-tested enhancer	0.662752	0.523767	0.460591	0.625501	0.722414	1.15744	0.736244	0.809915	1.16972	0.732699	0.873829	0.916625	0.776777	0.654018	0.10694	0.634607	0.526507	0.0986593	0	0	0	0	0	0	0	0	0	0	0
chr11:8673796-8674066	MPRA-tested enhancer	0.341397	0.577869	0.137808	0.546839	0.293014	0.757334	0.501407	0.692575	0.748421	0.966512	0.826604	0.995325	0.854915	0.978003	0.604348	0.890451	0.694492	0.617224	0	0	0	0	0	0	0	0	0	0	0
chr11:86740595-86740865	MPRA-tested enhancer	3.45425	1.85293	2.32952	7.71363	0.957114	1.77672	6.48347	1.88755	1.50723	0	5.58805e-05	7.59996e-09	0	0.312724	0.000174193	0	3.24901e-05	0.00521923	1	0	1	1	0	0	1	0	0	4	1
chr11:8676515-8676785	MPRA-tested enhancer	1.21281	1.09592	1.96409	1.00712	1.20444	0.92986	0.783468	1.0032	1.06989	0.0733055	0.155971	9.24557e-06	0.249341	0.0777954	0.349952	0.565979	0.254051	0.180601	0	0	0	0	0	0	0	0	0	0	0
chr11:86807367-86807637	MPRA-tested enhancer	1.59702	2.34077	3.41438	1.42026	2.04965	1.80721	1.23808	2.58005	1.21504	0.00187008	5.93193e-09	0	0.0127669	2.06489e-06	0.000111578	0.0609554	2.01118e-11	0.0721453	0	1	1	0	0	0	0	1	0	3	1
chr11:88105635-88105905	MPRA-tested enhancer	1.08074	0.558548	0.316749	0.814647	3.31078	0.628153	1.23082	1.60283	0.735529	0.170048	0.84462	0.972867	0.519406	0	0.773782	0.0643246	0.00174359	0.63562	0	0	0	0	1	0	0	0	0	1	1
chr11:898075-898345	MPRA-tested enhancer	0.706979	0.879649	1.83893	0.804154	0.979503	0.621611	0.828273	1.07274	0.746827	0.675212	0.422203	6.92632e-05	0.535141	0.283491	0.781128	0.498931	0.177796	0.619514	0	0	0	0	0	0	0	0	0	0	0
chr11:91804055-91804325	MPRA-tested enhancer	1.09551	1.11203	1.15801	1.20193	0.916017	0.586546	1.32812	1.097	1.36408	0.156341	0.141891	0.106546	0.0791833	0.369457	0.818096	0.0296438	0.155003	0.0216108	0	0	0	0	0	0	0	0	0	0	0
chr11:919175-919445	MPRA-tested enhancer	1.65305	0.574415	0.906012	1.63999	0.951215	1.0518	1.85671	0.804064	0.886177	0.00093416	0.829918	0.383771	0.0011023	0.320638	0.199084	5.27131e-05	0.535277	0.412602	0	0	0	0	0	0	0	0	0	0	0
chr11:940595-940865	MPRA-tested enhancer	0.830374	0.917375	0.801323	0.787132	1.29145	1.39226	0.820777	0.886643	0.959711	0.495774	0.367528	0.539379	0.560539	0.0402398	0.0166795	0.510199	0.411919	0.309267	0	0	0	0	0	0	0	0	0	0	0
chr11:94142215-94142485	MPRA-tested enhancer	0.743141	0.903759	0.832815	0.912883	0.837822	1.21055	0.764684	0.983095	0.838088	0.624793	0.387017	0.492105	0.373922	0.484581	0.0744994	0.59364	0.278925	0.484182	0	0	0	0	0	0	0	0	0	0	0
chr11:942835-943105	MPRA-tested enhancer	1.44236	0.374644	1.61107	1.68507	0.952277	1.02257	1.36781	0.84873	1.23209	0.0102653	0.956049	0.00157754	0.000616704	0.319207	0.231236	0.0208941	0.468214	0.0637244	0	0	0	0	0	0	0	0	0	0	0
chr11:942886-943156	POSCTRL	0.976858	0.70881	0.930496	1.04924	1.25031	1.36991	1.01651	0.926636	0.932746	0.286875	0.672725	0.349064	0.201783	0.0555943	0.0205004	0.238245	0.354461	0.345933	0	0	0	0	0	0	0	0	0	0	0
chr11:94473095-94473365	MPRA-tested enhancer	1.51236	1.73965	2.47242	0.874102	0.781141	1.2128	0.85982	1.32642	2.56574	0.00493634	0.000294445	2.86442e-10	0.430399	0.569426	0.0733105	0.451629	0.0300778	2.88971e-11	0	0	1	0	0	0	0	0	1	2	1
chr11:94500255-94500525	MPRA-tested enhancer	0.658918	0.928118	0.886502	0.855842	1.95482	0.616252	0.772388	1.17178	2.76757	0.73743	0.352386	0.412125	0.457571	1.08115e-05	0.787043	0.582343	0.0973165	1.33782e-13	0	0	0	0	0	0	0	0	1	1	1
chr11:95248885-95249155	POSCTRL	0.560277	0.89388	0.844144	0.792281	0.613568	1.01669	0.767031	0.72672	0.591683	0.84306	0.401339	0.47509	0.552878	0.78997	0.238044	0.590207	0.648015	0.812938	0	0	0	0	0	0	0	0	0	0	0
chr11:95500690-95500960	MPRA-tested enhancer	0.662162	0.270624	0.509342	0.783496	0.374918	0.285399	1.30392	0.280288	0.687087	0.73343	0.98207	0.884742	0.565936	0.955953	0.979466	0.0363361	0.980401	0.701701	0	0	0	0	0	0	0	0	0	0	0
chr11:9566075-9566345	MPRA-tested enhancer	1.21009	1.5032	1.50705	4.04801	0.792698	1.09176	4.91058	1.02099	1.37874	0.0747438	0.00545171	0.00522949	0	0.552258	0.159753	0	0.233059	0.0189103	0	0	0	1	0	0	1	0	0	2	1
chr11:95831275-95831545	MPRA-tested enhancer	0.219168		1.0693	0.625966	1.54507		0.490085		0.413425	0.989058		0.181184	0.776253	0.0034305		0.898241		0.940672	0	0	0	0	0	0	0	0	0	0	0
chr11:96037575-96037845	MPRA-tested enhancer	0.851262	1.53484	2.17597	0.844075	0.722565	1.09827	1.05943	0.829894	1.66736	0.464422	0.00384978	1.88011e-07	0.475195	0.653809	0.153861	0.191153	0.496495	0.000777313	0	0	1	0	0	0	0	0	0	1	1
chr11:96328695-96328965	MPRA-tested enhancer	0.557152	0.23688	0.241919	0.688989	1.01328	0.923906	0.538168	0.503245	0.846141	0.845872	0.986981	0.986331	0.699212	0.242031	0.358295	0.862236	0.889147	0.472095	0	0	0	0	0	0	0	0	0	0	0
chr11:9765615-9765885	MPRA-tested enhancer	4.36823	1.19825	1.02559	6.55431	0.76162	1.4202	5.07163	1.00144	1.19388	0	0.0812493	0.227787	0	0.598113	0.0127733	0	0.256187	0.0837538	1	0	0	1	0	0	1	0	0	3	1
chr12:100279915-100280185	MPRA-tested enhancer	0.822025	1.18906	1.63208	0.643036	1.27036	1.25491	0.810272	1.2655	1.97929	0.508323	0.0865857	0.00121728	0.756561	0.0476166	0.0536734	0.525971	0.0494575	7.13548e-06	0	0	0	0	0	0	0	0	0	0	0
chr12:100698335-100698605	MPRA-tested enhancer	0.723449	0.493237	1.54436	0.86605	1.442	0.823498	0.94745	1.13868	1.38827	0.652579	0.896114	0.00345832	0.442347	0.0103022	0.506109	0.325731	0.120546	0.0173122	0	0	0	0	0	0	0	0	0	0	0
chr12:100707380-100707650	MPRA-tested enhancer	0.843344	1.30854	1.40076	0.832056	1.3359	1.29326	0.979827	1.37838	0.939473	0.476291	0.0349716	0.0153947	0.493245	0.0277222	0.0396527	0.283077	0.0189719	0.336632	0	0	0	0	0	0	0	0	0	0	0
chr12:101581235-101581505	MPRA-tested enhancer	0.895493	1.19713	0.578088	1.14014	1.60565	0.896185	1.14012	1.10526	0.703492	0.398991	0.0818868	0.826392	0.119443	0.00168518	0.397985	0.119455	0.147698	0.679925	0	0	0	0	0	0	0	0	0	0	0
chr12:102978375-102978645	POSCTRL	0.822955	0.644304	1.08323	0.844434	1.45256	1.15886	0.846379	1.17834	0.723568	0.506925	0.755062	0.167686	0.474656	0.0092628	0.105958	0.471738	0.0931305	0.652413	0	0	0	0	0	0	0	0	0	0	0
chr12:103835075-103835345	MPRA-tested enhancer	1.13611	2.08022	0.771807	1.21335	0.922666	1.01678	1.07563	1.0984	0.648442	0.122497	1.17969e-06	0.583198	0.0730244	0.360042	0.237937	0.174966	0.153749	0.750135	0	0	0	0	0	0	0	0	0	0	0
chr12:104132615-104132885	MPRA-tested enhancer	1.09107	0.768982	1.54993	0.968414	1.27141	2.39663	1.50235	2.1444	1.31235	0.160382	0.587347	0.00324591	0.297806	0.0472251	1.6882e-09	0.00550205	3.49251e-07	0.0338755	0	0	0	0	0	1	0	1	0	2	1
chr12:104473555-104473825	MPRA-tested enhancer	0.757471	0.905568	1.16338	0.771347	1.14528	1.3097	0.766611	0.780325	1.14391	0.604148	0.384409	0.102872	0.583875	0.115628	0.0346332	0.590821	0.570633	0.116636	0	0	0	0	0	0	0	0	0	0	0
chr12:105706255-105706525	MPRA-tested enhancer	0.564526	0.494018	2.09537	0.736472	0.536227	0.900093	0.661101	0.607235	0.882824	0.839183	0.895582	8.89599e-07	0.634285	0.863839	0.392315	0.73474	0.796781	0.417527	0	0	0	0	0	0	0	0	0	0	0
chr12:106074775-106075045	MPRA-tested enhancer	0.804619	0.89981	0.992506	0.994225	0.925658	1.3725	1.0237	1.2796	1.70429	0.534446	0.392724	0.267137	0.26501	0.355833	0.0200225	0.229947	0.044259	0.000477476	0	0	0	0	0	0	0	0	0	0	0
chr12:106123555-106123825	MPRA-tested enhancer	0.816977	1.04552	1.60698	0.83145	0.951786	0.689959	0.826355	0.739093	1.33986	0.515907	0.205756	0.00165809	0.494156	0.319869	0.697939	0.501814	0.630564	0.0267844	0	0	0	0	0	0	0	0	0	0	0
chr12:106179215-106179485	MPRA-tested enhancer	0.649639	0.595807	1.9107	0.574293	0.452908	0.912431	0.645606	0.855092	0.415939	0.748699	0.808734	2.24034e-05	0.830035	0.920977	0.374567	0.753517	0.458691	0.939546	0	0	0	0	0	0	0	0	0	0	0
chr12:106601075-106601345	MPRA-tested enhancer	3.16454	1.64845	1.16429	2.50123	0.738312	0.864618	2.68653	1.11797	1.16016	0	0.00099059	0.102261	1.4293e-10	0.631674	0.444478	1.23979e-12	0.136923	0.105065	1	0	0	1	0	0	1	0	0	3	1
chr12:106898595-106898865	MPRA-tested enhancer	0.784276	0.611266	0.912231	0.769817	0.79682	1.64061	0.842351	1.01591	1.07075	0.564781	0.792461	0.374853	0.586122	0.546108	0.00109377	0.477781	0.238948	0.179751	0	0	0	0	0	0	0	0	0	0	0
chr12:107330775-107331045	MPRA-tested enhancer	0.574602	0.386439	0.61905	0.680621	0.989468	0.966714	0.59794	0.813467	0.912288	0.82974	0.951756	0.783967	0.710097	0.270914	0.30003	0.806536	0.521177	0.374772	0	0	0	0	0	0	0	0	0	0	0
chr12:108121275-108121545	MPRA-tested enhancer	1.27674	1.84257	0.630315	1.13994	3.00527	0.732224	1.61723	1.20074	1.40667	0.0452778	6.55189e-05	0.771324	0.119594	1.11022e-16	0.640287	0.00146298	0.079843	0.0145539	0	0	0	0	1	0	0	0	0	1	1
chr12:108144155-108144425	MPRA-tested enhancer	0.923651	0.977284	1.42395	0.905901	1.17643	1.68407	0.862026	1.38091	1.46661	0.358654	0.286328	0.0123149	0.38393	0.0943389	0.000624934	0.44834	0.0185358	0.00802213	0	0	0	0	0	0	0	0	0	0	0
chr12:108526955-108527225	MPRA-tested enhancer	0.979856	1.6705	1.25736	0.957012	1.68845	1.2366	0.930468	1.05445	1.89526	0.28304	0.000746282	0.0526742	0.312861	0.000589785	0.0616285	0.349104	0.196302	2.87269e-05	0	0	0	0	0	0	0	0	0	0	0
chr12:108593555-108593825	MPRA-tested enhancer	0.935159	0.982387	1.60876	0.92444	1.50169	0.9626	0.888639	1.02753	1.02213	0.342586	0.279822	0.00162253	0.357544	0.00554155	0.305441	0.408994	0.225589	0.231744	0	0	0	0	0	0	0	0	0	0	0
chr12:108622515-108622785	MPRA-tested enhancer	1.54932	1.79446	0.829269	1.92884	1.17576	0.764522	1.78679	1.48523	1.12482	0.00326862	0.000134637	0.497434	1.66577e-05	0.0947634	0.593877	0.000150581	0.0066052	0.131344	0	0	0	0	0	0	0	0	0	0	0
chr12:108635675-108635945	MPRA-tested enhancer	0.846444	1.53345	0.337599	0.805644	1.6461	0.803946	0.74922	1.234	0.624379	0.471641	0.00390986	0.967565	0.53291	0.00102052	0.535453	0.616074	0.0628313	0.778038	0	0	0	0	0	0	0	0	0	0	0
chr12:108657135-108657405	MPRA-tested enhancer	1.23606	2.01424	2.57825	1.00526	1.65505	1.28236	1.24902	0.835109	1.36196	0.0618784	3.88652e-06	2.1054e-11	0.251576	0.000910615	0.0432957	0.0561387	0.488657	0.0220263	0	0	1	0	0	0	0	0	0	1	1
chr12:108665659-108665929	MPRA-tested enhancer	0.779292	0.981607	0.852389	0.685127	0.562091	0.468633	1.03634	0.616172	1.50961	0.572161	0.280811	0.462735	0.704258	0.841412	0.91188	0.215738	0.787131	0.00508618	0	0	0	0	0	0	0	0	0	0	0
chr12:108693175-108693445	MPRA-tested enhancer	0.75762	1.85458	0.969034	0.689929	0.569477	3.37535	0.929885	0.759497	0.999381	0.603931	5.44749e-05	0.296996	0.697978	0.834586	0	0.349917	0.601205	0.258686	0	0	0	0	0	1	0	0	0	1	1
chr12:108840635-108840905	MPRA-tested enhancer	1.15988	1.36873	1.1939	1.20326	1.24271	1.02205	1.16355	0.816951	1.28847	0.10526	0.0207198	0.0837431	0.0784452	0.0588801	0.231839	0.102758	0.515946	0.0412241	0	0	0	0	0	0	0	0	0	0	0
chr12:109105875-109106145	MPRA-tested enhancer	0.794098	0.928962	0.824486	0.811534	0.90138	1.03701	0.865175	0.848061	0.745644	0.55017	0.351206	0.504624	0.524078	0.390453	0.215002	0.44365	0.469216	0.62121	0	0	0	0	0	0	0	0	0	0	0
chr12:109116415-109116685	MPRA-tested enhancer	0.707053	0.834991	1.2018	0.874344	0.93224	1.61031	0.675733	0.893665	0.572421	0.675112	0.488834	0.0792529	0.43004	0.346636	0.00159221	0.716367	0.401653	0.831813	0	0	0	0	0	0	0	0	0	0	0
chr12:1091535-1091805	MPRA-tested enhancer	0.943638	0.0507716	1.13542	0.742616	1.7959	0.443348	1.08037	0.552658	1.14974	0.330923	0.998288	0.123025	0.625543	0.000131809	0.926149	0.170402	0.849857	0.112387	0	0	0	0	0	0	0	0	0	0	0
chr12:109524635-109524905	MPRA-tested enhancer	0.901146	0.796198	0.831826	0.800873	0.584771	0.502566	1.14236	0.509337	0.526576	0.39079	0.547037	0.49359	0.540052	0.819858	0.88963	0.117786	0.884746	0.871623	0	0	0	0	0	0	0	0	0	0	0
chr12:109727402-109727672	MPRA-tested enhancer	1.06266	1.21844	1.1251	1.12723	1.3484	1.19531	0.98738	1.10865	1.17493	0.187849	0.0704036	0.131121	0.129423	0.0248526	0.0829285	0.273526	0.144771	0.0952905	0	0	0	0	0	0	0	0	0	0	0
chr12:109732435-109732705	MPRA-tested enhancer	0.94142	1.35338	1.25744	0.973281	0.914152	1.34091	0.846023	1.31956	1.25841	0.333958	0.0237817	0.0526426	0.291482	0.372112	0.0265407	0.472272	0.0318827	0.0522515	0	0	0	0	0	0	0	0	0	0	0
chr12:109754055-109754325	MPRA-tested enhancer	2.33126	0.430011	12.7869	0.795745	0.426113	0.772285	0.499356	0.59087	1.25505	7.31556e-09	0.932927	0	0.547713	0.934814	0.582496	0.891893	0.813761	0.0536179	1	0	1	0	0	0	0	0	0	2	1
chr12:109863935-109864205	MPRA-tested enhancer	0.616658	0.892532	0.72285	0.704815	0.585292	0.821337	0.671117	0.634248	0.590722	0.786598	0.403305	0.653412	0.678139	0.819342	0.509357	0.722228	0.766814	0.813911	0	0	0	0	0	0	0	0	0	0	0
chr12:109915-110185	MPRA-tested enhancer	1.90168	0.988118	1.59607	1.87447	1.36829	2.2639	1.95423	0.986376	1.27086	2.59166e-05	0.272602	0.00189159	3.99527e-05	0.0208045	3.11604e-08	1.09198e-05	0.274786	0.0474278	0	0	0	0	0	1	0	0	0	1	1
chr12:10993595-10993865	MPRA-tested enhancer	0.918943	1.86922	5.32453	0.737248	0.858163	1.18199	0.712973	1.42197	1.08518	0.365304	4.338e-05	0	0.633184	0.454103	0.0908657	0.667043	0.0125561	0.165851	0	0	1	0	0	0	0	0	0	1	1
chr12:110266415-110266685	MPRA-tested enhancer	0.549168	2.22921	0.770975	0.568777	0.890431	0.481325	0.575012	0.879723	0.918042	0.852904	6.41243e-08	0.584421	0.835242	0.406372	0.903986	0.829348	0.422094	0.366581	0	1	0	0	0	0	0	0	0	1	1
chr12:110591475-110591745	MPRA-tested enhancer	0.643566	1.30954	0.533232	0.699568	0.786731	0.925952	0.705382	7.76687	0.513712	0.755935	0.0346801	0.866289	0.685195	0.561136	0.355421	0.677374	0	0.88151	0	0	0	0	0	0	0	1	0	1	1
chr12:110862375-110862645	MPRA-tested enhancer	0.86599	1.53306	1.17779	1.2488	1.91057	2.04072	1.16719	2.10114	0.873841	0.442437	0.00392734	0.093479	0.0562322	2.24507e-05	2.42592e-06	0.100323	7.98321e-07	0.430785	0	0	0	0	0	0	0	1	0	1	1
chr12:111214395-111214665	MPRA-tested enhancer	0.970068	0.970187	2.35235	0.978447	1.7419	1.48277	0.888735	0.843401	1.30405	0.29565	0.295495	4.58799e-09	0.284839	0.000285365	0.00677857	0.408853	0.476206	0.0362959	0	0	1	0	0	0	0	0	0	1	1
chr12:111251199-111251469	MPRA-tested enhancer	1.0424	0.337478	0.503969	0.823565	0.643899	1.35859	0.572289	0.330809	3.25739	0.20911	0.967598	0.888631	0.506009	0.755541	0.0227019	0.831938	0.969378	0	0	0	0	0	0	0	0	0	1	1	1
chr12:111387995-111388265	MPRA-tested enhancer	0.983536	1.06394	1.83491	0.94682	0.935056	1.13429	0.877669	1.75323	1.80094	0.278367	0.186561	7.36369e-05	0.326588	0.342728	0.123893	0.425124	0.000243463	0.000122411	0	0	0	0	0	0	0	0	0	0	0
chr12:111412335-111412605	MPRA-tested enhancer	2.30196	1.65025	5.14359	2.34592	2.19463	1.95946	2.38722	2.14651	1.08574	1.38454e-08	0.000968171	0	5.2929e-09	1.29539e-07	9.99867e-06	2.09282e-09	3.35242e-07	0.165328	1	0	1	1	1	0	1	1	0	6	1
chr12:111424456-111424726	MPRA-tested enhancer	0.73787	0.881496	1.09977	0.836126	0.721388	1.01006	0.745427	1.01925	1.03825	0.632301	0.419482	0.152524	0.48713	0.655444	0.245841	0.621522	0.235069	0.213638	0	0	0	0	0	0	0	0	0	0	0
chr12:111761735-111762005	MPRA-tested enhancer	0.695907	1.69635	0.93049	1.26328	7.70772	1.24859	1.6017	1.04733	0.683066	0.690077	0.000531017	0.349073	0.0503219	0	0.0563249	0.00176759	0.20382	0.706935	0	0	0	0	1	0	0	0	0	1	1
chr12:111860199-111860469	MPRA-tested enhancer	1.73453	0.803328	1.0445	1.25494	2.61418	4.80054	1.39954	2.30985	1.21218	0.000316115	0.536378	0.206851	0.0536632	8.37519e-12	0	0.015574	1.16739e-08	0.0736368	0	0	0	0	1	1	0	1	0	3	1
chr12:112017075-112017345	MPRA-tested enhancer	0.368513	0.826092	0.532487	0.929092	0.158138	1.0411	0.443683	0.139278	0.0910021	0.958155	0.50221	0.866894	0.351024	0.994171	0.210523	0.925972	0.995249	0.997243	0	0	0	0	0	0	0	0	0	0	0
chr12:112551068-112551338	MPRA-tested enhancer	1.29118	0.580627	1.63071	0.98992	2.80148	1.17497	1.20619	1.27194	1.17683	0.0403281	0.823927	0.00123825	0.270351	5.12923e-14	0.0952644	0.0768402	0.0470291	0.0940851	0	0	0	0	1	0	0	0	0	1	1
chr12:113062835-113063105	MPRA-tested enhancer	0.771386	0.574781	0.950356	0.829656	0.693657	0.833185	0.851844	0.766483	0.821061	0.583818	0.829569	0.321798	0.496852	0.693062	0.491549	0.46355	0.591009	0.509772	0	0	0	0	0	0	0	0	0	0	0
chr12:113071853-113072123	MPRA-tested enhancer	0.781857	1.33609	1.041	0.747225	0.93144	1.39362	0.856452	0.914762	0.696943	0.568365	0.0276769	0.210634	0.618943	0.347749	0.0164678	0.456659	0.371243	0.688699	0	0	0	0	0	0	0	0	0	0	0
chr12:113195135-113195405	MPRA-tested enhancer	0.696807	0.526238	0.710363	0.642927	1.11999	1.15417	0.67182	0.921698	0.63026	0.688879	0.87189	0.670611	0.756689	0.135262	0.10923	0.721341	0.361409	0.771387	0	0	0	0	0	0	0	0	0	0	0
chr12:113782955-113783225	MPRA-tested enhancer	1.08454	1.3505	1.3681	1.11396	1.40785	1.75715	1.01267	1.28667	1.49253	0.166457	0.0243959	0.0208391	0.140262	0.0143906	0.000230356	0.242759	0.0418254	0.00611262	0	0	0	0	0	0	0	0	0	0	0
chr12:113816955-113817225	MPRA-tested enhancer	0.797163	0.495812	1.151	1.03205	1.39837	1.53096	1.46427	3.59615	0.8255	0.545597	0.894352	0.111483	0.220506	0.0157479	0.00402011	0.00821845	0	0.5031	0	0	0	0	0	0	0	1	0	1	1
chr12:113819082-113819352	MPRA-tested enhancer	0.942826	1.39636	1.3176	0.851905	1.07404	1.21841	0.915622	1.05436	1.27009	0.332033	0.0160488	0.0324136	0.463459	0.176519	0.0704176	0.370019	0.196398	0.0477155	0	0	0	0	0	0	0	0	0	0	0
chr12:113840549-113840819	MPRA-tested enhancer	0.854469	1.31993	1.15831	0.787686	0.801956	0.898904	0.711384	1.11909	1.10757	0.459624	0.0317828	0.106341	0.559717	0.538432	0.394037	0.669217	0.136	0.145705	0	0	0	0	0	0	0	0	0	0	0
chr12:113866001-113866271	MPRA-tested enhancer	0.610866	0.777708	1.08843	0.676361	0.586607	1.04491	0.662717	0.695866	0.763615	0.792893	0.574502	0.16282	0.715565	0.818036	0.206408	0.732742	0.690131	0.595203	0	0	0	0	0	0	0	0	0	0	0
chr12:115262016-115262286	MPRA-tested enhancer	0.981519	0.924967	1.18256	0.983352	1.08072	1.1638	1.01106	1.16855	0.976148	0.280923	0.356804	0.0905146	0.2786	0.170073	0.102594	0.24466	0.0994291	0.287787	0	0	0	0	0	0	0	0	0	0	0
chr12:115993731-115994001	MPRA-tested enhancer	0.536733	0.991086	0.115553	0.669429	0.895594	0.566789	0.926949	0.632355	0.923297	0.863423	0.268899	0.99635	0.724357	0.398845	0.837092	0.354022	0.768991	0.359153	0	0	0	0	0	0	0	0	0	0	0
chr12:116045215-116045485	MPRA-tested enhancer	0.625711	0.598824	0.931398	0.637299	0.535782	0.726203	0.679996	0.727529	0.691664	0.776541	0.805621	0.347807	0.763282	0.864205	0.648737	0.710901	0.646883	0.695694	0	0	0	0	0	0	0	0	0	0	0
chr12:116143935-116144205	MPRA-tested enhancer	0.50618	0.810056	2.33669	0.615468	1.42789	0.825943	0.781483	0.489064	0.464932	0.887042	0.526296	6.49099e-09	0.787901	0.0118482	0.502435	0.568919	0.898923	0.914088	0	0	1	0	0	0	0	0	0	1	1
chr12:116248022-116248292	MPRA-tested enhancer	0.875766	6.15905	0.153183	1.11184	1.82138	3.37196	0.640124	0.850534	1.0447	0.427938	0	0.994473	0.142054	9.03304e-05	0	0.759986	0.465512	0.206633	0	1	0	0	0	1	0	0	0	2	1
chr12:116257275-116257545	MPRA-tested enhancer	0.765598	1.99146	0.265486	1.1704	0.963425	0.652954	0.874923	0.776225	1.68499	0.592305	5.7863e-06	0.982907	0.0982164	0.304353	0.744702	0.429184	0.576691	0.000617376	0	0	0	0	0	0	0	0	0	0	0
chr12:11630095-11630365	MPRA-tested enhancer	0.880692	0.989687	1.21791	0.789281	1.2449	1.29411	0.724666	1.00452	1.20833	0.420667	0.270641	0.0706727	0.557345	0.057917	0.0393796	0.650883	0.252467	0.0756824	0	0	0	0	0	0	0	0	0	0	0
chr12:116373615-116373885	MPRA-tested enhancer	0.651617	1.55557	0.969971	0.761979	0.890721	1.14921	0.796722	1.72674	0.614389	0.746318	0.00304311	0.295777	0.597589	0.405949	0.112766	0.546254	0.00035197	0.789077	0	0	0	0	0	0	0	0	0	0	0
chr12:116539867-116540137	MPRA-tested enhancer	1.33974	2.30362	1.81323	1.3483	1.54909	1.2644	1.44197	2.19088	1.32863	0.026812	1.33594e-08	0.000102026	0.0248759	0.00327709	0.0498855	0.0103047	1.39652e-07	0.0295129	0	1	0	0	0	0	0	1	0	2	1
chr12:116548035-116548305	MPRA-tested enhancer	0.90698	0.643837	1.17675	0.876378	0.970285	1.54396	0.850674	1.05505	0.632442	0.382378	0.755614	0.0941354	0.427032	0.295368	0.00347396	0.465302	0.195679	0.768891	0	0	0	0	0	0	0	0	0	0	0
chr12:116712775-116713045	MPRA-tested enhancer	0.817525	1.03532	0.614829	0.780536	0.896099	0.70878	0.874198	1.67471	0.543399	0.515083	0.216862	0.788598	0.57032	0.39811	0.672766	0.430257	0.000706485	0.85785	0	0	0	0	0	0	0	0	0	0	0
chr12:116744615-116744885	MPRA-tested enhancer	1.13283	1.02264	1.04131	0.86486	0.702658	1.34013	1.05268	0.713936	0.966825	0.125023	0.231156	0.2103	0.444119	0.681047	0.0267215	0.198156	0.665724	0.299885	0	0	0	0	0	0	0	0	0	0	0
chr12:116926955-116927225	MPRA-tested enhancer	0.608118	0.799905	1.08634	0.644658	0.915618	0.613857	0.700368	0.701444	0.772543	0.795839	0.541499	0.164769	0.754642	0.370025	0.789656	0.684124	0.68268	0.582115	0	0	0	0	0	0	0	0	0	0	0
chr12:117091395-117091665	MPRA-tested enhancer	1.01656	0.661173	1.93298	1.03905	0.565984	0.906552	1.15557	0.656071	0.849907	0.23819	0.734652	1.55588e-05	0.21276	0.837837	0.382993	0.108243	0.740914	0.466451	0	0	0	0	0	0	0	0	0	0	0
chr12:117118955-117119225	MPRA-tested enhancer	1.98586	1.8729	1.6785	1.76381	2.25852	0.965373	1.76604	1.18085	1.58267	6.37375e-06	4.09517e-05	0.000672317	0.000209582	3.48884e-08	0.301788	0.000203008	0.0915655	0.0022192	0	0	0	0	1	0	0	0	0	1	1
chr12:118119815-118120085	MPRA-tested enhancer	0.794863	1.47946	1.14401	0.898751	1.03098	0.718168	0.84255	1.28854	0.992101	0.549029	0.00701882	0.116559	0.394259	0.221698	0.6599	0.477483	0.0412	0.267638	0	0	0	0	0	0	0	0	0	0	0
chr12:118763295-118763565	MPRA-tested enhancer	0.923331	0.576224	0.952563	0.975224	1.06539	0.974682	1.04122	0.8356	0.910644	0.359105	0.828187	0.318822	0.288975	0.18509	0.289673	0.210398	0.48792	0.377123	0	0	0	0	0	0	0	0	0	0	0
chr12:119309155-119309425	MPRA-tested enhancer	0.931691	0.669668	0.360694	0.800063	0.902386	1.57406	0.691566	0.777726	1.4423	0.3474	0.724057	0.960722	0.541262	0.388998	0.00245607	0.695823	0.574476	0.0102706	0	0	0	0	0	0	0	0	0	0	0
chr12:119449055-119449325	MPRA-tested enhancer	0.58587	0.197328	0.861364	0.70062	0.642379	0.390733	1.26583	1.86018	0.544372	0.818768	0.991218	0.449327	0.683785	0.757336	0.950112	0.0493332	4.99496e-05	0.857023	0	0	0	0	0	0	0	0	0	0	0
chr12:120007555-120007825	MPRA-tested enhancer	1.36575	1.39418	3.88079	1.05155	4.12759	0.949757	2.65709	0.797376	1.2008	0.0212873	0.0163808	0	0.199344	0	0.322606	2.72116e-12	0.545278	0.079812	0	0	1	0	1	0	1	0	0	3	1
chr12:120104005-120104275	MPRA-tested enhancer	0.5978	0.572631	0.76013	0.596124	0.498725	0.573685	0.516914	0.490607	0.9587	0.806681	0.831615	0.600283	0.808408	0.892334	0.830614	0.879101	0.897891	0.310611	0	0	0	0	0	0	0	0	0	0	0
chr12:120126719-120126989	MPRA-tested enhancer	3.10197	0.738558	2.50487	3.70134	2.20194	1.19275	3.1743	1.13225	1.02229	0	0.631324	1.30784e-10	0	1.11805e-07	0.0844084	0	0.125472	0.231561	1	0	1	1	1	0	1	0	0	5	1
chr12:120235555-120235825	MPRA-tested enhancer	0.876489	1.17254	1.18697	0.957418	1.09694	1.08972	0.871792	1.19492	0.902383	0.426868	0.096826	0.0878327	0.312319	0.155055	0.161631	0.433821	0.0831502	0.389003	0	0	0	0	0	0	0	0	0	0	0
chr12:120242187-120242457	MPRA-tested enhancer	0.902193	3.58363	1.88879	0.973914	0.654379	1.02925	0.814308	1.30092	0.771928	0.389277	0	3.18559e-05	0.290665	0.742974	0.223639	0.519915	0.0372448	0.583021	0	1	0	0	0	0	0	0	0	1	1
chr12:120257255-120257525	MPRA-tested enhancer	2.0635	1.36836	0.799345	2.20489	1.22391	1.17245	2.21445	0.715405	0.506339	1.6047e-06	0.0207896	0.542335	1.05333e-07	0.0676656	0.0968855	8.67501e-08	0.663707	0.886928	0	0	0	1	0	0	1	0	0	2	1
chr12:120342277-120342547	MPRA-tested enhancer	0.544684	0.771939	0.908732	0.596615	0.615362	0.486235	0.659327	0.761712	0.631651	0.856758	0.583005	0.379863	0.807903	0.788016	0.900796	0.736927	0.597979	0.769797	0	0	0	0	0	0	0	0	0	0	0
chr12:120351013-120351283	MPRA-tested enhancer	0.931143	1.48308	1.18192	1.03769	1.08014	1.97319	0.953539	1.2368	1.49227	0.348162	0.00675687	0.0909029	0.214249	0.17063	7.9208e-06	0.31751	0.0615375	0.00612986	0	0	0	0	0	0	0	0	0	0	0
chr12:120358434-120358704	MPRA-tested enhancer	0.920506	1.09925	1.2345	0.928054	1.33151	1.03196	1.11228	1.04858	0.957415	0.363092	0.152983	0.0625972	0.352475	0.0287928	0.220605	0.141682	0.202485	0.312323	0	0	0	0	0	0	0	0	0	0	0
chr12:120403715-120403985	MPRA-tested enhancer	0.833522	1.81761	1.89157	0.829272	1.06432	0.609209	0.848249	1.74957	1.97616	0.491042	9.55703e-05	3.04712e-05	0.497429	0.186173	0.794673	0.468935	0.000256334	7.52836e-06	0	0	0	0	0	0	0	0	0	0	0
chr12:120488069-120488339	MPRA-tested enhancer	1.05924	1.46763	2.24816	1.01602	1.59628	1.52476	1.1123	1.32818	1.98313	0.191345	0.00793855	4.33201e-08	0.238822	0.00188694	0.00430688	0.141666	0.0296287	6.68105e-06	0	0	1	0	0	0	0	0	0	1	1
chr12:120515595-120515865	MPRA-tested enhancer	0.85189	1.66988	1.39457	0.652288	1.27148	1.11494	1.19594	0.930656	0.844501	0.463482	0.000752299	0.0163215	0.745509	0.0471976	0.139447	0.0825667	0.348841	0.474556	0	0	0	0	0	0	0	0	0	0	0
chr12:120666542-120666812	MPRA-tested enhancer	0.614642	0.468214	0.46312	0.697848	0.788923	0.8582	0.612235	0.853325	0.818657	0.788802	0.912132	0.915154	0.687492	0.557877	0.454047	0.791415	0.461334	0.513383	0	0	0	0	0	0	0	0	0	0	0
chr12:120669175-120669445	MPRA-tested enhancer	0.772542	1.36432	1.01257	0.96484	0.936127	0.957308	0.917926	1.07612	0.972204	0.582118	0.0215642	0.242868	0.30249	0.341246	0.312466	0.366745	0.174492	0.292876	0	0	0	0	0	0	0	0	0	0	0
chr12:120693935-120694205	MPRA-tested enhancer	1.79734	3.18694	1.82002	1.64608	3.2933	2.34446	1.57582	1.74421	1.25552	0.000129054	0	9.21874e-05	0.0010208	0	5.46681e-09	0.00240589	0.000276292	0.0534237	0	1	0	0	1	1	0	0	0	3	1
chr12:120770942-120771212	MPRA-tested enhancer	0.799829	0.718093	2.02527	0.972864	7.70571	1.18017	0.847156	1.23033	1.08232	0.541612	0.660003	3.19766e-06	0.292022	0	0.0919875	0.470574	0.0645591	0.168551	0	0	0	0	1	0	0	0	0	1	1
chr12:120799445-120799715	MPRA-tested enhancer	0.588106	0.837047	0.804711	0.750683	0.814108	1.13199	0.697316	0.550332	1.21513	0.816539	0.485746	0.534307	0.613967	0.520215	0.125678	0.688202	0.851893	0.0720972	0	0	0	0	0	0	0	0	0	0	0
chr12:120973798-120974068	MPRA-tested enhancer	0.779807	1.21651	1.10462	0.775239	0.924341	1.12764	0.750363	1.20009	1.6102	0.5714	0.0713865	0.148257	0.578145	0.357685	0.129098	0.614429	0.0802117	0.00159446	0	0	0	0	0	0	0	0	0	0	0
chr12:121227387-121227657	MPRA-tested enhancer	1.08025	0.867238	2.24953	0.886986	1.21251	0.897778	0.991235	1.00431	1.10698	0.17052	0.440581	4.21043e-08	0.411416	0.0734648	0.395671	0.268714	0.252714	0.146212	0	0	1	0	0	0	0	0	0	1	1
chr12:121490455-121490725	MPRA-tested enhancer	0.725057	0.750592	1.22868	0.833989	1.27856	1.55705	0.812016	0.76004	1.18563	0.650338	0.614099	0.0653464	0.49034	0.0446297	0.00299209	0.523355	0.600414	0.0886402	0	0	0	0	0	0	0	0	0	0	0
chr12:121610195-121610465	MPRA-tested enhancer	0.785983	0.90882	2.68101	0.583921	0.680206	1.32522	0.752096	0.641141	0.753663	0.562246	0.379736	1.43763e-12	0.820697	0.710631	0.0303859	0.61193	0.758792	0.609666	0	0	1	0	0	0	0	0	0	1	1
chr12:121620535-121620805	MPRA-tested enhancer	0.949217	1.54052	0.832656	0.915949	1.00847	0.754135	0.976047	1.21519	1.48259	0.323336	0.00361147	0.492344	0.369553	0.247735	0.608983	0.287917	0.0720662	0.00679167	0	0	0	0	0	0	0	0	0	0	0
chr12:121630875-121631145	MPRA-tested enhancer	0.707677	0.906229	0.933199	0.777439	0.611672	0.74124	0.71025	1.34216	1.15989	0.674265	0.383458	0.345303	0.574899	0.792023	0.627507	0.670764	0.0262534	0.105249	0	0	0	0	0	0	0	0	0	0	0
chr12:121781735-121782005	MPRA-tested enhancer	0.957344	0.762317	1.07994	1.08917	0.681834	0.762393	1.26335	0.544178	0.60869	0.312418	0.597097	0.170812	0.162136	0.708529	0.596986	0.0502946	0.857189	0.795229	0	0	0	0	0	0	0	0	0	0	0
chr12:121857435-121857705	MPRA-tested enhancer	6.02344	1.35924	1.54646	3.24273	1.23478	1.19415	2.8459	1.09566	1.21178	0	0.022571	0.00337688	0	0.0624702	0.0835963	1.42109e-14	0.156202	0.0738516	1	0	0	1	0	0	1	0	0	3	1
chr12:122001655-122001925	MPRA-tested enhancer	0.752095	1.55873	0.899665	0.752216	0.908606	1.20658	0.671349	0.50049	0.686505	0.611932	0.00293464	0.392934	0.611757	0.380043	0.07663	0.721936	0.891098	0.702461	0	0	0	0	0	0	0	0	0	0	0
chr12:122087915-122088185	MPRA-tested enhancer	1.09843	1.55434	1.06792	0.986007	1.68773	1.25046	0.933354	1.19418	1.44004	0.153717	0.00308637	0.182556	0.27525	0.00059541	0.0555277	0.345088	0.0835817	0.0105055	0	0	0	0	0	0	0	0	0	0	0
chr12:122166815-122167085	MPRA-tested enhancer	1.21813	2.22265	1.96693	1.25854	2.03756	1.74556	1.1519	1.43751	1.53494	0.0705581	7.33699e-08	8.81184e-06	0.0521986	2.56748e-06	0.000271141	0.110835	0.0107744	0.00384528	0	1	0	0	0	0	0	0	0	1	1
chr12:122383415-122383685	MPRA-tested enhancer	0.606076	0.0869469		0.591596	0.477473	0.920198	0.808796	0.504696	0.876995	0.798013	0.997369		0.813027	0.906435	0.363528	0.528185	0.88811	0.426121	0	0	0	0	0	0	0	0	0	0	0
chr12:122518026-122518296	MPRA-tested enhancer	0.961662	2.29862	0.727327	1.11881	0.805485	1.27242	1.15134	1.23601	1.19398	0.306681	1.48802e-08	0.647166	0.136232	0.533147	0.0468492	0.111236	0.0619036	0.0836952	0	1	0	0	0	0	0	0	0	1	1
chr12:122643495-122643765	MPRA-tested enhancer	0.578547	0.314754	0.664141	0.703156	0.987013	0.661272	0.676346	0.896553	1.14657	0.825948	0.973334	0.730974	0.680378	0.273987	0.73453	0.715584	0.39745	0.114684	0	0	0	0	0	0	0	0	0	0	0
chr12:122862971-122863241	MPRA-tested enhancer	0.787786	0.740865	1.00706	0.861205	0.926846	1.11298	0.824196	0.953447	0.901875	0.559568	0.628041	0.249413	0.449564	0.354166	0.141086	0.50506	0.317634	0.389736	0	0	0	0	0	0	0	0	0	0	0
chr12:122876795-122877065	MPRA-tested enhancer	1.01048	1.47562	1.23982	1.21866	2.15815	0.658431	1.09879	2.35324	1.53995	0.245346	0.00730665	0.0601695	0.0702926	2.67133e-07	0.738028	0.153395	4.49762e-09	0.00363488	0	0	0	0	1	0	0	1	0	2	1
chr12:122887195-122887465	MPRA-tested enhancer	0.710533	0.857319	1.09755	0.559361	0.516112	0.803658	0.699859	0.943183	1.08581	0.670379	0.455363	0.154509	0.843887	0.879707	0.535884	0.684804	0.331544	0.165265	0	0	0	0	0	0	0	0	0	0	0
chr12:122985161-122985431	MPRA-tested enhancer	0.882996	0.846815	0.698756	1.16001	0.346936	0.766541	0.935519	1.16537	1.25398	0.417275	0.471085	0.68628	0.105171	0.964927	0.590925	0.342087	0.101537	0.054057	0	0	0	0	0	0	0	0	0	0	0
chr12:122999295-122999565	MPRA-tested enhancer	0.759011	1.02491	0.849496	0.56664	0.391896	0.801459	0.783602	0.901893	1.23947	0.601911	0.228565	0.467067	0.83723	0.94966	0.539175	0.56578	0.389711	0.0603267	0	0	0	0	0	0	0	0	0	0	0
chr12:123140455-123140725	MPRA-tested enhancer	0.741903	0.746298	0.896021	0.661405	0.900519	0.429962	0.654928	1.19721	0.706443	0.626561	0.620273	0.398223	0.734365	0.391698	0.93295	0.742307	0.0818411	0.675938	0	0	0	0	0	0	0	0	0	0	0
chr12:123227655-123227925	MPRA-tested enhancer	0.713836	0.192217	0.123951	1.15562	2.83772	0.600211	1.29067	0.743462	0.300977	0.665861	0.991666	0.995989	0.108208	1.80966e-14	0.80418	0.0404945	0.624334	0.97638	0	0	0	0	1	0	0	0	0	1	1
chr12:123402095-123402365	MPRA-tested enhancer	0.479635	1.23663	0.543112	0.522604	1.17985	1.11723	0.523893	0.582725	0.829304	0.905066	0.0616175	0.858093	0.874735	0.0921865	0.137541	0.873731	0.821874	0.497382	0	0	0	0	0	0	0	0	0	0	0
chr12:123513432-123513702	MPRA-tested enhancer	1.12069	1.91463	1.76337	1.00043	1.67198	1.48723	1.0564	1.57855	1.54049	0.134688	2.10167e-05	0.000210899	0.257405	0.000732072	0.00646694	0.194279	0.00232965	0.0036129	0	0	0	0	0	0	0	0	0	0	0
chr12:123519695-123519965	MPRA-tested enhancer	1.15205	0.664999	1.38053	1.36468	1.10103	1.36796	1.41199	0.872624	1.54737	0.110733	0.729906	0.0186014	0.0214944	0.151405	0.0208659	0.0138292	0.432587	0.00334185	0	0	0	0	0	0	0	0	0	0	0
chr12:123526636-123526906	MPRA-tested enhancer	1.03403	2.03266	1.86315	0.971891	1.07803	1.01524	1.06161	0.871796	1.46915	0.218293	2.80287e-06	4.76921e-05	0.293282	0.172651	0.239732	0.188921	0.433815	0.00781439	0	0	0	0	0	0	0	0	0	0	0
chr12:123650651-123650921	MPRA-tested enhancer	1.0094	1.61068	0.609167	1.1108	1.08322	0.951992	0.998853	0.563888	1.02089	0.246624	0.00158511	0.794717	0.142939	0.167695	0.319591	0.25933	0.839769	0.233167	0	0	0	0	0	0	0	0	0	0	0
chr12:123948455-123948725	MPRA-tested enhancer	1.04096	1.32626	0.64953	0.9069	1.60174	1.47638	1.08277	1.63558	1.64283	0.210675	0.0301171	0.748831	0.382493	0.00176685	0.00724824	0.168121	0.00116507	0.00106354	0	0	0	0	0	0	0	0	0	0	0
chr12:123958535-123958805	MPRA-tested enhancer	1.01551	1.38373	1.29531	0.907688	1.02541	1.31534	0.951981	1.09969	0.880223	0.239421	0.0180584	0.0389972	0.38136	0.227988	0.0330378	0.319606	0.152598	0.421357	0	0	0	0	0	0	0	0	0	0	0
chr12:123990524-123990794	MPRA-tested enhancer	2.17119	1.97914	3.92219	2.13031	1.6655	2.43313	2.06883	2.93271	1.81196	2.06683e-07	7.15394e-06	0	4.58483e-07	0.000796211	7.25678e-10	1.45527e-06	1.11022e-15	0.000103985	1	0	1	1	0	1	0	1	0	5	1
chr12:124046075-124046345	MPRA-tested enhancer	1.11326	1.74234	1.77576	1.11223	0.87678	1.36237	1.36032	1.95971	1.17369	0.140857	0.000283609	0.000176627	0.141725	0.426438	0.0219469	0.0223532	9.95613e-06	0.0960835	0	0	0	0	0	0	0	0	0	0	0
chr12:124088435-124088705	MPRA-tested enhancer	0.930094	0.983905	0.293809	0.61484	0.471256	1.37509	0.654177	0.422483	0.614718	0.349625	0.2779	0.977845	0.788586	0.91029	0.0195541	0.74322	0.936534	0.788719	0	0	0	0	0	0	0	0	0	0	0
chr12:124186035-124186305	MPRA-tested enhancer	0.944618	0.755347	0.700969	0.994044	0.687212	0.892977	0.98738	0.733499	0.771294	0.329585	0.607229	0.683317	0.265234	0.701538	0.402655	0.273526	0.63849	0.583952	0	0	0	0	0	0	0	0	0	0	0
chr12:124188155-124188425	MPRA-tested enhancer	0.834856	0.618574	1.12052	0.855752	0.952585	0.850787	0.836479	0.860506	0.908808	0.489037	0.784492	0.134827	0.457706	0.318792	0.465133	0.486599	0.450605	0.379753	0	0	0	0	0	0	0	0	0	0	0
chr12:124463075-124463345	MPRA-tested enhancer	1.11449	1.41632	0.741861	1.049	1.80234	1.22444	0.923888	1.16668	1.29254	0.139821	0.0132633	0.626621	0.202041	0.00011991	0.0674057	0.358322	0.100665	0.0398858	0	0	0	0	0	0	0	0	0	0	0
chr12:124493680-124493950	MPRA-tested enhancer	0.708867	1.48207	0.806536	0.738943	1.26738	1.50842	0.731116	0.977197	0.80279	0.672647	0.00682913	0.531574	0.630777	0.0487388	0.0051523	0.641848	0.286441	0.537183	0	0	0	0	0	0	0	0	0	0	0
chr12:124506555-124506825	MPRA-tested enhancer	1.33471	1.74186	1.82789	1.12976	2.19701	1.5554	1.25654	1.72016	1.42632	0.0280096	0.000285496	8.19006e-05	0.127422	1.23477e-07	0.00304917	0.0530076	0.000385129	0.0120327	0	0	0	0	1	0	0	0	0	1	1
chr12:124512703-124512973	POSCTRL	0.932897	1.16411	1.5019	1.01925	1.25111	1.29826	1.01451	1.36111	1.29403	0.345722	0.102384	0.00552871	0.235068	0.0552574	0.0380674	0.240591	0.0221949	0.0394071	0	0	0	0	0	0	0	0	0	0	0
chr12:124528135-124528405	MPRA-tested enhancer	1.09458	1.60292	2.40233	1.0313	1.48965	0.988587	1.29161	1.97881	2.03946	0.157183	0.00174179	1.48142e-09	0.221337	0.00630287	0.272015	0.0401901	7.1943e-06	2.48158e-06	0	0	1	0	0	0	0	0	0	1	1
chr12:124532495-124532765	MPRA-tested enhancer	2.61436	2.43036	1.80718	2.23204	2.0364	0.687941	2.4389	1.61672	1.00132	8.33544e-12	7.7419e-10	0.000111624	6.04931e-08	2.62132e-06	0.700585	6.33998e-10	0.00147222	0.256327	1	1	0	1	0	0	1	0	0	4	1
chr12:124551675-124551945	POSCTRL	4.05507	1.43712	1.26619	2.96304	0.985957	1.16953	3.32196	1.1449	1.31387	0	0.0108161	0.0491919	4.44089e-16	0.275313	0.0987848	0	0.115908	0.0334479	1	0	0	1	0	0	1	0	0	3	1
chr12:124557295-124557565	MPRA-tested enhancer	0.740185	1.14214	0.93941	0.841778	0.710088	1.15106	0.714561	1.15736	1.22646	0.62901	0.117949	0.336719	0.478641	0.670985	0.111434	0.664866	0.106996	0.0664164	0	0	0	0	0	0	0	0	0	0	0
chr12:124582155-124582425	MPRA-tested enhancer	1.18365	0.922805	1.79944	1.18925	1.081	0.893133	1.20616	0.937169	1.59286	0.0898423	0.359846	0.00012514	0.0864678	0.169808	0.402429	0.0768573	0.339806	0.00196591	0	0	0	0	0	0	0	0	0	0	0
chr12:124755295-124755565	POSCTRL	3.98693	1.76589	1.11008	4.14273	1.45497	1.16032	4.02355	1.24074	1.45015	0	0.000203467	0.14355	0	0.00903848	0.104952	0	0.0597536	0.00949178	1	0	0	1	0	0	1	0	0	3	1
chr12:12499413-12499683	MPRA-tested enhancer	0.356298			0.24491	1.39378	1.05768	0.305443	0.754035	1.74868	0.962108			0.985932	0.0164426	0.192957	0.975426	0.609127	0.000259529	0	0	0	0	0	0	0	0	0	0	0
chr12:125140156-125140426	MPRA-tested enhancer	0.645065	0.731061	0.628029	0.767868	0.652208	0.954179	0.811828	0.70124	0.692203	0.75416	0.641926	0.773923	0.58898	0.745605	0.316652	0.523638	0.682953	0.694983	0	0	0	0	0	0	0	0	0	0	0
chr12:125269355-125269625	MPRA-tested enhancer	0.7615	2.06221	1.27546	0.979872	1.09361	1.21365	0.73436	0.932069	0.81342	0.598288	1.64292e-06	0.045738	0.28302	0.158065	0.0728704	0.637274	0.346873	0.521248	0	0	0	0	0	0	0	0	0	0	0
chr12:12909515-12909785	MPRA-tested enhancer	0.563937	0.393826	1.1518	0.765416	0.520133	1.00595	0.647608	1.01657	0.360352	0.839724	0.948901	0.110906	0.59257	0.876644	0.250743	0.751132	0.238182	0.960832	0	0	0	0	0	0	0	0	0	0	0
chr12:129189723-129189993	MPRA-tested enhancer	0.708738	1.80752	0.791053	0.77933	0.777966	0.874858	0.808013	0.93813	0.705804	0.672822	0.000111067	0.554708	0.572106	0.57412	0.42928	0.529359	0.338481	0.676803	0	0	0	0	0	0	0	0	0	0	0
chr12:129872255-129872525	MPRA-tested enhancer	0.984348	0.727429	0.733692	1.15625	0.899487	1.00555	1.6296	8.07323	0.907603	0.27734	0.647023	0.638217	0.107769	0.393192	0.251221	0.0012555	0	0.381483	0	0	0	0	0	0	0	1	0	1	1
chr12:12991295-12991565	MPRA-tested enhancer	0.607567	0.754471	0.98551	0.76071	0.786609	0.621155	0.804767	0.671417	0.730807	0.796428	0.608496	0.275876	0.599438	0.561317	0.781635	0.534223	0.72185	0.642283	0	0	0	0	0	0	0	0	0	0	0
chr12:130053675-130053945	MPRA-tested enhancer	1.4982	1.42884	0.834092	1.54485	1.35261	1.22233	1.60887	4.34815	2.67088	0.00575308	0.0117386	0.490186	0.00343911	0.0239449	0.0684447	0.00162038	0	1.88571e-12	0	0	0	0	0	0	0	1	1	2	1
chr12:130514135-130514405	MPRA-tested enhancer	2.44042	0.885122	2.35891	2.2325	0.832956	2.1592	2.20798	1.51588	1.55579	6.11654e-10	0.41415	3.96352e-09	5.99287e-08	0.491892	2.61714e-07	9.89305e-08	0.00474975	0.00303542	1	0	1	1	0	1	1	0	0	5	1
chr12:130703598-130703868	MPRA-tested enhancer	0.7088	0.762319	0.938995	0.839933	0.493715	0.804966	0.707851	0.581224	0.963811	0.672739	0.597094	0.337289	0.481411	0.895788	0.533925	0.674028	0.823344	0.303844	0	0	0	0	0	0	0	0	0	0	0
chr12:130705455-130705725	MPRA-tested enhancer	0.917842	0.892512	1.44275	0.902369	1.07886	1.23312	0.855326	1.18615	0.975588	0.366865	0.403333	0.0102247	0.389022	0.171856	0.063241	0.458342	0.0883256	0.288507	0	0	0	0	0	0	0	0	0	0	0
chr12:130790730-130791000	MPRA-tested enhancer	0.654097	1.03773	1.73151	0.669239	0.415567	0.827977	0.714805	0.694798	0.876881	0.743317	0.214212	0.000329609	0.724597	0.939713	0.499377	0.664532	0.69155	0.426289	0	0	0	0	0	0	0	0	0	0	0
chr12:130791695-130791965	MPRA-tested enhancer	0.835287	2.15431	2.33719	1.08929	1.10524	1.37339	1.01105	0.817239	2.09639	0.488389	2.8799e-07	6.41981e-09	0.162025	0.147719	0.0198601	0.244662	0.515514	8.72709e-07	0	1	1	0	0	0	0	0	0	2	1
chr12:130793289-130793559	MPRA-tested enhancer	1.68432	1.19381	5.29876	1.76314	1.25139	1.51208	1.96787	1.1504	1.20604	0.000622868	0.0837919	0	0.000211573	0.0551368	0.00495112	8.67093e-06	0.111907	0.076922	0	0	1	0	0	0	0	0	0	1	1
chr12:130796587-130796857	MPRA-tested enhancer	1.08721	1.20453	1.24335	0.89039	1.16797	1.51843	0.918551	1.22775	1.93038	0.163952	0.0777492	0.0585961	0.406433	0.0998123	0.00461886	0.365859	0.065792	1.62396e-05	0	0	0	0	0	0	0	0	0	0	0
chr12:130806173-130806443	MPRA-tested enhancer	0.84109	1.31654	1.42301	0.805211	1.05458	1.27897	0.751772	1.54207	1.09673	0.479675	0.032705	0.0124283	0.533558	0.196166	0.0444836	0.612398	0.00354894	0.155239	0	0	0	0	0	0	0	0	0	0	0
chr12:130815295-130815565	MPRA-tested enhancer	1.32502	1.13198	0.620863	1.06587	1.89085	1.58299	1.26539	1.53211	1.39901	0.0304373	0.125687	0.781959	0.18461	3.08268e-05	0.00221075	0.0494998	0.00396905	0.0156528	0	0	0	0	0	0	0	0	0	0	0
chr12:130958775-130959045	MPRA-tested enhancer	0.946664	1.02844	0.87222	0.888513	1.77592	0.99872	1.01867	2.18274	1.14599	0.3268	0.22456	0.433186	0.409179	0.000176214	0.259492	0.235733	1.64338e-07	0.115108	0	0	0	0	0	0	0	1	0	1	1
chr12:131032155-131032425	MPRA-tested enhancer	0.855844	0.652928	0.866394	0.617811	1.1958	0.300706	0.840359	0.679881	0.844523	0.457567	0.744734	0.441836	0.785332	0.0826445	0.976437	0.480772	0.711049	0.474523	0	0	0	0	0	0	0	0	0	0	0
chr12:131035395-131035665	MPRA-tested enhancer	1.08078	1.76364	1.1847	0.891248	1.646	1.43433	0.949186	2.03212	1.56036	0.170011	0.000210094	0.0892042	0.405179	0.00102182	0.0111195	0.323379	2.83027e-06	0.00288	0	0	0	0	0	0	0	0	0	0	0
chr12:131103135-131103405	MPRA-tested enhancer	1.05836	0.802579	0.982481	0.977281	0.999575	0.705232	1.06686	0.891007	0.788401	0.192254	0.537498	0.279703	0.286333	0.258449	0.677576	0.183621	0.405531	0.558654	0	0	0	0	0	0	0	0	0	0	0
chr12:131114335-131114605	MPRA-tested enhancer	1.06336	2.20145	1.85039	0.880663	0.860891	1.87269	1.09032	1.09162	1.17702	0.187141	1.12911e-07	5.8115e-05	0.420709	0.450032	4.10848e-05	0.161077	0.159881	0.0939663	0	1	0	0	0	0	0	0	0	1	1
chr12:131230692-131230962	MPRA-tested enhancer	0.830543	1.01608	1.66296	0.721364	1.22231	1.35618	0.830884	1.14701	1.30791	0.49552	0.238748	0.000822761	0.655477	0.0684576	0.0231962	0.495008	0.114364	0.0351555	0	0	0	0	0	0	0	0	0	0	0
chr12:131366495-131366765	MPRA-tested enhancer	0.901099	1.50989	1.7179	0.858813	1.07417	1.70659	1.00906	1.25877	1.36455	0.390858	0.00507061	0.000397218	0.453133	0.176391	0.000462943	0.247029	0.0521068	0.0215194	0	0	0	0	0	0	0	0	0	0	0
chr12:131621653-131621923	MPRA-tested enhancer	0.533771	0.615852	0.819259	0.621681	0.904104	0.846888	0.597039	0.627738	0.578211	0.86585	0.787481	0.512479	0.78105	0.386519	0.470976	0.807466	0.774252	0.826273	0	0	0	0	0	0	0	0	0	0	0
chr12:131723615-131723885	MPRA-tested enhancer	2.41288	1.11255	0.555398	1.6513	0.726685	1.22463	2.00977	0.729993	2.54167	1.16199e-09	0.14145	0.847435	0.000955316	0.648063	0.0673097	4.20483e-06	0.643427	5.2826e-11	1	0	0	0	0	0	0	0	1	2	1
chr12:131775187-131775457	MPRA-tested enhancer	1.12974	1.82533	1.76328	1.07965	1.41467	1.26604	1.03864	1.36491	2.00909	0.127436	8.51209e-05	0.000211158	0.171095	0.0134774	0.0492499	0.213217	0.0214503	4.25534e-06	0	0	0	0	0	0	0	0	0	0	0
chr12:131776335-131776605	MPRA-tested enhancer	1.67822	1.135	1.27033	1.49951	0.743833	3.16924	1.58099	0.821389	1.16726	0.000674757	0.123346	0.0476255	0.00567291	0.623803	0	0.0022637	0.509278	0.100282	0	0	0	0	0	1	0	0	0	1	1
chr12:13206593-13206863	MPRA-tested enhancer	0.644873	0.949588	2.19431	0.750565	0.440983	0.878022	0.613603	0.52839	0.618054	0.754387	0.322836	1.30378e-07	0.614139	0.927388	0.424605	0.789931	0.870184	0.785065	0	0	1	0	0	0	0	0	0	1	1
chr12:132360464-132360734	MPRA-tested enhancer	0.968633	0.693087	1.23463	0.886544	0.787532	1.61462	0.992606	0.87217	1.02593	0.29752	0.693815	0.0625386	0.412064	0.559945	0.00151051	0.267012	0.433261	0.227404	0	0	0	0	0	0	0	0	0	0	0
chr12:132429325-132429595	MPRA-tested enhancer	2.66637	1.33427	1.51626	3.34562	1.22229	1.93129	2.94967	1.26103	1.33267	2.12641e-12	0.0281155	0.00472976	0	0.0684658	1.59974e-05	6.66134e-16	0.0512056	0.0285064	1	0	0	1	0	0	1	0	0	3	1
chr12:132450295-132450565	MPRA-tested enhancer	0.77358	0.638855	1.37994	0.781061	0.60021	1.17329	0.804306	0.861788	1.08369	0.580589	0.761469	0.0187014	0.569544	0.804181	0.0963422	0.534913	0.448694	0.167253	0	0	0	0	0	0	0	0	0	0	0
chr12:132506575-132506845	MPRA-tested enhancer	0.889651	1.71101	1.44369	0.939549	1.08316	1.64093	0.809537	1.23287	1.10179	0.407514	0.000436158	0.0101292	0.336528	0.167754	0.00108937	0.527075	0.0633605	0.150739	0	0	0	0	0	0	0	0	0	0	0
chr12:132511915-132512185	MPRA-tested enhancer	0.914683	1.23294	1.92948	0.946746	1.02169	1.24602	0.858213	1.11824	0.812818	0.371355	0.0633241	1.64811e-05	0.326688	0.232254	0.0574307	0.454029	0.136699	0.522152	0	0	0	0	0	0	0	0	0	0	0
chr12:132535135-132535405	MPRA-tested enhancer	0.594701	1.38143	0.856273	0.730975	0.522868	0.921948	0.860915	0.66206	0.614094	0.809867	0.0184469	0.456926	0.642047	0.87453	0.361055	0.449997	0.733555	0.789398	0	0	0	0	0	0	0	0	0	0	0
chr12:132546755-132547025	MPRA-tested enhancer	0.88803	1.05704	1.03637	0.925599	0.975333	1.29752	0.944975	1.17638	1.01525	0.409886	0.193617	0.215703	0.355916	0.288835	0.0382984	0.329098	0.09437	0.239722	0	0	0	0	0	0	0	0	0	0	0
chr12:13258175-13258445	MPRA-tested enhancer	0.793613	0.582116	1.42329	0.90882	1.14198	0.694725	0.705923	0.759234	0.672074	0.550893	0.822472	0.0123943	0.379736	0.11807	0.691646	0.676641	0.601586	0.721019	0	0	0	0	0	0	0	0	0	0	0
chr12:132603055-132603325	MPRA-tested enhancer	1.2499	2.72724	2.07827	1.14163	1.74824	2.12857	1.35816	1.84591	1.43732	0.055765	4.09783e-13	1.22305e-06	0.118327	0.000261136	4.7405e-07	0.0227903	6.22555e-05	0.0107942	0	1	0	0	0	1	0	0	0	2	1
chr12:132608875-132609145	MPRA-tested enhancer	0.780471	1.36015	0.604152	0.841511	0.886465	0.794235	0.791455	1.10096	1.14021	0.570417	0.0223877	0.800049	0.479043	0.412179	0.549966	0.554109	0.151467	0.119393	0	0	0	0	0	0	0	0	0	0	0
chr12:132638464-132638734	MPRA-tested enhancer	1.21892	1.40813	1.44286	0.95847	1.61904	1.36251	1.32349	0.895275	1.84704	0.0701566	0.0143519	0.0102137	0.310917	0.00143079	0.0219183	0.0308375	0.399308	6.11865e-05	0	0	0	0	0	0	0	0	0	0	0
chr12:132703538-132703808	MPRA-tested enhancer	1.0031	0.935486	0.790734	1.10887	0.825016	0.908533	1.12242	0.705135	1.23442	0.254169	0.342132	0.555183	0.14458	0.503827	0.380148	0.133283	0.677708	0.0626342	0	0	0	0	0	0	0	0	0	0	0
chr12:132836735-132837005	MPRA-tested enhancer	1.3314	0.954624	1.8785	0.833548	1.2558	2.42434	1.13774	1.34312	0.952528	0.0288194	0.316054	3.74929e-05	0.491002	0.0533086	8.90851e-10	0.121256	0.0260324	0.318869	0	0	0	0	0	1	0	0	0	1	1
chr12:13534760-13535030	MPRA-tested enhancer	1.51399	1.10152	0.838569	1.41737	1.00433	2.06725	1.16617	0.468277	0.844879	0.00484909	0.150978	0.483459	0.0131296	0.252689	1.49814e-06	0.101001	0.912094	0.473987	0	0	0	0	0	0	0	0	0	0	0
chr12:14211901-14212171	MPRA-tested enhancer	0.722515	1.20703	0.856186	0.561938	0.844875	1.14649	0.828628	0.997803	0.81369	0.653878	0.0763864	0.457057	0.841552	0.473993	0.114743	0.498398	0.260613	0.520843	0	0	0	0	0	0	0	0	0	0	0
chr12:14851118-14851388	MPRA-tested enhancer	0.776594	0.683621	1.18646	0.711957	1.57038	1.25865	0.876556	1.11097	1.2288	0.576146	0.706214	0.088137	0.668434	0.00256399	0.0521557	0.426769	0.142791	0.0652863	0	0	0	0	0	0	0	0	0	0	0
chr12:1496535-1496805	MPRA-tested enhancer	0.818018	1.08725	1.04286	0.828223	1.07617	1.29507	0.799501	0.920659	1.26327	0.514344	0.163913	0.208612	0.499007	0.174448	0.039074	0.542102	0.362875	0.0503246	0	0	0	0	0	0	0	0	0	0	0
chr12:15002155-15002425	MPRA-tested enhancer	0.871681	0.757959	0.867813	0.757357	0.575436	0.623593	0.89051	0.706638	0.64502	0.433985	0.60344	0.439727	0.604313	0.828943	0.778917	0.406257	0.675673	0.754213	0	0	0	0	0	0	0	0	0	0	0
chr12:1509695-1509965	MPRA-tested enhancer	1.34107	2.39993	3.14306	1.0342	1.2409	1.13492	1.1748	1.69664	1.59214	0.0265027	1.56532e-09	0	0.218109	0.0596834	0.123413	0.0953754	0.000528981	0.00198271	0	1	1	0	0	0	0	0	0	2	1
chr12:1575515-1575785	MPRA-tested enhancer	1.16959	1.04621	0.927776	1.17033	1.42462	1.12136	1.06031	1.14933	1.03844	0.0987456	0.205007	0.352864	0.0982572	0.0122349	0.134145	0.190253	0.112677	0.213428	0	0	0	0	0	0	0	0	0	0	0
chr12:15904580-15904850	MPRA-tested enhancer	0.691764	1.06482	1.7741	0.65792	0.946757	0.914766	0.603914	1.07551	1.25601	0.695562	0.185666	0.000180884	0.738654	0.326673	0.371237	0.8003	0.17509	0.0532233	0	0	0	0	0	0	0	0	0	0	0
chr12:15919415-15919685	MPRA-tested enhancer	0.709318	1.72219	1.22051	0.798879	0.803902	2.03592	0.889068	0.662468	1.81575	0.672034	0.000374601	0.0693574	0.543032	0.535519	2.64434e-06	0.408366	0.73305	9.82679e-05	0	0	0	0	0	0	0	0	0	0	0
chr12:170575-170845	MPRA-tested enhancer	0.802788	0.689623	0.845634	0.715914	1.05769	1.09515	0.715828	0.93025	1.01255	0.537186	0.69838	0.472856	0.663007	0.192944	0.156666	0.663126	0.349408	0.242894	0	0	0	0	0	0	0	0	0	0	0
chr12:1816099-1816369	MPRA-tested enhancer	0.88922	1.92235	0.912751	0.752631	1.03847	2.69296	1.01188	1.2412	1.04085	0.408143	1.85297e-05	0.37411	0.611157	0.213398	1.0425e-12	0.243681	0.0595512	0.210794	0	0	0	0	0	1	0	0	0	1	1
chr12:18271155-18271425	MPRA-tested enhancer	2.06183	3.58191	2.43437	1.70324	3.32228	4.05644	1.75552	1.8631	1.43963	1.65458e-06	0	7.04911e-10	0.000484257	0	0	0.000235713	4.7729e-05	0.0105493	0	1	1	0	1	1	0	0	0	4	1
chr12:1828995-1829265	MPRA-tested enhancer	0.961418	1.10242	0.893669	1.06343	1.03113	1.43683	0.955547	1.12584	1.21774	0.307004	0.150184	0.401647	0.187074	0.221532	0.0108466	0.314819	0.130526	0.0707597	0	0	0	0	0	0	0	0	0	0	0
chr12:1837455-1837725	MPRA-tested enhancer	1.11652	1.2913	0.95016	1.04547	1.4093	1.33234	1.13304	1.78435	1.93926	0.138126	0.040289	0.322061	0.205803	0.0141913	0.0285874	0.124865	0.000156014	1.40209e-05	0	0	0	0	0	0	0	0	0	0	0
chr12:18753535-18753805	MPRA-tested enhancer	1.04865	1.93285	1.5299	1.15328	1.26791	1.33819	1.14312	1.44563	1.77747	0.202408	1.55913e-05	0.00406819	0.109859	0.0485361	0.0271764	0.11722	0.00993342	0.000172333	0	0	0	0	0	0	0	0	0	0	0
chr12:1915335-1915605	MPRA-tested enhancer	1.08788	1.43296	1.96296	1.0761	1.55666	1.90111	1.08922	1.05502	0.837794	0.163329	0.0112716	9.42417e-06	0.174513	0.00300537	2.61531e-05	0.162085	0.195705	0.484623	0	0	0	0	0	0	0	0	0	0	0
chr12:19176367-19176637	MPRA-tested enhancer	1.1074	2.09769	0.908001	0.667423	1.33318	1.96633	1.00187	0.923496	1.05164	0.14585	8.5171e-07	0.380912	0.726876	0.0283815	8.90124e-06	0.255663	0.358874	0.199249	0	0	0	0	0	0	0	0	0	0	0
chr12:19177955-19178225	MPRA-tested enhancer	0.980304	0.878386	1.11724	1.00389	1.38461	0.637267	0.932864	0.636427	1.4064	0.282469	0.424066	0.137529	0.253221	0.0179127	0.763319	0.345768	0.764294	0.0145907	0	0	0	0	0	0	0	0	0	0	0
chr12:19191635-19191905	MPRA-tested enhancer	0.825575	0.861765	0.895552	0.544888	0.683108	0.881214	0.721313	0.758557	0.832825	0.502987	0.448729	0.398906	0.856584	0.70688	0.419897	0.655547	0.60257	0.49209	0	0	0	0	0	0	0	0	0	0	0
chr12:19196475-19196745	MPRA-tested enhancer	0.530056	0.474946	0.292969	0.639241	0.895389	0.906047	0.690593	0.639715	0.444736	0.868853	0.908016	0.978012	0.761019	0.399143	0.38372	0.697105	0.760465	0.925415	0	0	0	0	0	0	0	0	0	0	0
chr12:19227435-19227705	MPRA-tested enhancer	1.39104	0.157088	0.692487	0.604666		3.5801	1.47017	0.186956	0.0977251	0.0168705	0.994237	0.694608	0.799507		0	0.00773265	0.992106	0.99702	0	0	0	0	0	1	0	0	0	1	1
chr12:19290621-19290891	MPRA-tested enhancer	0.830499	1.19168	1.59845	1.10802	0.90597	2.28993	1.0872	0.696766	6.90383	0.495586	0.0850367	0.00183818	0.145313	0.38383	1.79312e-08	0.163965	0.688934	0	0	0	0	0	0	1	0	0	1	2	1
chr12:1933335-1933605	MPRA-tested enhancer	1.00222	1.06658	0.87759	0.939639	1.45841	2.02824	0.973279	0.762907	0.740407	0.255235	0.183903	0.425242	0.336403	0.00872749	3.03298e-06	0.291485	0.596236	0.628693	0	0	0	0	0	0	0	0	0	0	0
chr12:1966915-1967185	MPRA-tested enhancer	0.733819	1.10642	2.61324	0.519623	0.82459	1.6685	0.646679	0.677614	1.4479	0.638037	0.146691	8.58047e-12	0.877035	0.504467	0.000765881	0.75224	0.713962	0.00970942	0	0	1	0	0	0	0	0	0	1	1
chr12:199415-199685	MPRA-tested enhancer	0.873086	1.20617	1.14588	0.772401	1.26752	1.18709	0.985133	0.703984	1.56759	0.431903	0.0768524	0.115183	0.582324	0.0486844	0.0877598	0.276351	0.679262	0.00264857	0	0	0	0	0	0	0	0	0	0	0
chr12:2013955-2014225	MPRA-tested enhancer	0.98028	0.601007	1.08375	0.858891	0.982162	6.65677	0.916216	2.68992	1.121	0.2825	0.803349	0.167201	0.453016	0.280107	0	0.369173	1.13132e-12	0.134436	0	0	0	0	0	1	0	1	0	2	1
chr12:20795-21065	MPRA-tested enhancer	1.29432	0.320857	3.05931	0.585957	0.687758	1.36404	1.16493	0.478347	0.41184	0.0393134	0.971884	0	0.818682	0.700824	0.0216184	0.101833	0.905883	0.941374	0	0	1	0	0	0	0	0	0	1	1
chr12:22453055-22453325	MPRA-tested enhancer	0.552641	0.900215	0.277761	0.610187	1.08831	0.827651	0.772268	1.10996	1.73214	0.849872	0.392138	0.980849	0.793623	0.162936	0.499866	0.58252	0.143652	0.000326726	0	0	0	0	0	0	0	0	0	0	0
chr12:22457095-22457365	MPRA-tested enhancer	1.47134	1.41538	0.817329	0.63525	2.97224	1.6609	0.713733	1.0147	1.26637	0.00763906	0.0133846	0.515379	0.765658	3.33067e-16	0.000844805	0.666002	0.240371	0.0491246	0	0	0	0	1	0	0	0	0	1	1
chr12:22480046-22480316	MPRA-tested enhancer	0.551099	0.549883	1.03366	0.580612	1.14184	0.811927	0.779575	0.777792	0.701748	0.851224	0.852284	0.218714	0.823942	0.118168	0.523489	0.571743	0.574378	0.682272	0	0	0	0	0	0	0	0	0	0	0
chr12:24760215-24760485	MPRA-tested enhancer	0.549529	0.893465	0.255697	0.294169	0.235705	3.94807	0.562892	0.709298	0.413153	0.852591	0.401944	0.984409	0.977773	0.987129	0	0.840681	0.672061	0.940793	0	0	0	0	0	1	0	0	0	1	1
chr12:24993875-24994145	MPRA-tested enhancer	0.84972	1.27175	1.57337	0.951988	0.966016	1.08235	0.904597	1.46807	1.33065	0.466732	0.0470991	0.00247601	0.319596	0.300944	0.168517	0.385807	0.00790275	0.0290071	0	0	0	0	0	0	0	0	0	0	0
chr12:26318675-26318945	MPRA-tested enhancer	1.06571	1.20969	0.985199	1.10918	1.30959	0.753218	1.00249	0.93932	0.843747	0.184776	0.0749549	0.276268	0.144317	0.0346646	0.610309	0.254913	0.336842	0.475687	0	0	0	0	0	0	0	0	0	0	0
chr12:27226776-27227046	MPRA-tested enhancer	0.681784	0.828682	1.12157	0.663324	1.07764	0.892906	0.780151	0.962617	1.11445	0.708594	0.498317	0.133976	0.731989	0.173027	0.40276	0.570891	0.305418	0.139852	0	0	0	0	0	0	0	0	0	0	0
chr12:27564675-27564945	MPRA-tested enhancer	1.17596	1.49903	1.56468	1.04038	1.86966	2.62086	1.3259	1.43916	1.77411	0.0946382	0.00570255	0.00273972	0.211312	4.30843e-05	7.04281e-12	0.0302098	0.010598	0.000180873	0	0	0	0	0	1	0	0	0	1	1
chr12:2804459-2804729	MPRA-tested enhancer	0.797075	0.961852	1.08244	0.793571	0.950902	1.08801	0.868802	0.921247	0.845292	0.545727	0.306429	0.168436	0.550956	0.32106	0.163206	0.438258	0.362044	0.473368	0	0	0	0	0	0	0	0	0	0	0
chr12:2895155-2895425	MPRA-tested enhancer	0.656002	0.972174	1.07711	0.894196	0.641548	1.09697	0.763194	3.75287	1.2235	0.740999	0.292915	0.173536	0.400879	0.758314	0.155023	0.595817	0	0.0678652	0	0	0	0	0	0	0	1	0	1	1
chr12:3091970-3092240	MPRA-tested enhancer	0.805944	0.915034	0.82162	0.795012	1.09838	1.18663	0.843806	1.42409	1.1689	0.532461	0.370855	0.508932	0.548807	0.153762	0.0880382	0.475597	0.0122983	0.0991967	0	0	0	0	0	0	0	0	0	0	0
chr12:31386475-31386745	MPRA-tested enhancer	6.64862	1.20413	0.919343	10.3596	0.4585	0.290436	8.33301	0.63601	0.576399	0	0.0779664	0.364738	0	0.917827	0.978508	0	0.764778	0.82802	1	0	0	1	0	0	1	0	0	3	1
chr12:31412436-31412706	MPRA-tested enhancer	0.759615	0.610861	0.451692	0.820355	1.11832	0.998247	0.714306	0.603783	0.70446	0.601033	0.792898	0.921649	0.510833	0.13664	0.26007	0.665216	0.800438	0.67862	0	0	0	0	0	0	0	0	0	0	0
chr12:31574835-31575105	MPRA-tested enhancer	0.520043	0.575688	0.233156	0.392648	0.353373	0.559498	1.42624	0.210345	0.820488	0.876713	0.828701	0.987444	0.949365	0.963008	0.843764	0.0120418	0.989981	0.510633	0	0	0	0	0	0	0	0	0	0	0
chr12:31578635-31578905	MPRA-tested enhancer	0.764456	0.279854	0.645457	0.729574	1.10358	1.31926	0.865062	1.11421	1.47157	0.593974	0.980478	0.753694	0.644016	0.14917	0.0319626	0.443817	0.140059	0.00762057	0	0	0	0	0	0	0	0	0	0	0
chr12:31630115-31630385	MPRA-tested enhancer	0.684874	0.73966	0.571094	0.768608	0.845961	0.85049	0.672034	0.784697	0.976245	0.704587	0.629757	0.833067	0.587896	0.472366	0.465578	0.721069	0.564156	0.287663	0	0	0	0	0	0	0	0	0	0	0
chr12:32089695-32089965	MPRA-tested enhancer	1.2291	1.74488	2.22994	1.32628	1.41749	2.519	1.10064	1.53569	1.18488	0.0651425	0.000273743	6.31691e-08	0.0301125	0.0131146	9.2538e-11	0.151753	0.00381308	0.0890926	0	0	1	0	0	1	0	0	0	2	1
chr12:32115735-32116005	MPRA-tested enhancer	0.609555	1.13263	1.10372	0.650255	0.502144	0.729096	0.562308	0.701598	0.618168	0.794302	0.125183	0.14904	0.74796	0.88993	0.644686	0.841214	0.682473	0.784939	0	0	0	0	0	0	0	0	0	0	0
chr12:32124878-32125148	MPRA-tested enhancer	0.69358	1.01871	1.02103	0.677597	0.749123	1.12806	0.705727	0.815046	0.82157	0.693163	0.235687	0.23301	0.713983	0.616215	0.128765	0.676907	0.518808	0.509007	0	0	0	0	0	0	0	0	0	0	0
chr12:32367535-32367805	MPRA-tested enhancer	0.770678	1.18038	1.2775	0.765949	1.04757	1.29471	0.741206	1.08793	1.22336	0.584858	0.091859	0.0450071	0.59179	0.203554	0.0391897	0.627555	0.163282	0.067936	0	0	0	0	0	0	0	0	0	0	0
chr12:3288755-3289025	MPRA-tested enhancer	1.0439	1.15081	1.23097	0.938182	1.60019	1.04233	0.910944	1.28132	1.12881	0.207496	0.111617	0.0642527	0.338409	0.00180007	0.209192	0.376693	0.0436584	0.128169	0	0	0	0	0	0	0	0	0	0	0
chr12:32994475-32994745	MPRA-tested enhancer	0.680636	1.207	1.13696	0.708766	0.930694	0.974661	0.859703	1.11514	1.20931	0.710077	0.076404	0.121851	0.672785	0.348789	0.289701	0.451804	0.13928	0.0751595	0	0	0	0	0	0	0	0	0	0	0
chr12:3336655-3336925	MPRA-tested enhancer	1.52516	2.27569	2.32607	1.65364	0.995409	1.3291	1.46564	0.842086	1.11308	0.00428819	2.42866e-08	8.19782e-09	0.000927218	0.263551	0.0293946	0.00810313	0.478179	0.141006	0	1	1	0	0	0	0	0	0	2	1
chr12:3629415-3629685	MPRA-tested enhancer	0.771107	0.758293	1.56017	0.924264	0.724217	1.06283	0.829928	1.23319	1.26684	0.584227	0.602954	0.0028865	0.357792	0.651509	0.187681	0.496444	0.0632095	0.0489461	0	0	0	0	0	0	0	0	0	0	0
chr12:3662595-3662865	MPRA-tested enhancer	0.938034	1.25669	2.30454	1.1818	0.918552	1.23746	1.12106	1.02651	1.17802	0.338614	0.0529486	1.30956e-08	0.0909819	0.365857	0.0612353	0.134386	0.226739	0.0933315	0	0	1	0	0	0	0	0	0	1	1
chr12:3990813-3991083	MPRA-tested enhancer	0.790106	1.41562	1.39615	0.793976	1.22684	1.40797	0.800954	1.06867	1.27601	0.556117	0.0133536	0.0160811	0.550352	0.0662315	0.0143729	0.53993	0.181814	0.0455403	0	0	0	0	0	0	0	0	0	0	0
chr12:4024175-4024445	MPRA-tested enhancer	0.847264	2.37582	1.0723	0.71227	1.03947	0.898093	0.82885	0.7647	1.20658	0.470411	2.71008e-09	0.178228	0.668006	0.212305	0.395214	0.498065	0.593618	0.0766307	0	1	0	0	0	0	0	0	0	1	1
chr12:408099-408369	POSCTRL	0.60394	0.282907	0.463234	0.604811	0.932245	0.584544	0.732868	0.742703	1.88091	0.800272	0.979926	0.915088	0.799353	0.346629	0.820082	0.63938	0.625419	3.60926e-05	0	0	0	0	0	0	0	0	0	0	0
chr12:41942375-41942645	MPRA-tested enhancer	2.72404	0.111986	0.826716	0.747939	0.43766	1.114	1.53912	3.44743	5.53248	4.47309e-13	0.996494	0.501271	0.617917	0.929101	0.140229	0.00366896	0	0	1	0	0	0	0	0	0	1	1	3	1
chr12:42705875-42706145	MPRA-tested enhancer	0.824222	1.34547	0.778934	0.928425	1.04033	1.5639	0.847426	1.02996	0.889151	0.505021	0.0255027	0.57269	0.351956	0.211365	0.00276445	0.470168	0.222842	0.408245	0	0	0	0	0	0	0	0	0	0	0
chr12:4311895-4312165	MPRA-tested enhancer	0.624693	0.817178	0.599486	0.980676	0.584339	1.42893	0.973582	0.7838	0.586102	0.777685	0.515606	0.804933	0.281995	0.820285	0.0117277	0.291093	0.565485	0.818538	0	0	0	0	0	0	0	0	0	0	0
chr12:43339275-43339545	MPRA-tested enhancer	0.561505	0.591643	0.537517	0.667455	0.554778	0.658925	0.633744	0.746298	0.792013	0.841945	0.812979	0.862775	0.726837	0.847986	0.737421	0.767395	0.620273	0.553278	0	0	0	0	0	0	0	0	0	0	0
chr12:4450535-4450805	POSCTRL	1.73547	4.26626	1.25121	1.75043	2.14459	1.56973	1.7174	1.86234	1.80031	0.000312028	0	0.0552151	0.000253223	3.48001e-07	0.00258335	0.00039992	4.83004e-05	0.000123554	0	1	0	0	1	0	0	0	0	2	1
chr12:45235396-45235666	MPRA-tested enhancer	0.748359	1.82851	1.22139	0.964667	1.18272	1.76603	0.923787	1.80097	1.4288	0.617313	8.11268e-05	0.0689158	0.302716	0.0904115	0.000203058	0.358464	0.000122345	0.0117432	0	0	0	0	0	0	0	0	0	0	0
chr12:4700695-4700965	MPRA-tested enhancer	1.46718	1.71094	0.928195	1.71011	0.82799	0.914542	1.50181	1.07795	1.08478	0.00797568	0.000436563	0.352278	0.000441498	0.499356	0.371556	0.00553415	0.172722	0.166223	0	0	0	0	0	0	0	0	0	0	0
chr12:47088557-47088827	MPRA-tested enhancer	0.494519	0.436762	25.3385	0.648551	0.493919	1.04153	0.681775	0.512989	1.06073	0.89524	0.929558	0	0.750004	0.89565	0.210056	0.708606	0.882049	0.189817	0	0	1	0	0	0	0	0	0	1	1
chr12:47238055-47238325	MPRA-tested enhancer	0.896203	0.350528	0.634705	0.980009	0.253883	0.150635	0.845949	0.824918	1.69578	0.397958	0.963867	0.766287	0.282845	0.984675	0.994623	0.472383	0.503975	0.0005351	0	0	0	0	0	0	0	0	0	0	0
chr12:47734715-47734985	MPRA-tested enhancer	2.70152	1.97955	1.43953	2.6313	1.53252	2.05447	2.72311	1.40211	2.02145	8.26672e-13	7.10381e-06	0.0105592	5.36393e-12	0.0039509	1.892e-06	4.58966e-13	0.0151994	3.4216e-06	1	0	0	1	0	0	1	0	0	3	1
chr12:47808255-47808525	MPRA-tested enhancer	1.16055	1.13581	1.19214	1.12785	1.25231	0.998468	1.41487	1.20934	1.33791	0.104797	0.122725	0.0847665	0.128929	0.0547514	0.2598	0.013451	0.0751438	0.0272438	0	0	0	0	0	0	0	0	0	0	0
chr12:47835753-47836023	MPRA-tested enhancer	1.19632	0.882351	2.25069	1.11892	1.21123	0.97008	1.28459	1.52912	0.932593	0.0823472	0.418224	4.10956e-08	0.136146	0.0741397	0.295635	0.0425311	0.00410346	0.346145	0	0	1	0	0	0	0	0	0	1	1
chr12:47970923-47971193	MPRA-tested enhancer	0.93097	1.02076	0.777636	0.990774	1.39229	0.871071	0.916118	1.07776	1.5486	0.348404	0.233319	0.574609	0.269286	0.0166744	0.434889	0.369314	0.172907	0.00329563	0	0	0	0	0	0	0	0	0	0	0
chr12:47991735-47992005	MPRA-tested enhancer	0.948939	0.975809	1.45008	0.710397	1.14157	0.826001	0.913613	1.36463	0.870676	0.323713	0.288223	0.00949835	0.670564	0.118371	0.502346	0.37288	0.0215031	0.435475	0	0	0	0	0	0	0	0	0	0	0
chr12:48023575-48023845	MPRA-tested enhancer	1.4352	2.58379	1.81156	1.38106	2.77939	3.91848	1.37416	1.50194	1.47044	0.011024	1.82845e-11	0.000104606	0.0185093	9.59233e-14	0	0.0197212	0.00552657	0.0077112	0	1	0	0	1	1	0	0	0	3	1
chr12:48027335-48027605	MPRA-tested enhancer	1.1337	0.899215	1.20996	1.03495	0.935423	0.841933	1.09994	1.01335	0.734761	0.124348	0.393587	0.0748144	0.217274	0.34222	0.478409	0.152375	0.241946	0.636706	0	0	0	0	0	0	0	0	0	0	0
chr12:48029835-48030105	MPRA-tested enhancer	1.32929	2.1617	1.61415	1.74961	0.832492	0.369953	1.09314	0.786764	0.267865	0.0293473	2.49198e-07	0.00151922	0.00025617	0.492589	0.957668	0.158491	0.561086	0.982524	0	1	0	0	0	0	0	0	0	1	1
chr12:48768235-48768505	MPRA-tested enhancer	4.99503	0.877579	0.560459	3.86631	0.712117	0.628225	4.07401	0.631261	0.695168	0	0.425258	0.842895	0	0.668215	0.773701	0	0.770244	0.691058	1	0	0	1	0	0	1	0	0	3	1
chr12:48828775-48829045	MPRA-tested enhancer	0.581173	0.693105	1.12906	0.539748	0.951632	0.824664	0.524409	1.76178	0.60845	0.823394	0.693792	0.127973	0.860921	0.320075	0.504356	0.873327	0.000215725	0.795485	0	0	0	0	0	0	0	0	0	0	0
chr12:49031915-49032185	MPRA-tested enhancer	0.761686	0.812721	1.10362	0.799095	0.984033	0.918468	0.765966	0.9274	1.21345	0.598017	0.522298	0.149128	0.54271	0.277739	0.365977	0.591767	0.353391	0.0729729	0	0	0	0	0	0	0	0	0	0	0
chr12:49195672-49195942	MPRA-tested enhancer	0.734465	1.35532	3.25791	0.661111	0.598868	0.714861	0.676296	0.802252	0.969929	0.637125	0.023376	0	0.734729	0.805575	0.664455	0.715647	0.537988	0.29583	0	0	1	0	0	0	0	0	0	1	1
chr12:49277178-49277448	MPRA-tested enhancer	1.06435	2.79859	1.64499	0.968398	1.86357	1.44042	1.15581	1.7707	1.34938	0.186145	5.56222e-14	0.00103495	0.297826	4.73808e-05	0.0104664	0.108081	0.000189943	0.0246393	0	1	0	0	0	0	0	0	0	1	1
chr12:49279715-49279985	MPRA-tested enhancer	1.20614	0.933027	1.46567	1.28559	0.769968	1.01355	1.24577	1.49326	1.12955	0.0768669	0.345542	0.00810098	0.0421887	0.5859	0.241718	0.057537	0.00606566	0.127588	0	0	0	0	0	0	0	0	0	0	0
chr12:49503838-49504108	MPRA-tested enhancer	1.25964	0.637979	2.90086	1.31901	0.914438	1.91798	1.36753	0.707972	1.46341	0.0517565	0.76249	2.77556e-15	0.0320311	0.371705	1.99012e-05	0.0209481	0.673865	0.00829123	0	0	1	0	0	0	0	0	0	1	1
chr12:49527704-49527974	MPRA-tested enhancer	0.687755	2.98289	1.05412	0.693088	0.897029	0.768648	0.641258	0.734357	0.622919	0.700828	2.22045e-16	0.196653	0.693814	0.396758	0.587838	0.758655	0.637278	0.779671	0	1	0	0	0	0	0	0	0	1	1
chr12:49580989-49581259	MPRA-tested enhancer	0.690823	0.83399	0.497113	0.644981	0.685122	0.725549	0.62019	1.01239	1.0803	0.696801	0.490339	0.893455	0.754259	0.704265	0.649651	0.782706	0.243082	0.170476	0	0	0	0	0	0	0	0	0	0	0
chr12:49598535-49598805	MPRA-tested enhancer	0.643769	0.736782	0.599403	0.608984	0.563838	0.644515	0.64102	0.781271	0.830274	0.755694	0.633845	0.80502	0.794914	0.839815	0.754811	0.758934	0.569233	0.495923	0	0	0	0	0	0	0	0	0	0	0
chr12:49689735-49690005	MPRA-tested enhancer	0.72013	0.591099	0.614007	0.652022	1.04599	1.73896	0.691319	0.820889	1.34026	0.657187	0.813529	0.789492	0.745829	0.205246	0.000297269	0.696148	0.510031	0.0266914	0	0	0	0	0	0	0	0	0	0	0
chr12:49909855-49910125	MPRA-tested enhancer	1.54521	0.936957	0.949848	1.58528	0.945714	1.00955	1.54265	0.823204	0.818589	0.00342497	0.340099	0.322484	0.00215149	0.328092	0.246443	0.0035259	0.506551	0.513485	0	0	0	0	0	0	0	0	0	0	0
chr12:49914315-49914585	MPRA-tested enhancer	0.889212	0.852617	1.12029	0.654072	0.717483	1.23242	0.955428	1.30868	1.13959	0.408155	0.462393	0.135021	0.743348	0.660845	0.0635714	0.314978	0.0349286	0.119857	0	0	0	0	0	0	0	0	0	0	0
chr12:49979055-49979325	MPRA-tested enhancer	0.696696	1.01181	1.0409	0.804896	1.05999	0.735452	0.7023	1.00852	1.77898	0.689027	0.243768	0.210741	0.534031	0.190578	0.635729	0.681529	0.247669	0.000168604	0	0	0	0	0	0	0	0	0	0	0
chr12:49980674-49980944	MPRA-tested enhancer	0.698318	0.643986	0.730881	0.85112	1.12475	1.40361	0.85718	0.873858	1.01575	0.686865	0.755439	0.642179	0.464634	0.131405	0.0149834	0.455571	0.430761	0.239133	0	0	0	0	0	0	0	0	0	0	0
chr12:49983955-49984225	MPRA-tested enhancer	1.00701	1.60255	1.68251	0.962573	0.855316	1.67898	1.02354	1.69401	1.85148	0.249474	0.0017496	0.000637819	0.305478	0.458357	0.000668143	0.230127	0.00054784	5.71458e-05	0	0	0	0	0	0	0	0	0	0	0
chr12:50017161-50017431	MPRA-tested enhancer	0.622246	1.09494	0.0895044	0.915306	0.361012	1.83363	0.974375	0.573221	1.36516	0.780421	0.156852	0.99729	0.370468	0.96062	7.50783e-05	0.29007	0.831055	0.0214007	0	0	0	0	0	0	0	0	0	0	0
chr12:50021315-50021585	MPRA-tested enhancer	1.1771	0.621107	0.960553	0.795431	1.04388	0.285418	0.547153	1.1771	0.550546	0.0939118	0.781689	0.308151	0.548181	0.207515	0.979462	0.854645	0.0939134	0.851706	0	0	0	0	0	0	0	0	0	0	0
chr12:50125366-50125636	MPRA-tested enhancer	0.635208	0.871586	0.959362	0.80304	0.872373	0.942239	0.712977	0.780616	1.05524	0.765705	0.434126	0.309731	0.536809	0.43296	0.332837	0.667038	0.570203	0.19548	0	0	0	0	0	0	0	0	0	0	0
chr12:50129102-50129372	MPRA-tested enhancer	1.05394	2.13896	4.36592	1.20691	2.14141	2.45792	0.885147	0.910452	1.55145	0.196836	3.88094e-07	0	0.0764482	3.70122e-07	4.0464e-10	0.414114	0.377397	0.0031903	0	1	1	0	1	1	0	0	0	4	1
chr12:50517715-50517985	MPRA-tested enhancer	0.752864	1.06924	1.23723	0.796608	1.06207	0.784174	0.861407	0.864262	0.867858	0.61082	0.181241	0.0613431	0.546425	0.188455	0.564931	0.449263	0.445008	0.439659	0	0	0	0	0	0	0	0	0	0	0
chr12:50636915-50637185	MPRA-tested enhancer	0.613878	1.10259	0.88521	0.605876	0.860836	0.928708	0.693654	1.03057	0.94904	0.789633	0.150032	0.414021	0.798225	0.450114	0.351561	0.693066	0.222161	0.323577	0	0	0	0	0	0	0	0	0	0	0
chr12:50642150-50642420	MPRA-tested enhancer	0.989945	0.258606	0.356995	1.50151	0.759044	2.81398	0.939827	0.341947	0.934271	0.270319	0.983975	0.961891	0.00555198	0.601863	3.58602e-14	0.336145	0.966358	0.343815	0	0	0	0	0	1	0	0	0	1	1
chr12:50659715-50659985	MPRA-tested enhancer	0.784011	0.798258	1.66483	0.673785	0.94501	0.914138	0.683315	0.733714	1.28313	0.565173	0.543961	0.000803121	0.718849	0.32905	0.372132	0.706612	0.638186	0.04303	0	0	0	0	0	0	0	0	0	0	0
chr12:50664415-50664685	MPRA-tested enhancer	0.836534	1.41477	1.78282	0.993124	0.983089	1.24671	1.20758	0.628875	1.01322	0.486516	0.0134637	0.000159502	0.266371	0.278933	0.057129	0.076088	0.772963	0.242101	0	0	0	0	0	0	0	0	0	0	0
chr12:50691035-50691305	MPRA-tested enhancer	0.793348	1.85209	1.52181	0.714986	1.29976	0.911554	0.934509	0.870496	0.651283	0.551289	5.66081e-05	0.00444987	0.664283	0.0376028	0.375821	0.343485	0.435742	0.746721	0	0	0	0	0	0	0	0	0	0	0
chr12:50724720-50724990	MPRA-tested enhancer	1.38273	1.99736	4.36012	1.39891	2.72986	1.22923	1.20354	1.3982	1.28141	0.0182262	5.22355e-06	0	0.0156671	3.81251e-13	0.0650806	0.0782931	0.0157719	0.0436268	0	0	1	0	1	0	0	0	0	2	1
chr12:50733755-50734025	MPRA-tested enhancer	1.27655	0.833832	2.06248	1.33564	1.11674	1.08997	1.13742	1.02628	0.930218	0.0453471	0.490577	1.635e-06	0.0277838	0.137942	0.161398	0.121502	0.227003	0.349452	0	0	0	0	0	0	0	0	0	0	0
chr12:51070035-51070305	MPRA-tested enhancer	2.40052	3.8579	1.38273	1.58227	0.66351	1.35278	1.90632	1.21737	1.09436	1.54454e-09	0	0.0182259	0.00222971	0.731758	0.0239089	2.4048e-05	0.0709478	0.157383	1	1	0	0	0	0	0	0	0	2	1
chr12:51071735-51072005	MPRA-tested enhancer	0.509775	0.337932	0.790286	0.501768	0.727045	0.500023	0.420715	0.37626	4.42679	0.884425	0.967474	0.55585	0.890196	0.64756	0.891426	0.937359	0.955479	0	0	0	0	0	0	0	0	0	1	1	1
chr12:51432983-51433253	MPRA-tested enhancer	0.880495	2.00503	1.74405	0.841269	1.30409	1.31607	0.790847	1.54022	1.06503	0.420956	4.5693e-06	0.000276934	0.479405	0.0362851	0.032834	0.555015	0.00362391	0.18546	0	0	0	0	0	0	0	0	0	0	0
chr12:51441663-51441933	MPRA-tested enhancer	1.36374	2.12603	2.6559	1.11205	1.40617	2.90421	1.04876	1.41959	1.2509	0.0216769	4.97714e-07	2.80787e-12	0.141875	0.0146232	2.55351e-15	0.202294	0.0128498	0.0553443	0	1	1	0	0	1	0	0	0	3	1
chr12:51836855-51837125	MPRA-tested enhancer	3.65805	1.13795	2.72536	3.68827	1.11232	1.86973	3.75803	1.38122	1.91283	0	0.121097	4.31433e-13	0	0.141643	4.30356e-05	0	0.0184824	2.16428e-05	1	0	1	1	0	0	1	0	0	4	1
chr12:51841715-51841985	MPRA-tested enhancer	1.00275	1.21473	1.12373	0.970923	1.29306	1.5452	1.01476	1.21955	2.17055	0.254591	0.072305	0.13222	0.294538	0.0397183	0.00342519	0.240297	0.0698393	2.09323e-07	0	0	0	0	0	0	0	0	1	1	1
chr12:51850766-51851036	MPRA-tested enhancer	0.912177	0.82726	1.63713	0.91642	0.824245	1.44944	0.883269	0.647763	0.712606	0.37493	0.500454	0.00114268	0.368884	0.504986	0.00956007	0.416873	0.750946	0.667546	0	0	0	0	0	0	0	0	0	0	0
chr12:51961775-51962045	MPRA-tested enhancer	0.767141	0.53553	1.234	0.573186	0.395904	1.5741	0.708065	0.885888	2.39597	0.590046	0.864412	0.0628291	0.831088	0.948074	0.0024548	0.673737	0.413026	1.71396e-09	0	0	0	0	0	0	0	0	1	1	1
chr12:51993155-51993425	MPRA-tested enhancer	2.61932	1.26329	1.19842	3.14558	1.20229	1.9751	3.57789	1.13729	1.54041	7.32903e-12	0.0503165	0.0811505	0	0.0789801	7.6659e-06	0	0.121597	0.0036159	1	0	0	1	0	0	1	0	0	3	1
chr12:52061835-52062105	MPRA-tested enhancer	0.770183	0.853495	1.07886	0.773904	0.712012	0.844533	0.759959	0.769166	0.839607	0.585585	0.46108	0.171851	0.580112	0.668359	0.474507	0.600532	0.587077	0.481901	0	0	0	0	0	0	0	0	0	0	0
chr12:52081295-52081565	MPRA-tested enhancer	0.625948	0.546237	0.557704	0.628536	0.537863	0.587446	0.639335	0.592806	0.959595	0.776273	0.855431	0.845378	0.773348	0.862489	0.817199	0.760908	0.811799	0.309421	0	0	0	0	0	0	0	0	0	0	0
chr12:52176015-52176285	MPRA-tested enhancer	1.46335	1.25427	1.65144	1.7559	1.03459	1.68537	1.50928	0.735207	2.09224	0.00829612	0.05394	0.000953576	0.000234446	0.217675	0.00061424	0.00510463	0.636075	9.43133e-07	0	0	0	0	0	0	0	0	0	0	0
chr12:5273750-5274020	MPRA-tested enhancer	1.14997	1.42376	1.03168	0.986331	1.05477	1.31909	1.1594	0.764216	0.824747	0.112219	0.012338	0.22092	0.274843	0.195965	0.0320104	0.105588	0.594324	0.504232	0	0	0	0	0	0	0	0	0	0	0
chr12:52896650-52896920	MPRA-tested enhancer	0.807899	0.874216	0.88951	0.70008	1.13931	1.12999	0.812714	1.65241	0.75784	0.52953	0.43023	0.40772	0.684509	0.120071	0.127242	0.522308	0.000941926	0.603612	0	0	0	0	0	0	0	0	0	0	0
chr12:52945682-52945952	MPRA-tested enhancer	10.3863	1.05195	1.25245	6.97868	1.29078	1.83745	5.79711	1.21986	1.26473	0	0.198925	0.0546942	0	0.0404603	7.08423e-05	0	0.069685	0.049758	1	0	0	1	0	0	1	0	0	3	1
chr12:53042743-53043013	MPRA-tested enhancer	0.664377	1.61922	1.41904	0.791425	0.741683	1.04762	0.650859	0.517508	0.917941	0.73068	0.00142766	0.0129186	0.554153	0.626874	0.203504	0.747232	0.87865	0.366725	0	0	0	0	0	0	0	0	0	0	0
chr12:53305565-53305835	MPRA-tested enhancer	0.650776	0.204618	0.998524	0.70254	0.594954	0.348583	0.561396	0.676548	1.07067	0.747332	0.990543	0.259732	0.681206	0.809608	0.964444	0.842045	0.715326	0.179825	0	0	0	0	0	0	0	0	0	0	0
chr12:53309805-53310075	MPRA-tested enhancer	1.1022	0.999334	0.887804	0.946157	1.00264	3.77175	1.01265	0.94077	1.06286	0.15038	0.258743	0.410216	0.327489	0.254731	0	0.242774	0.334849	0.187652	0	0	0	0	0	1	0	0	0	1	1
chr12:53373952-53374222	MPRA-tested enhancer	0.772294	0.970763	0.462787	0.696737	1.12	0.807082	0.849362	0.932285	0.862738	0.582482	0.294746	0.915349	0.688973	0.135257	0.530754	0.467268	0.346573	0.447279	0	0	0	0	0	0	0	0	0	0	0
chr12:53507615-53507885	MPRA-tested enhancer	0.667485	1.29566	0.441519	0.673268	0.454214	0.869218	0.634598	0.701283	0.884651	0.726799	0.0388857	0.927108	0.719505	0.92025	0.437639	0.766411	0.682896	0.414842	0	0	0	0	0	0	0	0	0	0	0
chr12:53538495-53538765	MPRA-tested enhancer	1.02323	0.912946	0.700573	0.836914	1.17457	1.23148	1.03244	1.18751	1.28487	0.230475	0.373832	0.683849	0.485946	0.0955196	0.0640134	0.220072	0.0875072	0.042436	0	0	0	0	0	0	0	0	0	0	0
chr12:53574533-53574803	MPRA-tested enhancer	1.01284	0.734285	0.635906	0.721895	0.399242	0.855123	0.686211	0.942663	0.647082	0.242548	0.63738	0.764898	0.65474	0.946724	0.458645	0.702845	0.332256	0.75176	0	0	0	0	0	0	0	0	0	0	0
chr12:53585635-53585905	MPRA-tested enhancer	1.50905	1.73962	0.450206	1.55929	0.238289	7.69901	1.79494	2.77688	0.690304	0.0051171	0.000294551	0.922466	0.00291591	0.986802	0	0.000133687	1.02918e-13	0.697485	0	0	0	0	0	1	0	1	0	2	1
chr12:53712275-53712545	MPRA-tested enhancer	0.925834	0.656003	2.00416	1.04231	0.853043	0.926341	0.905563	1.20357	0.846138	0.355586	0.740997	4.63881e-06	0.20921	0.461757	0.354875	0.384417	0.0782743	0.4721	0	0	0	0	0	0	0	0	0	0	0
chr12:53746349-53746619	MPRA-tested enhancer	0.8894	1.17962	0.592068	1.17329	0.914606	1.10211	1.02809	1.31915	2.57622	0.40788	0.0923292	0.812549	0.0963419	0.371465	0.150458	0.224955	0.0319922	2.21623e-11	0	0	0	0	0	0	0	0	1	1	1
chr12:54229734-54230004	MPRA-tested enhancer	0.829934	2.19242	0.497841	0.642959	0.683347	0.550737	0.958209	1.32987	1.84883	0.496435	1.35414e-07	0.89295	0.756652	0.706571	0.85154	0.311264	0.029202	5.95292e-05	0	1	0	0	0	0	0	0	0	1	1
chr12:54262325-54262595	MPRA-tested enhancer	0.560863	0.869708	0.540271	0.696695	1.29711	19.1134	0.82743	1.18229	0.683055	0.842529	0.436912	0.860484	0.689028	0.0384287	0	0.500198	0.0906777	0.706949	0	0	0	0	0	1	0	0	0	1	1
chr12:54347083-54347353	MPRA-tested enhancer	0.891723	0.670571	0.609444	0.86008	0.78404	1.09846	0.748328	0.966233	1.07848	0.404485	0.722918	0.794421	0.451241	0.565129	0.153689	0.617358	0.30066	0.172213	0	0	0	0	0	0	0	0	0	0	0
chr12:54571235-54571505	MPRA-tested enhancer	1.03011	1.97434	0.917869	1.13126	0.978241	1.76008	1.26291	1.22858	1.15865	0.222671	7.76628e-06	0.366826	0.126244	0.285103	0.00022097	0.0504653	0.0653911	0.106104	0	0	0	0	0	0	0	0	0	0	0
chr12:55420334-55420604	MPRA-tested enhancer	0.826819	0.550039	0.889667	0.931089	1.00283	0.639951	0.907627	1.21787	0.998976	0.501118	0.852148	0.40749	0.348237	0.254497	0.760188	0.381449	0.0706906	0.259179	0	0	0	0	0	0	0	0	0	0	0
chr12:55750875-55751145	MPRA-tested enhancer	0.627797	0.570539	0.281068	0.9482	0.919286	0.758863	0.635376	0.475568	0.625304	0.774185	0.83359	0.98026	0.324715	0.364817	0.602125	0.765512	0.907629	0.776998	0	0	0	0	0	0	0	0	0	0	0
chr12:55757755-55758025	MPRA-tested enhancer	0.772104	1.07254	0.878304	0.849146	1.42228	1.3693	0.680307	0.327637	1.71491	0.582761	0.177991	0.424187	0.467591	0.0125182	0.0206129	0.710501	0.970196	0.000413692	0	0	0	0	0	0	0	0	0	0	0
chr12:56018265-56018535	MPRA-tested enhancer	1.03567	2.09626	3.76205	0.957596	0.910601	2.70741	1.05943	1.26446	1.34633	0.216481	8.74822e-07	0	0.312082	0.377184	7.04548e-13	0.191152	0.0498592	0.0253094	0	0	1	0	0	1	0	0	0	2	1
chr12:56037188-56037458	MPRA-tested enhancer	0.531601	0.676049	0.401936	0.517167	0.393058	1.497	0.510921	0.635653	0.773643	0.867609	0.715963	0.945614	0.878909	0.949204	0.00582766	0.883581	0.765191	0.580497	0	0	0	0	0	0	0	0	0	0	0
chr12:56143820-56144090	MPRA-tested enhancer	0.964533	1.26502	1.27964	0.959999	1.15087	1.11595	1.01266	1.30744	1.40762	0.302893	0.0496458	0.0442456	0.308886	0.111577	0.138597	0.242771	0.0352926	0.0144216	0	0	0	0	0	0	0	0	0	0	0
chr12:56293835-56294105	MPRA-tested enhancer	1.04485	1.08798	0.708314	1.53188	0.823199	1.18268	0.928839	1.19634	0.915573	0.206468	0.163239	0.6734	0.0039794	0.506558	0.0904384	0.351377	0.0823381	0.370089	0	0	0	0	0	0	0	0	0	0	0
chr12:56462655-56462925	MPRA-tested enhancer	1.4882	2.0847	0.925026	1.05095	2.19584	1.49717	1.3693	1.76497	1.43526	0.00640053	1.0855e-06	0.356721	0.199972	1.26411e-07	0.00581756	0.0206131	0.000206133	0.0110177	0	0	0	0	1	0	0	0	0	1	1
chr12:56571155-56571425	MPRA-tested enhancer	1.36763	0.84613	1.33896	1.24525	1.12815	1.99183	1.34521	1.08552	1.85743	0.020928	0.472111	0.0269953	0.0577628	0.128691	5.74894e-06	0.0255597	0.165529	5.21277e-05	0	0	0	0	0	0	0	0	0	0	0
chr12:57069495-57069765	MPRA-tested enhancer	1.24224	0.86212	1.75144	1.11656	1.3583	0.892307	1.03193	0.479897	1.00361	0.0590863	0.4482	0.000249677	0.138093	0.0227619	0.403632	0.220636	0.904899	0.253553	0	0	0	0	0	0	0	0	0	0	0
chr12:57134115-57134385	MPRA-tested enhancer	0.601748	0.635464	0.713249	0.615773	0.703548	0.832011	0.61245	0.797057	0.865316	0.802574	0.76541	0.666666	0.787567	0.67985	0.493312	0.791182	0.545754	0.443439	0	0	0	0	0	0	0	0	0	0	0
chr12:57142855-57143125	MPRA-tested enhancer	0.619293	0.794175	0.645623	0.604449	0.668741	0.773737	0.655073	0.786554	0.702601	0.783698	0.550055	0.753496	0.799736	0.725222	0.580358	0.742131	0.561399	0.681124	0	0	0	0	0	0	0	0	0	0	0
chr12:57262117-57262387	MPRA-tested enhancer	0.739999	0.607712	0.45603	0.678466	1.33487	0.866663	0.847836	0.948957	0.857798	0.629274	0.796272	0.91923	0.712869	0.0279691	0.441437	0.469555	0.323689	0.454648	0	0	0	0	0	0	0	0	0	0	0
chr12:57320415-57320685	MPRA-tested enhancer	0.401835	2.17138		0.733719	3.88579	0.392314	0.420912	0.491657		0.945655	2.05892e-07		0.638179	0	0.949496	0.937268	0.897184		0	1	0	0	1	0	0	0	0	2	1
chr12:57323435-57323705	MPRA-tested enhancer	0.512367	0.930797	1.7728	0.566613	0.673978	1.0998	0.85815	1.63014	1.45657	0.882511	0.348645	0.00018431	0.837256	0.718603	0.152498	0.454122	0.00124701	0.00889238	0	0	0	0	0	0	0	0	0	0	0
chr12:57504030-57504300	MPRA-tested enhancer	1.36075	1.22658	1.70486	1.38967	1.34684	1.28413	1.46176	1.25051	1.49522	0.0222683	0.0663565	0.00047386	0.0170882	0.0251977	0.0426872	0.0084331	0.0555092	0.00594012	0	0	0	0	0	0	0	0	0	0	0
chr12:57541115-57541385	MPRA-tested enhancer	0.851905	0.113723	0.324089	1.19988	0.389355	0.686187	0.862438	0.247555	0.874716	0.463459	0.996424	0.97109	0.0803259	0.950645	0.702877	0.447725	0.985571	0.429489	0	0	0	0	0	0	0	0	0	0	0
chr12:57832971-57833241	MPRA-tested enhancer	0.91565	1.34651	1.98643	0.903055	0.771789	1.3784	0.936416	1.03513	1.02719	0.369979	0.0252694	6.31145e-06	0.388033	0.583225	0.018969	0.340847	0.217083	0.225966	0	0	0	0	0	0	0	0	0	0	0
chr12:57837857-57838127	POSCTRL	0.637963	1.89388	0.765326	0.603099	1.1358	1.33616	0.726265	1.00847	0.933564	0.762509	2.93675e-05	0.592702	0.801157	0.122739	0.0276583	0.648652	0.247731	0.344796	0	0	0	0	0	0	0	0	0	0	0
chr12:57838075-57838345	MPRA-tested enhancer	0.665269	1.14522	1.2206	0.824799	0.614743	1.15841	0.671582	0.855486	0.869822	0.729569	0.115673	0.0693109	0.504153	0.788691	0.106272	0.721641	0.458103	0.436743	0	0	0	0	0	0	0	0	0	0	0
chr12:6207539-6207809	MPRA-tested enhancer	1.0187	0.608003	1.20507	0.911086	0.777855	0.771126	1.03129	1.17046	1.8801	0.235704	0.795963	0.0774536	0.376489	0.574284	0.584199	0.221351	0.0981768	3.65628e-05	0	0	0	0	0	0	0	0	0	0	0
chr12:6213839-6214109	MPRA-tested enhancer	0.701326	0.823127	1.18039	0.660451	0.86598	0.615945	0.640611	0.712472	0.943553	0.682838	0.506667	0.0918516	0.735543	0.442452	0.787379	0.759414	0.66773	0.331039	0	0	0	0	0	0	0	0	0	0	0
chr12:6214654-6214924	POSCTRL	0.554493	0.4991	0.827381	0.577006	0.688916	0.691975	0.589572	0.747825	0.687441	0.848239	0.892073	0.500272	0.827435	0.699308	0.695284	0.815069	0.618081	0.701239	0	0	0	0	0	0	0	0	0	0	0
chr12:6216015-6216285	MPRA-tested enhancer	1.19019	1.42272	1.36032	0.986313	1.41235	1.21183	1.20135	1.28183	1.18524	0.0859144	0.0124638	0.0223535	0.274865	0.0137817	0.073821	0.0795026	0.0434788	0.0888734	0	0	0	0	0	0	0	0	0	0	0
chr12:62786015-62786285	MPRA-tested enhancer	0.794828	0.921399	1.12402	0.833935	1.84905	1.32835	0.972922	0.686113	0.877835	0.549081	0.361831	0.131987	0.490422	5.93201e-05	0.0295835	0.291947	0.702974	0.42488	0	0	0	0	0	0	0	0	0	0	0
chr12:6295195-6295465	MPRA-tested enhancer	1.11146	1.97857	1.4659	1.04824	1.12853	1.09455	1.08951	1.38121	1.25179	0.142376	7.22434e-06	0.00808157	0.202849	0.128394	0.157211	0.161817	0.0184842	0.0549717	0	0	0	0	0	0	0	0	0	0	0
chr12:6323315-6323585	MPRA-tested enhancer	2.52833	0.649208	0.589207	4.80466	0.985414	0.627314	4.67672	0.610016	1.61543	7.35312e-11	0.749217	0.815436	0	0.275997	0.774732	0	0.793807	0.00149557	1	0	0	1	0	0	1	0	0	3	1
chr12:6372375-6372645	MPRA-tested enhancer	0.695551	0.928919	1.02794	0.696943	0.692008	0.942263	0.648276	0.743894	0.950281	0.69055	0.351266	0.225122	0.688699	0.69524	0.332804	0.750333	0.623716	0.321899	0	0	0	0	0	0	0	0	0	0	0
chr12:6376675-6376945	MPRA-tested enhancer	0.845887	1.11181	0.486269	1.01112	0.720936	1.78819	1.04888	0.605946	0.537239	0.472477	0.142074	0.900773	0.24458	0.65607	0.000147542	0.202161	0.798151	0.863004	0	0	0	0	0	0	0	0	0	0	0
chr12:64122175-64122445	MPRA-tested enhancer	0.93536	1.5082	1.03478	0.881564	1.20713	1.56622	0.775116	1.5791	1.27609	0.342307	0.00516449	0.217469	0.419381	0.0763314	0.00269114	0.578327	0.00231463	0.0455111	0	0	0	0	0	0	0	0	0	0	0
chr12:64522339-64522609	MPRA-tested enhancer	2.07697	0.863099	0.487772	1.40685	0.545226	0.758498	1.54674	0.538516	1.53354	1.25281e-06	0.44674	0.899782	0.0145283	0.856296	0.602656	0.00336609	0.861947	0.00390603	0	0	0	0	0	0	0	0	0	0	0
chr12:64992255-64992525	MPRA-tested enhancer	0.606948	1.34425	0.710789	1.02894	1.86891	0.987344	0.95277	0.741653	1.64268	0.797087	0.0257761	0.670029	0.223991	4.35947e-05	0.273571	0.318543	0.626917	0.00106556	0	0	0	0	0	0	0	0	0	0	0
chr12:66013215-66013485	MPRA-tested enhancer	0.680798	0.638912	0.405804	1.69926	0.649539	0.309849	0.776071	0.420838	0.377961	0.709868	0.761403	0.943988	0.000510821	0.74882	0.974454	0.576918	0.937302	0.954874	0	0	0	0	0	0	0	0	0	0	0
chr12:6615755-6616025	MPRA-tested enhancer	1.34211	1.62107	1.08435	1.19526	1.63385	1.04821	1.12813	1.26769	1.53903	0.0262649	0.00139535	0.166636	0.0829564	0.00119067	0.202879	0.128705	0.0486201	0.0036729	0	0	0	0	0	0	0	0	0	0	0
chr12:66286136-66286406	MPRA-tested enhancer	0.30596	1.41607	5.00053	0.623774	0.213767	0.479515	0.827131	0.338517	0.311597	0.975314	0.0132963	0	0.778715	0.989632	0.905142	0.500648	0.967313	0.97406	0	0	1	0	0	0	0	0	0	1	1
chr12:6632472-6632742	MPRA-tested enhancer	1.09537	1.57893	0.923496	0.951255	1.62271	2.35587	1.1402	1.27864	1.26516	0.156469	0.00231939	0.358873	0.320584	0.00136739	4.24121e-09	0.119395	0.0445996	0.0495917	0	0	0	0	0	1	0	0	0	1	1
chr12:66823889-66824159	MPRA-tested enhancer	0.899123	0.539491	0.444931	0.956486	1.11571	0.773433	0.652638	0.914764	2.36731	0.393721	0.861135	0.925311	0.313563	0.138799	0.580806	0.745086	0.371241	3.28294e-09	0	0	0	0	0	0	0	0	1	1	1
chr12:6692875-6693145	MPRA-tested enhancer	0.640728	0.49433	0.552514	0.694618	0.838337	0.987973	0.593505	0.573534	0.941514	0.759277	0.895369	0.849984	0.691788	0.483808	0.272783	0.811088	0.830757	0.333829	0	0	0	0	0	0	0	0	0	0	0
chr12:6703675-6703945	MPRA-tested enhancer	1.30332	1.51892	1.42506	1.13759	1.75481	1.55314	1.34918	1.23083	1.74707	0.0365166	0.00459396	0.0121822	0.12137	0.000238091	0.00312919	0.0246821	0.0643215	0.000265474	0	0	0	0	0	0	0	0	0	0	0
chr12:6735735-6736005	MPRA-tested enhancer	1.28835	0.560354	3.09224	0.950196	1.78373	1.27804	1.71915	1.20089	3.16717	0.0412635	0.84299	0	0.322014	0.000157425	0.0448143	0.000390493	0.0797618	0	0	0	1	0	0	0	0	0	1	2	1
chr12:6747385-6747655	MPRA-tested enhancer	0.726775	0.944775	1.05206	0.852387	1.32158	1.64001	0.742094	1.18847	0.700663	0.647938	0.329371	0.198808	0.462738	0.0313408	0.00110209	0.626288	0.0869329	0.683727	0	0	0	0	0	0	0	0	0	0	0
chr12:67519935-67520205	MPRA-tested enhancer	1.74027	1.47978	1.48002	1.74988	0.843592	0.987156	1.80998	0.657619	0.822509	0.000291912	0.00699494	0.00697716	0.000255199	0.475919	0.273807	0.000107081	0.739023	0.507596	0	0	0	0	0	0	0	0	0	0	0
chr12:6789455-6789725	MPRA-tested enhancer	1.54941	0.863929	1.21013	1.16465	1.12128	0.871392	1.42578	0.99027	1.08126	0.00326541	0.445505	0.0747241	0.102022	0.134211	0.434414	0.0120967	0.269914	0.169558	0	0	0	0	0	0	0	0	0	0	0
chr12:6792515-6792785	MPRA-tested enhancer	0.875409	0.805108	1.11952	0.907547	0.667337	0.974545	0.978606	0.835501	0.776357	0.428465	0.533713	0.135652	0.381564	0.726984	0.289851	0.284636	0.488068	0.576496	0	0	0	0	0	0	0	0	0	0	0
chr12:68239675-68239945	MPRA-tested enhancer	1.07472	1.04334	4.78088	0.791782	0.421995	0.937057	0.602387	0.84867	0.951286	0.175857	0.208095	0	0.553622	0.936762	0.339961	0.801905	0.468304	0.320543	0	0	1	0	0	0	0	0	0	1	1
chr12:68271435-68271705	MPRA-tested enhancer	1.13115	1.15631	1.83538	0.900948	1.7574	1.70199	1.01146	1.00459	1.83949	0.126335	0.107725	7.31073e-05	0.391077	0.000229518	0.000492505	0.244184	0.252374	6.86783e-05	0	0	0	0	0	0	0	0	0	0	0
chr12:68358839-68359109	MPRA-tested enhancer	0.924739	0.805482	1.04308	1.2422	0.591196	0.726304	1.01151	1.70149	0.608841	0.357124	0.533152	0.208378	0.059105	0.813431	0.648597	0.244125	0.00049579	0.795067	0	0	0	0	0	0	0	0	0	0	0
chr12:6839855-6840125	MPRA-tested enhancer	1.92906	0.783156	0.809616	2.09417	0.684478	0.761436	1.82029	0.629951	0.821881	1.65979e-05	0.566441	0.526956	9.09787e-07	0.705103	0.598381	9.18082e-05	0.771739	0.508539	0	0	0	0	0	0	0	0	0	0	0
[truncated: 5,144 more rows]
