# Supplementary material for: Characterization of enhancer activity in early human neurodevelopment using Massively Parallel Reporter Assay (MPRA) and forebrain organoids
Source: Sci Rep. 2024 Feb 16;14:3936. doi: 10.1038/s41598-024-54302-7 (PMC10873509; doi:10.1038/s41598-024-54302-7)
Supplement: Supplementary file 3 — Supplementary Information 3. [file 41598_2024_54302_MOESM3_ESM.xlsx]

## Sheet: Sheet1
Supplementry Table 2	Intersection of MPRA-tested enhancers with external datasets.
Active	MPRA-active enhancers which pass the p-value threshold described in Methods
iPSCs.active	Active in at least one sample at iPSC stage
TD0.active	Active in at least one sample at TD0
TD30.active	Active in at least one sample at TD30

## Sheet: Intersection_with_ext_datasets
chr	start	end	Active	iPSCs.active	TD0.active	TD30.active	Fleck_scATAC_seq	Trevino_bulk_ATAC_seq	Ziffra_scATAC_fetalBrain	Ziffra_scATAC_Organoids	Active
chr1	1250922	1251192	0	0	0	0	0	0	0	0	0
chr1	1291275	1291545	1	0	0	1	0	1	1	0	1
chr1	1430495	1430765	0	0	0	0	0	1	1	0	0
chr1	1550574	1550844	0	0	0	0	0	1	0	1	0
chr1	1558655	1558925	0	0	0	0	0	0	1	0	0
chr1	1764005	1764275	1	0	1	0	0	1	0	1	1
chr1	1782695	1782965	0	0	0	0	0	0	0	0	0
chr1	1791622	1791892	1	0	0	1	0	0	0	0	1
chr1	1800843	1801113	0	0	0	0	0	0	1	0	0
chr1	1801795	1802065	1	0	0	1	0	0	0	0	1
chr1	1806233	1806503	0	0	0	0	0	0	0	0	0
chr1	1806991	1807261	1	0	1	0	0	1	0	1	1
chr1	1827495	1827765	1	0	0	1	0	1	1	0	1
chr1	1829365	1829635	1	0	1	2	0	0	0	0	1
chr1	1847175	1847445	0	0	0	0	0	0	1	1	0
chr1	1861395	1861665	1	0	0	1	0	0	0	0	1
chr1	1863317	1863587	0	0	0	0	0	0	0	0	0
chr1	1877955	1878225	0	0	0	0	0	0	0	0	0
chr1	1883535	1883805	0	0	0	0	0	1	0	1	0
chr1	1894895	1895165	0	0	0	0	0	0	0	0	0
chr1	2240275	2240545	0	0	0	0	0	1	1	1	0
chr1	2242127	2242397	1	0	0	1	0	0	0	0	1
chr1	2284550	2284820	0	0	0	0	0	0	0	0	0
chr1	2432355	2432625	0	0	0	0	0	1	1	1	0
chr1	2452255	2452525	0	0	0	0	0	1	1	1	0
chr1	2535535	2535805	0	0	0	0	0	1	1	0	0
chr1	2555924	2556194	0	0	0	0	0	1	1	0	0
chr1	3087708	3087978	0	0	0	0	0	0	0	0	0
chr1	3166328	3166598	1	0	0	1	0	0	0	0	1
chr1	3274495	3274765	1	0	0	2	0	1	1	1	1
chr1	3323595	3323865	0	0	0	0	0	1	1	1	0
chr1	3326807	3327077	0	0	0	0	0	0	0	0	0
chr1	3335794	3336064	0	0	0	0	0	0	0	0	0
chr1	3365333	3365603	0	0	0	0	0	1	1	1	0
chr1	3403775	3404045	1	0	1	1	0	1	0	0	1
chr1	3441188	3441458	0	0	0	0	0	1	1	1	0
chr1	3458238	3458508	0	0	0	0	0	0	0	0	0
chr1	3540075	3540345	0	0	0	0	0	1	1	1	0
chr1	3598235	3598505	1	0	0	1	0	1	1	1	1
chr1	3777175	3777445	0	0	0	0	0	0	0	0	0
chr1	5888638	5888908	1	0	0	1	0	0	1	0	1
chr1	5923395	5923665	0	0	0	0	0	0	0	0	0
chr1	5972115	5972385	1	0	0	1	0	0	0	0	1
chr1	5973815	5974085	1	0	0	1	0	1	1	1	1
chr1	6008792	6009062	0	0	0	0	0	0	0	0	0
chr1	6273015	6273285	1	0	0	1	0	1	1	1	1
chr1	6335815	6336085	0	0	0	0	0	1	1	1	0
chr1	6338755	6339025	1	3	0	0	0	1	1	1	1
chr1	6358935	6359205	1	0	1	1	0	1	1	1	1
chr1	7574395	7574665	1	0	0	1	0	1	0	1	1
chr1	7630475	7630745	1	0	0	1	0	1	1	1	1
chr1	7631574	7631844	0	0	0	0	0	1	0	0	0
chr1	7638135	7638405	0	0	0	0	0	1	1	1	0
chr1	7651255	7651525	0	0	0	0	0	1	0	0	0
chr1	7666393	7666663	1	0	1	1	0	0	0	0	1
chr1	7695135	7695405	1	0	1	0	0	1	1	1	1
chr1	7720975	7721245	0	0	0	0	0	0	0	0	0
chr1	8113935	8114205	1	0	1	0	0	1	1	1	1
chr1	8239675	8239945	0	0	0	0	0	1	0	0	0
chr1	8455915	8456185	1	0	1	0	0	1	0	0	1
chr1	8602895	8603165	0	0	0	0	0	0	1	0	0
chr1	8727975	8728245	0	0	0	0	0	1	1	1	0
chr1	8802375	8802645	0	0	0	0	0	0	0	0	0
chr1	8829815	8830085	0	0	0	0	0	1	1	1	0
chr1	8869245	8869515	1	0	3	2	0	1	0	1	1
chr1	8943415	8943685	0	0	0	0	0	1	1	1	0
chr1	8951355	8951625	1	3	1	0	0	1	1	1	1
chr1	9070635	9070905	0	0	0	0	0	1	1	1	0
chr1	9266015	9266285	0	0	0	0	1	0	0	0	0
chr1	9303035	9303305	0	0	0	0	0	1	1	0	0
chr1	9532795	9533065	0	0	0	0	1	1	1	1	0
chr1	9561515	9561785	1	0	1	0	0	1	1	1	1
chr1	9755495	9755765	0	0	0	0	0	1	1	1	0
chr1	9835695	9835965	1	0	0	1	0	1	1	1	1
chr1	9844721	9844991	0	0	0	0	0	0	0	0	0
chr1	9884028	9884298	0	0	0	0	1	0	1	1	0
chr1	9916535	9916805	0	0	0	0	0	1	1	1	0
chr1	10046015	10046285	0	0	0	0	0	1	1	1	0
chr1	10217976	10218246	0	0	0	0	0	1	1	1	0
chr1	10334225	10334495	0	0	0	0	0	0	0	0	0
chr1	10376215	10376485	1	0	0	1	0	0	0	0	1
chr1	10378451	10378721	0	0	0	0	0	1	1	0	0
chr1	10456675	10456945	0	0	0	0	0	0	1	1	0
chr1	10555298	10555568	1	0	2	1	0	1	1	1	1
chr1	10730302	10730572	1	0	0	1	0	0	0	0	1
chr1	10782915	10783185	0	0	0	0	1	1	1	1	0
chr1	11068812	11069082	0	0	0	0	0	1	1	0	0
chr1	11174355	11174625	1	0	0	2	0	0	1	1	1
chr1	11198915	11199185	0	0	0	0	0	1	1	1	0
chr1	11289075	11289345	0	0	0	0	0	0	0	0	0
chr1	11312315	11312585	1	0	0	2	0	0	1	1	1
chr1	11314995	11315265	0	0	0	0	0	0	1	1	0
chr1	11316635	11316905	0	0	0	0	0	1	1	1	0
chr1	11328495	11328765	0	0	0	0	0	1	0	0	0
chr1	11331618	11331888	1	0	1	0	0	1	0	0	1
chr1	11496240	11496510	0	0	0	0	0	0	1	0	0
chr1	11615095	11615365	1	0	1	0	0	1	0	1	1
chr1	11629755	11630025	1	0	0	1	0	1	1	0	1
chr1	11707735	11708005	0	0	0	0	0	1	1	1	0
chr1	11752455	11752725	0	0	0	0	0	1	1	1	0
chr1	11787376	11787646	1	0	2	0	0	1	1	0	1
chr1	11792671	11792941	0	0	0	0	0	0	0	0	0
chr1	11845815	11846085	0	0	0	0	0	1	0	1	0
chr1	11874064	11874334	1	0	1	0	0	0	1	0	1
chr1	11937279	11937549	0	0	0	0	0	0	0	0	0
chr1	11939075	11939345	0	0	0	0	0	0	0	0	0
chr1	11943695	11943965	0	0	0	0	0	1	1	1	0
chr1	12034375	12034645	1	0	0	1	0	0	1	1	1
chr1	12174655	12174925	0	0	0	0	0	1	0	0	0
chr1	12604155	12604425	1	0	1	1	0	1	1	1	1
chr1	14262635	14262905	0	0	0	0	0	1	0	0	0
chr1	15043095	15043365	1	0	0	1	1	1	1	1	1
chr1	15088695	15088965	0	0	0	0	0	1	1	1	0
chr1	15139855	15140125	0	0	0	0	0	1	1	1	0
chr1	15179155	15179425	0	0	0	0	0	1	1	0	0
chr1	15625135	15625405	0	0	0	0	0	0	0	0	0
chr1	15703635	15703905	0	0	0	0	0	1	1	1	0
chr1	15744415	15744685	0	0	0	0	0	0	0	0	0
chr1	15753855	15754125	0	0	0	0	0	0	0	0	0
chr1	15893235	15893505	1	0	1	0	0	0	1	0	1
chr1	16085621	16085891	0	0	0	0	0	0	1	0	0
chr1	16093675	16093945	0	0	0	0	0	0	0	0	0
chr1	16165440	16165710	0	0	0	0	0	0	0	0	0
chr1	16171637	16171907	0	0	0	0	0	0	0	0	0
chr1	16175683	16175953	0	0	0	0	0	1	1	1	0
chr1	16254435	16254705	0	0	0	0	0	0	0	0	0
chr1	16374295	16374565	1	0	1	1	0	1	1	1	1
chr1	16458995	16459265	0	0	0	0	0	1	1	1	0
chr1	16625721	16625991	0	0	0	0	0	1	0	0	0
chr1	16630888	16631158	0	0	0	0	0	0	0	0	0
chr1	16967335	16967605	0	0	0	0	0	1	1	1	0
chr1	17016082	17016352	0	0	0	0	0	1	0	0	0
chr1	17023555	17023825	0	0	0	0	1	1	0	0	0
chr1	17061995	17062265	1	0	1	1	0	1	0	1	1
chr1	17187035	17187305	0	0	0	0	0	0	1	1	0
chr1	17209075	17209345	1	0	0	1	0	0	0	0	1
chr1	17213295	17213565	1	0	1	0	0	0	0	1	1
chr1	17244855	17245125	0	0	0	0	0	1	0	0	0
chr1	17531755	17532025	0	0	0	0	0	1	1	1	0
chr1	17551975	17552245	0	0	0	0	0	1	1	1	0
chr1	17646381	17646651	0	0	0	0	0	0	0	0	0
chr1	17668695	17668965	1	0	0	1	0	1	1	1	1
chr1	17682435	17682705	0	0	0	0	0	1	1	1	0
chr1	17701535	17701805	0	0	0	0	0	0	0	0	0
chr1	17734065	17734335	0	0	0	0	0	0	0	0	0
chr1	18237435	18237705	1	0	1	1	1	1	1	1	1
chr1	18475930	18476200	1	0	1	0	0	0	0	0	1
chr1	18488952	18489222	1	0	1	0	0	0	0	0	1
chr1	18938782	18939052	0	0	0	0	0	1	1	0	0
chr1	18945395	18945665	0	0	0	0	0	1	1	1	0
chr1	18947157	18947427	1	0	0	1	0	1	0	0	1
chr1	19083196	19083466	1	0	2	2	0	0	0	0	1
chr1	19110595	19110865	0	0	0	0	0	0	0	0	0
chr1	19219615	19219885	0	0	0	0	0	0	0	0	0
chr1	19229328	19229598	0	0	0	0	0	0	0	1	0
chr1	19260759	19261029	0	0	0	0	0	1	0	0	0
chr1	19261690	19261960	1	0	1	0	0	0	1	0	1
chr1	19395775	19396045	1	0	1	0	1	0	0	1	1
chr1	19407695	19407965	0	0	0	0	0	0	0	0	0
chr1	19487795	19488065	0	0	0	0	0	1	0	1	0
chr1	19907615	19907885	1	0	1	1	0	1	0	0	1
chr1	20250555	20250825	0	0	0	0	0	1	1	1	0
chr1	20271815	20272085	1	0	0	1	1	1	1	1	1
chr1	20406218	20406488	1	0	2	2	0	0	0	0	1
chr1	20411055	20411325	0	0	0	0	1	1	1	1	0
chr1	20432389	20432659	0	0	0	0	0	0	0	0	0
chr1	20705395	20705665	1	0	0	1	0	1	1	1	1
chr1	20712165	20712435	1	0	1	0	1	1	1	1	1
chr1	20741675	20741945	0	0	0	0	0	0	0	0	0
chr1	20883844	20884114	0	0	0	0	0	0	0	0	0
chr1	21151795	21152065	0	0	0	0	0	1	0	0	0
chr1	21238355	21238625	1	0	0	1	1	1	1	1	1
chr1	21254355	21254625	0	0	0	0	0	1	1	1	0
chr1	21331992	21332262	0	0	0	0	0	1	0	0	0
chr1	21350255	21350525	1	0	2	0	0	1	0	0	1
chr1	21666955	21667225	0	0	0	0	0	1	1	0	0
chr1	21920657	21920927	0	0	0	0	0	0	0	0	0
chr1	21921615	21921885	0	0	0	0	0	0	0	0	0
chr1	21926972	21927242	0	0	0	0	0	0	0	0	0
chr1	21939695	21939965	0	0	0	0	0	1	1	1	0
chr1	21944415	21944685	0	0	0	0	0	1	1	1	0
chr1	21946944	21947214	1	0	2	2	0	0	1	1	1
chr1	21955529	21955799	0	0	0	0	0	0	0	0	0
chr1	22039835	22040105	1	3	0	0	0	1	1	1	1
chr1	22112615	22112885	0	0	0	0	0	1	1	1	0
chr1	22126655	22126925	1	0	0	1	0	1	1	1	1
chr1	22455935	22456205	1	0	2	0	0	0	0	0	1
chr1	22618135	22618405	0	0	0	0	0	1	1	1	0
chr1	22691055	22691325	1	0	1	0	0	1	0	1	1
chr1	22717073	22717343	0	0	0	0	0	0	0	0	0
chr1	22814775	22815045	0	0	0	0	0	1	1	1	0
chr1	22836055	22836325	1	0	1	0	1	1	1	1	1
chr1	22880009	22880279	0	0	0	0	0	0	0	0	0
chr1	22887229	22887499	0	0	0	0	0	0	0	0	0
chr1	22915875	22916145	0	0	0	0	0	1	0	0	0
chr1	22971195	22971465	1	0	1	1	0	1	0	0	1
chr1	23013815	23014085	0	0	0	0	0	1	1	1	0
chr1	23085911	23086181	0	0	0	0	0	0	1	1	0
chr1	23091574	23091844	1	0	1	1	0	0	1	0	1
chr1	23356515	23356785	1	0	0	1	0	1	1	1	1
chr1	23377295	23377565	0	0	0	0	1	1	1	1	0
chr1	23395295	23395565	0	0	0	0	0	1	1	1	0
chr1	23408975	23409245	1	0	0	1	0	0	1	0	1
chr1	23478935	23479205	0	0	0	0	0	1	0	0	0
chr1	23572886	23573156	0	0	0	0	0	0	0	0	0
chr1	23591375	23591645	0	0	0	0	0	0	1	0	0
chr1	23592515	23592785	1	0	0	1	0	0	1	1	1
chr1	23761386	23761656	0	0	0	0	0	0	1	0	0
chr1	23763115	23763385	0	0	0	0	0	1	1	1	0
chr1	24364935	24365205	0	0	0	0	1	1	1	1	0
chr1	24576235	24576505	0	0	0	0	0	1	1	1	0
chr1	24730755	24731025	0	0	0	0	0	1	1	1	0
chr1	24735975	24736245	1	0	1	0	0	1	1	1	1
chr1	24742533	24742803	0	0	0	0	0	0	0	0	0
chr1	24971535	24971805	0	0	0	0	0	0	0	1	0
chr1	25563875	25564145	0	0	0	0	0	0	1	0	0
chr1	25566635	25566905	0	0	0	0	0	1	1	1	0
chr1	25590135	25590405	1	0	1	1	0	0	1	1	1
chr1	25743555	25743825	0	0	0	0	0	1	1	1	0
chr1	25765975	25766245	1	0	0	1	0	0	1	1	1
chr1	25770815	25771085	0	0	0	0	0	1	1	1	0
chr1	25775195	25775465	0	0	0	0	0	1	1	1	0
chr1	25787515	25787785	0	0	0	0	0	1	1	0	0
chr1	25802895	25803165	1	0	0	1	0	1	0	1	1
chr1	25892674	25892944	0	0	0	0	0	1	1	0	0
chr1	25918015	25918285	0	0	0	0	0	0	0	1	0
chr1	25953095	25953365	1	0	1	0	0	1	1	1	1
chr1	26016555	26016825	1	0	0	1	0	1	1	1	1
chr1	26017682	26017952	0	0	0	0	0	1	0	0	0
chr1	26178175	26178445	0	0	0	0	0	0	0	0	0
chr1	26246935	26247205	1	0	0	1	0	0	0	0	1
chr1	26274841	26275111	0	0	0	0	0	0	1	0	0
chr1	26290255	26290525	1	1	0	0	0	0	0	0	1
chr1	26477735	26478005	1	2	1	0	0	0	0	0	1
chr1	26541855	26542125	0	0	0	0	0	1	1	1	0
chr1	26833755	26834025	0	0	0	0	0	0	1	0	0
chr1	26839957	26840227	0	0	0	0	0	0	0	0	0
chr1	26874975	26875245	1	0	1	0	1	0	0	1	1
chr1	27002820	27003090	1	0	0	1	0	0	0	1	1
chr1	27004179	27004449	0	0	0	0	0	1	0	0	0
chr1	27099555	27099825	0	0	0	0	0	1	1	1	0
chr1	27106722	27106992	0	0	0	0	0	0	0	0	0
chr1	27112133	27112403	0	0	0	0	0	1	1	1	0
chr1	27287975	27288245	0	0	0	0	0	0	0	0	0
chr1	27299495	27299765	1	2	0	0	0	1	1	1	1
chr1	27307216	27307486	1	3	0	0	0	1	1	1	1
chr1	27307724	27307994	0	0	0	0	0	1	1	1	0
chr1	27339339	27339609	0	0	0	0	1	1	0	0	0
chr1	27429895	27430165	1	3	0	1	0	0	1	0	1
chr1	27451375	27451645	0	0	0	0	0	1	1	1	0
chr1	27455468	27455738	1	0	2	1	0	0	0	0	1
chr1	27492330	27492600	0	0	0	0	0	1	1	1	0
chr1	27502556	27502826	1	0	0	1	0	0	0	0	1
chr1	27514123	27514393	0	0	0	0	0	0	1	0	0
chr1	27609990	27610260	1	0	1	2	0	0	0	0	1
chr1	27625079	27625349	0	0	0	0	0	1	1	1	0
chr1	27662679	27662949	0	0	0	0	0	1	1	1	0
chr1	27981215	27981485	1	0	0	1	0	1	1	1	1
chr1	28273988	28274258	0	0	0	0	0	0	0	0	0
chr1	28537928	28538198	0	0	0	0	0	0	0	0	0
chr1	28605139	28605409	0	0	0	0	0	0	0	0	0
chr1	29029775	29030045	0	0	0	0	0	0	1	1	0
chr1	29043635	29043905	0	0	0	0	1	1	1	1	0
chr1	29186648	29186918	0	0	0	0	0	0	0	0	0
chr1	29249235	29249505	1	3	0	0	0	1	1	1	1
chr1	30089015	30089285	0	0	0	0	0	0	1	1	0
chr1	30368715	30368985	0	0	0	0	0	1	1	1	0
chr1	30377755	30378025	0	0	0	0	0	1	1	1	0
chr1	30689715	30689985	1	0	1	1	1	1	1	0	1
chr1	30732575	30732845	1	0	0	1	0	1	1	1	1
chr1	30761475	30761745	1	0	1	1	0	1	0	1	1
chr1	30786615	30786885	0	0	0	0	0	1	1	1	0
chr1	30809990	30810260	1	0	0	1	0	1	1	0	1
chr1	30820310	30820580	0	0	0	0	0	1	0	0	0
chr1	30841051	30841321	0	0	0	0	0	1	1	1	0
chr1	30885875	30886145	1	0	0	1	0	1	1	1	1
chr1	30887926	30888196	0	0	0	0	0	1	1	1	0
chr1	30893675	30893945	0	0	0	0	0	1	0	1	0
chr1	30899905	30900175	0	0	0	0	0	0	0	0	0
chr1	30903054	30903324	0	0	0	0	0	1	1	0	0
chr1	30934993	30935263	0	0	0	0	0	0	0	0	0
chr1	30936395	30936665	1	0	1	0	0	0	0	0	1
chr1	31221106	31221376	0	0	0	0	0	0	1	1	0
chr1	31222215	31222485	0	0	0	0	0	0	0	1	0
chr1	31230355	31230625	0	0	0	0	0	0	0	0	0
chr1	31234255	31234525	0	0	0	0	0	1	0	0	0
chr1	31377254	31377524	1	0	0	1	0	0	0	0	1
chr1	31718535	31718805	0	0	0	0	0	1	0	0	0
chr1	31748935	31749205	0	0	0	0	0	0	0	0	0
chr1	31832555	31832825	1	0	2	0	0	1	1	1	1
chr1	31921512	31921782	0	0	0	0	0	0	0	0	0
chr1	31923955	31924225	0	0	0	0	0	1	1	1	0
chr1	31926875	31927145	1	0	0	2	1	1	1	1	1
chr1	31956218	31956488	0	0	0	0	0	1	1	1	0
chr1	32051978	32052248	0	0	0	0	0	0	0	0	0
chr1	32055475	32055745	0	0	0	0	0	1	1	1	0
chr1	32060975	32061245	1	0	0	1	0	1	0	0	1
chr1	32062555	32062825	0	0	0	0	0	1	1	1	0
chr1	32066475	32066745	1	0	1	0	0	1	1	1	1
chr1	32068765	32069035	1	0	1	0	0	1	0	0	1
chr1	32212054	32212324	0	0	0	0	0	0	0	0	0
chr1	32214626	32214896	1	0	2	1	0	0	0	0	1
chr1	32232435	32232705	1	0	1	0	0	1	1	1	1
chr1	32249755	32250025	0	0	0	0	0	1	1	1	0
chr1	32338355	32338625	0	0	0	0	0	1	1	1	0
chr1	32636875	32637145	0	0	0	0	0	1	0	1	0
chr1	32920075	32920345	1	0	0	1	0	0	0	1	1
chr1	33164115	33164385	0	0	0	0	0	1	0	0	0
chr1	33261355	33261625	0	0	0	0	0	0	0	0	0
chr1	33269275	33269545	0	0	0	0	0	0	1	0	0
chr1	33323721	33323991	0	0	0	0	0	0	0	0	0
chr1	33335015	33335285	1	0	1	0	0	0	1	0	1
chr1	34844897	34845167	0	0	0	0	0	1	0	0	0
chr1	35935955	35936225	0	0	0	0	0	1	1	1	0
chr1	36115195	36115465	0	0	0	0	0	1	1	1	0
chr1	36240335	36240605	1	0	1	1	0	1	1	1	1
chr1	36302575	36302845	0	0	0	0	0	0	0	0	0
chr1	36374535	36374805	1	0	0	1	0	1	1	1	1
chr1	36440123	36440393	0	0	0	0	0	0	0	1	0
chr1	36471995	36472265	0	0	0	0	0	1	0	0	0
chr1	36517415	36517685	1	0	0	2	0	1	0	1	1
chr1	36521035	36521305	1	0	1	0	0	1	1	1	1
chr1	37479575	37479845	1	0	0	1	0	1	1	0	1
chr1	37672535	37672805	0	0	0	0	0	0	0	0	0
chr1	38000515	38000785	1	1	0	0	0	1	1	1	1
chr1	38009342	38009612	0	0	0	0	0	1	0	0	0
chr1	38063935	38064205	0	0	0	0	0	1	1	1	0
chr1	38485651	38485921	0	0	0	0	0	1	0	1	0
chr1	39646535	39646805	0	0	0	0	0	1	1	1	0
chr1	39892695	39892965	0	0	0	0	0	1	1	0	0
chr1	40308289	40308559	0	0	0	0	0	1	1	1	0
chr1	40648235	40648505	1	0	0	1	0	0	0	0	1
chr1	40754380	40754650	1	0	2	1	0	0	1	0	1
chr1	40765469	40765739	1	0	1	0	0	0	0	0	1
chr1	40769865	40770135	0	0	0	0	0	0	1	1	0
chr1	40769928	40770198	0	0	0	0	0	0	1	1	0
chr1	41024995	41025265	0	0	0	0	0	0	0	0	0
chr1	41342115	41342385	0	0	0	0	0	1	1	1	0
chr1	41372295	41372565	0	0	0	0	0	1	1	1	0
chr1	41474695	41474965	0	0	0	0	0	1	1	1	0
chr1	41521855	41522125	0	0	0	0	0	0	0	0	0
chr1	42046695	42046965	1	0	0	1	0	0	1	1	1
chr1	42177555	42177825	0	0	0	0	0	1	1	1	0
chr1	42692310	42692580	1	0	1	1	0	0	0	0	1
chr1	42811330	42811600	1	0	0	1	0	0	0	0	1
chr1	42967135	42967405	1	2	1	1	0	1	0	1	1
chr1	42973335	42973605	0	0	0	0	0	0	1	1	0
chr1	43129475	43129745	1	0	0	1	0	0	0	1	1
chr1	43352615	43352885	0	0	0	0	0	0	0	0	0
chr1	43437421	43437691	1	3	1	0	0	0	0	0	1
chr1	43996315	43996585	1	0	1	0	0	1	0	0	1
chr1	44017035	44017305	0	0	0	0	0	1	1	1	0
chr1	44019635	44019905	0	0	0	0	0	1	1	1	0
chr1	44036396	44036666	0	0	0	0	0	1	1	1	0
chr1	44650295	44650565	0	0	0	0	1	1	1	1	0
chr1	44722035	44722305	0	0	0	0	0	1	1	0	0
chr1	45297735	45298005	0	0	0	0	1	1	1	1	0
chr1	45334895	45335165	1	0	2	1	0	0	0	0	1
chr1	45613264	45613534	1	0	0	1	0	0	0	0	1
chr1	45622255	45622525	1	0	1	0	0	0	0	0	1
chr1	45694518	45694788	0	0	0	0	0	0	0	0	0
chr1	46183235	46183505	0	0	0	0	0	1	0	0	0
chr1	46221795	46222065	0	0	0	0	0	1	1	1	0
chr1	46286074	46286344	1	3	0	0	0	1	1	1	1
chr1	47323495	47323765	0	0	0	0	0	0	0	0	0
chr1	47812935	47813205	0	0	0	0	0	1	1	1	0
chr1	47823083	47823353	0	0	0	0	0	1	1	1	0
chr1	47831055	47831325	0	0	0	0	0	1	1	1	0
chr1	51984995	51985265	1	0	0	1	0	0	0	0	1
chr1	52348715	52348985	0	0	0	0	0	1	1	1	0
chr1	52665415	52665685	0	0	0	0	0	1	0	0	0
chr1	52679115	52679385	0	0	0	0	0	0	0	1	0
chr1	53049617	53049887	0	0	0	0	0	1	1	1	0
chr1	53462855	53463125	0	0	0	0	0	1	1	1	0
chr1	53901335	53901605	0	0	0	0	0	1	1	1	0
chr1	53956855	53957125	0	0	0	0	0	0	1	1	0
chr1	54069835	54070105	1	0	0	1	0	1	1	1	1
chr1	54096875	54097145	0	0	0	0	0	1	1	0	0
chr1	54173755	54174025	1	0	0	3	1	1	1	1	1
chr1	54180975	54181245	0	0	0	0	0	1	1	1	0
chr1	54465335	54465605	1	0	0	1	0	1	1	1	1
chr1	54766795	54767065	0	0	0	0	0	1	1	1	0
chr1	55584935	55585205	1	0	0	2	0	1	1	1	1
chr1	55931455	55931725	1	1	0	2	0	1	1	1	1
chr1	56396775	56397045	1	0	3	2	0	1	0	1	1
chr1	56494395	56494665	0	0	0	0	0	0	0	0	0
chr1	56845035	56845305	0	0	0	0	0	1	1	1	0
chr1	58340195	58340465	1	0	2	3	0	1	1	1	1
chr1	58773410	58773680	0	0	0	0	0	1	1	1	0
chr1	59669649	59669919	0	0	0	0	0	1	1	1	0
chr1	59669835	59670105	1	0	1	0	0	1	1	1	1
chr1	59682435	59682705	0	0	0	0	0	1	1	1	0
chr1	59690986	59691256	1	0	1	1	0	1	0	0	1
chr1	60875292	60875562	0	0	0	0	0	1	1	0	0
chr1	61746840	61747110	1	0	2	1	0	0	0	0	1
chr1	62338155	62338425	0	0	0	0	0	1	1	1	0
chr1	63756895	63757165	0	0	0	0	0	0	1	0	0
chr1	63779295	63779565	0	0	0	0	0	1	1	0	0
chr1	63782695	63782965	1	0	0	1	0	1	0	0	1
chr1	63787955	63788225	1	0	0	1	1	1	1	1	1
chr1	64479955	64480225	0	0	0	0	0	0	0	0	0
chr1	64481395	64481665	0	0	0	0	0	1	1	1	0
chr1	68111265	68111535	1	0	3	3	0	1	1	0	1
chr1	68464975	68465245	1	0	1	1	0	1	0	0	1
chr1	69055185	69055455	1	2	1	1	0	1	0	1	1
chr1	70458215	70458485	0	0	0	0	0	1	1	1	0
chr1	79328044	79328314	0	0	0	0	0	0	1	0	0
chr1	81832624	81832894	0	0	0	0	0	1	1	0	0
chr1	84398795	84399065	0	0	0	0	0	1	1	1	0
chr1	84583775	84584045	0	0	0	0	0	1	1	1	0
chr1	85607315	85607585	1	3	0	0	0	1	1	1	1
chr1	86933895	86934165	0	0	0	0	0	1	1	1	0
chr1	87356755	87357025	1	0	1	0	1	1	1	1	1
chr1	89939155	89939425	1	0	0	1	0	1	1	1	1
chr1	94550755	94551025	1	0	0	1	0	1	0	1	1
chr1	94589635	94589905	0	0	0	0	0	0	0	0	0
chr1	94593235	94593505	1	0	0	1	1	0	1	0	1
chr1	94919475	94919745	0	0	0	0	0	1	1	0	0
chr1	96598455	96598725	0	0	0	0	1	1	1	1	0
chr1	98221995	98222265	1	0	2	2	0	1	1	1	1
chr1	100164255	100164525	1	0	2	2	0	1	1	1	1
chr1	100188715	100188985	1	0	0	1	0	1	1	1	1
chr1	101376529	101376799	1	0	1	1	0	1	0	1	1
chr1	108715975	108716245	0	0	0	0	0	1	1	1	0
chr1	108852535	108852805	0	0	0	0	0	1	1	1	0
chr1	108890063	108890333	1	0	0	1	0	0	1	1	1
chr1	109239495	109239765	0	0	0	0	0	1	1	1	0
chr1	109243435	109243705	1	0	0	1	0	1	0	0	1
chr1	109501175	109501445	0	0	0	0	1	1	1	1	0
chr1	109530355	109530625	0	0	0	0	1	1	1	1	0
chr1	109536015	109536285	0	0	0	0	0	1	1	1	0
chr1	109633039	109633309	0	0	0	0	1	1	1	0	0
chr1	109791987	109792257	0	0	0	0	0	1	1	1	0
chr1	109846215	109846485	1	0	1	0	1	0	1	0	1
chr1	109994655	109994925	1	0	0	1	0	1	1	1	1
chr1	110024955	110025225	0	0	0	0	0	0	0	0	0
chr1	110214595	110214865	0	0	0	0	0	1	0	0	0
chr1	111219475	111219745	0	0	0	0	1	1	0	1	0
chr1	111353555	111353825	1	0	1	1	0	0	0	0	1
chr1	111748695	111748965	0	0	0	0	0	1	1	1	0
chr1	111980676	111980946	0	0	0	0	0	1	0	1	0
chr1	112461499	112461769	0	0	0	0	0	1	0	0	0
chr1	113046575	113046845	1	0	0	2	0	1	0	0	1
chr1	113058875	113059145	0	0	0	0	1	1	1	1	0
chr1	113089055	113089325	1	0	0	1	0	1	1	1	1
chr1	113128379	113128649	1	0	2	0	0	0	0	0	1
chr1	113403135	113403405	1	0	2	0	0	1	0	1	1
chr1	113405635	113405905	0	0	0	0	0	0	1	1	0
chr1	113659575	113659845	0	0	0	0	0	1	1	1	0
chr1	113976935	113977205	0	0	0	0	0	1	1	1	0
chr1	115908635	115908905	1	0	0	1	0	1	1	1	1
chr1	116164155	116164425	1	0	0	1	0	1	1	1	1
chr1	116433535	116433805	0	0	0	0	0	1	1	1	0
chr1	116451735	116452005	1	0	0	1	0	1	0	0	1
chr1	116690455	116690725	0	0	0	0	1	1	1	1	0
chr1	116763275	116763545	1	0	1	0	0	1	1	1	1
chr1	119782775	119783045	0	0	0	0	0	1	0	1	0
chr1	119917362	119917632	1	0	1	0	0	0	0	0	1
chr1	149950106	149950376	1	0	2	1	0	0	0	0	1
chr1	150173375	150173645	0	0	0	0	0	1	0	1	0
chr1	150182315	150182585	1	0	1	1	1	1	1	1	1
chr1	150262449	150262719	0	0	0	0	0	0	0	0	0
chr1	150302409	150302679	0	0	0	0	1	1	1	1	0
chr1	150569515	150569785	0	0	0	0	0	0	0	0	0
chr1	150611435	150611705	0	0	0	0	0	1	1	1	0
chr1	150620037	150620307	0	0	0	0	0	1	1	1	0
chr1	150895715	150895985	0	0	0	0	0	1	0	1	0
chr1	151022815	151023085	0	0	0	0	0	1	0	1	0
chr1	151170732	151171002	1	0	0	1	0	0	0	0	1
chr1	151176015	151176285	0	0	0	0	0	1	1	1	0
chr1	151620354	151620624	0	0	0	0	0	0	1	1	0
chr1	151621435	151621705	0	0	0	0	0	0	1	0	0
chr1	153490695	153490965	1	0	1	1	0	1	1	1	1
chr1	153545061	153545331	1	3	0	1	0	1	1	1	1
chr1	153598855	153599125	1	3	2	1	0	1	1	1	1
chr1	153647347	153647617	0	0	0	0	0	0	1	1	0
chr1	153648107	153648377	0	0	0	0	0	0	1	0	0
chr1	153878346	153878616	1	0	1	1	0	0	0	0	1
chr1	153928364	153928634	1	0	1	1	0	1	0	0	1
chr1	154171545	154171815	0	0	0	0	0	0	0	0	0
chr1	154205348	154205618	0	0	0	0	0	0	0	0	0
chr1	154599535	154599805	0	0	0	0	0	1	1	1	0
chr1	154698355	154698625	0	0	0	0	0	1	0	1	0
chr1	154940595	154940865	1	0	0	1	0	1	1	1	1
chr1	154946247	154946517	0	0	0	0	0	1	1	0	0
chr1	154993135	154993405	1	0	0	1	0	1	1	1	1
chr1	155185835	155186105	0	0	0	0	0	0	0	0	0
chr1	155202175	155202445	0	0	0	0	0	1	0	0	0
chr1	155204825	155205095	1	0	1	0	0	1	0	0	1
chr1	155297729	155297999	0	0	0	0	0	0	0	0	0
chr1	155850387	155850657	1	0	0	1	0	0	0	0	1
chr1	155940713	155940983	0	0	0	0	0	0	1	0	0
chr1	155944687	155944957	0	0	0	0	0	1	1	1	0
chr1	155960512	155960782	1	0	0	1	0	0	1	1	1
chr1	156008732	156009002	1	0	2	1	1	1	1	0	1
chr1	156086942	156087212	0	0	0	0	0	1	0	0	0
chr1	156126275	156126545	1	0	0	1	0	1	1	1	1
chr1	156141275	156141545	0	0	0	0	0	1	1	1	0
chr1	156248055	156248325	0	0	0	0	0	1	1	1	0
chr1	156760315	156760585	0	0	0	0	0	0	1	1	0
chr1	156804575	156804845	0	0	0	0	1	1	1	1	0
chr1	158002715	158002985	1	0	1	0	1	1	1	1	1
chr1	158010975	158011245	0	0	0	0	0	1	1	0	0
chr1	158077529	158077799	0	0	0	0	0	1	0	1	0
chr1	159841795	159842065	0	0	0	0	0	1	1	1	0
chr1	159910495	159910765	1	0	0	1	0	1	1	1	1
chr1	160053895	160054165	0	0	0	0	0	1	0	1	0
chr1	160062275	160062545	1	0	0	2	1	1	1	1	1
chr1	160110420	160110690	0	0	0	0	0	0	0	0	0
chr1	160363115	160363385	0	0	0	0	0	1	1	1	0
chr1	162272495	162272765	0	0	0	0	0	1	0	0	0
chr1	162279155	162279425	0	0	0	0	0	1	0	1	0
chr1	162372750	162373020	0	0	0	0	0	0	0	0	0
chr1	162384655	162384925	1	0	0	1	0	0	0	1	1
chr1	163054955	163055225	1	0	1	0	0	1	1	0	1
chr1	163248075	163248345	0	0	0	0	0	0	1	1	0
chr1	165537815	165538085	0	0	0	0	0	1	1	1	0
chr1	165933575	165933845	0	0	0	0	0	1	1	1	0
chr1	166843915	166844185	1	0	1	0	0	0	1	0	1
chr1	166886815	166887085	1	0	0	1	0	1	0	0	1
chr1	167105315	167105585	0	0	0	0	0	1	1	1	0
chr1	167478035	167478305	1	0	1	1	0	1	0	1	1
chr1	167503073	167503343	1	3	1	1	0	1	0	1	1
chr1	167533775	167534045	0	0	0	0	0	1	1	1	0
chr1	167905285	167905555	1	0	1	1	0	1	1	1	1
chr1	168393235	168393505	1	0	0	1	0	1	0	0	1
chr1	168609435	168609705	1	0	0	1	0	1	1	1	1
chr1	168737451	168737721	0	0	0	0	0	1	1	1	0
chr1	170544715	170544985	1	0	1	1	0	0	0	0	1
chr1	171482575	171482845	0	0	0	0	0	1	0	0	0
chr1	172452645	172452915	1	0	0	1	1	1	1	1	1
chr1	173489275	173489545	0	0	0	0	0	1	0	1	0
chr1	175885455	175885725	0	0	0	0	0	1	1	1	0
chr1	179241535	179241805	0	0	0	0	0	1	1	1	0
chr1	179860695	179860965	0	0	0	0	0	1	1	1	0
chr1	179867248	179867518	0	0	0	0	0	1	0	0	0
chr1	179937768	179938038	1	0	0	1	0	0	0	0	1
chr1	180549015	180549285	1	0	1	0	0	1	1	1	1
chr1	180614400	180614670	0	0	0	0	0	1	1	1	0
chr1	180854415	180854685	0	0	0	0	0	1	1	1	0
chr1	180926615	180926885	0	0	0	0	0	1	1	1	0
chr1	180930775	180931045	1	0	1	2	0	1	0	1	1
chr1	181135765	181136035	1	0	1	0	0	1	1	1	1
chr1	181430375	181430645	0	0	0	0	0	1	1	1	0
chr1	182101755	182102025	1	1	0	2	0	1	0	1	1
chr1	182114295	182114565	0	0	0	0	1	1	1	1	0
chr1	182143775	182144045	0	0	0	0	0	1	1	1	0
chr1	182144946	182145216	0	0	0	0	0	1	0	0	0
chr1	182149435	182149705	1	0	1	0	0	1	1	1	1
chr1	182610655	182610925	1	0	0	1	0	1	1	0	1
chr1	182962638	182962908	1	0	2	2	0	1	1	1	1
chr1	186202095	186202365	1	0	1	2	0	1	0	0	1
chr1	189782355	189782625	0	0	0	0	0	1	1	1	0
chr1	192539795	192540065	1	0	0	1	1	1	1	1	1
chr1	193071055	193071325	0	0	0	0	0	0	1	0	0
chr1	197595255	197595525	1	0	0	1	0	1	1	1	1
chr1	200330735	200331005	0	0	0	0	1	1	1	1	0
chr1	200392190	200392460	0	0	0	0	0	1	0	0	0
chr1	200794595	200794865	0	0	0	0	0	1	1	1	0
chr1	201096015	201096285	0	0	0	0	0	1	1	1	0
chr1	201206355	201206625	0	0	0	0	0	1	1	1	0
chr1	201495969	201496239	1	0	1	1	0	1	1	1	1
chr1	201500197	201500467	0	0	0	0	0	1	1	1	0
chr1	201553199	201553469	1	0	1	0	1	1	1	1	1
chr1	201583115	201583385	0	0	0	0	1	1	1	1	0
chr1	201826885	201827155	0	0	0	0	0	0	0	0	0
chr1	201903150	201903420	0	0	0	0	0	1	0	1	0
chr1	201938842	201939112	0	0	0	0	0	0	0	0	0
chr1	201987035	201987305	1	0	1	0	0	0	0	0	1
chr1	202648915	202649185	0	0	0	0	0	1	0	1	0
chr1	202821575	202821845	0	0	0	0	0	1	1	1	0
chr1	203178115	203178385	1	0	1	0	1	1	0	1	1
chr1	203182113	203182383	0	0	0	0	0	0	0	0	0
chr1	203263635	203263905	0	0	0	0	0	0	1	0	0
chr1	203283015	203283285	0	0	0	0	0	1	1	1	0
chr1	203364475	203364745	0	0	0	0	0	1	1	1	0
chr1	203456772	203457042	0	0	0	0	1	0	0	0	0
chr1	203465795	203466065	0	0	0	0	1	1	1	1	0
chr1	203506895	203507165	0	0	0	0	0	1	1	1	0
chr1	203592115	203592385	0	0	0	0	0	1	1	1	0
chr1	203677915	203678185	1	3	1	2	0	1	1	1	1
chr1	203693155	203693425	0	0	0	0	0	1	1	1	0
chr1	204026235	204026505	0	0	0	0	0	1	1	1	0
chr1	204065255	204065525	1	0	0	3	0	1	1	1	1
chr1	204084335	204084605	0	0	0	0	0	1	1	1	0
chr1	204088775	204089045	1	0	0	1	0	1	0	0	1
chr1	204090955	204091225	0	0	0	0	0	1	0	1	0
chr1	204220225	204220495	0	0	0	0	0	1	1	1	0
chr1	204422645	204422915	0	0	0	0	0	1	1	0	0
chr1	204481537	204481807	0	0	0	0	0	1	1	1	0
chr1	204524993	204525263	1	1	0	0	0	0	0	0	1
chr1	204611175	204611445	0	0	0	0	0	1	0	1	0
chr1	204624135	204624405	0	0	0	0	0	1	1	1	0
chr1	204630415	204630685	0	0	0	0	0	1	1	0	0
chr1	204640655	204640925	1	0	0	1	0	0	0	0	1
chr1	204650972	204651242	0	0	0	0	0	1	1	1	0
chr1	204664135	204664405	0	0	0	0	0	1	1	1	0
chr1	204819535	204819805	1	0	0	1	0	1	1	1	1
chr1	205026215	205026485	0	0	0	0	1	1	1	1	0
chr1	205204155	205204425	0	0	0	0	0	1	1	1	0
chr1	205304727	205304997	0	0	0	0	0	0	0	0	0
chr1	205347015	205347285	0	0	0	0	0	1	0	1	0
chr1	205360195	205360465	0	0	0	0	0	1	1	1	0
chr1	205662435	205662705	1	0	1	0	0	1	1	1	1
chr1	205689495	205689765	1	0	0	1	1	1	0	1	1
chr1	205693695	205693965	0	0	0	0	0	1	0	1	0
chr1	205697374	205697644	0	0	0	0	0	0	0	0	0
chr1	205701495	205701765	0	0	0	0	0	1	1	0	0
chr1	205737024	205737294	1	1	0	0	0	0	0	0	1
chr1	206501209	206501479	1	0	0	1	0	1	1	1	1
chr1	206521155	206521425	0	0	0	0	0	1	1	1	0
chr1	206673395	206673665	1	0	1	1	1	1	1	1	1
chr1	207925225	207925495	1	0	0	1	0	1	1	1	1
chr1	209326875	209327145	0	0	0	0	1	1	1	1	0
chr1	210222395	210222665	1	0	0	1	0	1	1	1	1
chr1	210419375	210419645	1	0	1	1	0	0	0	0	1
chr1	211248015	211248285	0	0	0	0	0	1	1	1	0
chr1	211493895	211494165	0	0	0	0	0	1	1	0	0
chr1	212031038	212031308	1	0	1	1	0	1	0	0	1
chr1	212166895	212167165	0	0	0	0	0	1	1	1	0
chr1	212450495	212450765	0	0	0	0	0	1	1	1	0
chr1	212569281	212569551	1	0	2	1	0	0	0	0	1
chr1	212667835	212668105	0	0	0	0	0	1	1	1	0
chr1	212914835	212915105	0	0	0	0	0	1	1	1	0
chr1	212914856	212915126	0	0	0	0	0	1	1	1	0
chr1	219271775	219272045	1	0	0	1	0	1	1	1	1
chr1	219446475	219446745	1	0	0	1	0	1	1	1	1
chr1	220500228	220500498	0	0	0	0	0	1	1	1	0
chr1	220808635	220808905	1	0	2	1	0	1	0	1	1
chr1	222805700	222805970	1	0	1	0	0	1	0	0	1
chr1	223103115	223103385	0	0	0	0	0	0	1	0	0
chr1	223701095	223701365	0	0	0	0	0	1	1	1	0
chr1	223706155	223706425	1	0	1	0	0	1	1	1	1
chr1	224164615	224164885	1	2	0	0	1	1	0	1	1
chr1	224192207	224192477	1	0	3	1	0	1	1	1	1
chr1	225462995	225463265	0	0	0	0	1	1	1	1	0
chr1	225824675	225824945	0	0	0	0	0	1	1	1	0
chr1	225945755	225946025	1	3	0	0	0	1	0	1	1
chr1	226178756	226179026	1	0	1	0	0	0	0	0	1
chr1	226428935	226429205	0	0	0	0	0	1	1	1	0
chr1	227378315	227378585	0	0	0	0	0	1	1	1	0
chr1	228149535	228149805	1	3	0	0	0	1	1	1	1
chr1	228184075	228184345	0	0	0	0	0	0	0	0	0
chr1	228494530	228494800	0	0	0	0	0	0	0	0	0
chr1	229022635	229022905	0	0	0	0	0	1	1	1	0
chr1	229108995	229109265	0	0	0	0	0	1	1	1	0
chr1	229223675	229223945	0	0	0	0	0	1	0	0	0
chr1	229326086	229326356	1	0	0	2	0	1	1	1	1
chr1	229645735	229646005	0	0	0	0	0	1	0	0	0
chr1	230747358	230747628	0	0	0	0	0	1	0	0	0
chr1	230769235	230769505	1	0	2	2	0	1	1	1	1
chr1	232143575	232143845	0	0	0	0	0	1	0	1	0
chr1	232542707	232542977	1	0	1	0	0	1	1	1	1
chr1	232548715	232548985	1	0	3	1	0	1	1	1	1
chr1	232578935	232579205	0	0	0	0	0	1	1	0	0
chr1	232962937	232963207	0	0	0	0	0	0	0	0	0
chr1	234489035	234489305	0	0	0	0	0	1	1	1	0
chr1	234520875	234521145	1	0	0	2	0	1	0	0	1
chr1	234528075	234528345	1	0	0	1	0	1	0	0	1
chr1	234550335	234550605	1	0	1	0	0	1	1	1	1
chr1	234553495	234553765	0	0	0	0	0	1	1	1	0
chr1	234564755	234565025	0	0	0	0	0	1	0	1	0
chr1	234573151	234573421	0	0	0	0	0	1	1	0	0
chr1	234618790	234619060	1	0	1	0	0	1	1	1	1
chr1	234700375	234700645	0	0	0	0	0	1	1	1	0
chr1	234955695	234955965	1	0	1	1	1	1	1	1	1
chr1	234957055	234957325	0	0	0	0	0	1	1	1	0
chr1	234963275	234963545	0	0	0	0	0	1	1	0	0
chr1	234978775	234979045	1	0	2	1	0	1	1	1	1
chr1	235048235	235048505	0	0	0	0	0	1	1	1	0
chr1	235122475	235122745	0	0	0	0	0	0	0	0	0
chr1	235357555	235357825	1	0	0	1	0	1	0	1	1
chr1	236129355	236129625	1	0	0	1	0	1	1	1	1
chr1	236997632	236997902	0	0	0	0	0	1	0	0	0
chr1	239929255	239929525	1	0	2	1	0	1	0	0	1
chr1	241972011	241972281	1	0	0	1	0	0	0	0	1
chr1	241974235	241974505	0	0	0	0	0	0	0	0	0
chr1	241988319	241988589	0	0	0	0	0	1	1	1	0
chr1	244101175	244101445	0	0	0	0	0	1	1	1	0
chr1	244339175	244339445	1	0	0	2	0	1	0	1	1
chr1	244444915	244445185	0	0	0	0	0	1	0	1	0
chr1	244844028	244844298	0	0	0	0	0	1	0	0	0
chr1	244868864	244869134	0	0	0	0	0	0	0	0	0
chr1	245587875	245588145	1	0	2	1	0	1	1	1	1
chr1	246284075	246284345	0	0	0	0	0	1	1	1	0
chr1	246404169	246404439	1	0	0	1	0	0	1	0	1
chr1	246583555	246583825	0	0	0	0	0	1	1	1	0
chr1	246632470	246632740	1	0	1	1	0	1	0	1	1
chr1	246680855	246681125	1	0	0	1	0	1	1	1	1
chr1	247324915	247325185	1	0	0	1	1	1	1	1	1
chr1	247335995	247336265	0	0	0	0	0	1	0	0	0
chr1	247342715	247342985	0	0	0	0	1	1	1	1	0
chr1	248886575	248886845	1	0	0	1	0	1	1	1	1
chr10	637755	638025	0	0	0	0	0	0	0	0	0
chr10	654055	654325	0	0	0	0	0	1	1	1	0
chr10	667215	667485	0	0	0	0	0	1	1	1	0
chr10	670984	671254	1	0	1	0	0	0	0	0	1
chr10	680255	680525	0	0	0	0	0	1	1	1	0
chr10	970795	971065	1	0	0	1	0	1	0	1	1
chr10	1036520	1036790	0	0	0	0	0	0	0	0	0
chr10	1120835	1121105	0	0	0	0	0	1	1	1	0
chr10	1754495	1754765	0	0	0	0	0	1	1	1	0
chr10	2166075	2166345	0	0	0	0	0	0	0	1	0
chr10	2201664	2201934	1	3	0	0	0	0	0	0	1
chr10	2202435	2202705	1	0	0	1	0	0	0	1	1
chr10	2202657	2202927	1	0	1	0	0	0	0	1	1
chr10	3010875	3011145	0	0	0	0	0	1	0	1	0
chr10	3045855	3046125	1	3	0	1	0	1	1	1	1
chr10	3078355	3078625	0	0	0	0	0	0	0	1	0
chr10	3127035	3127305	1	0	0	1	1	1	1	1	1
chr10	3248645	3248915	1	0	0	1	0	1	1	1	1
chr10	3484515	3484785	1	0	0	1	0	1	1	1	1
chr10	3749995	3750265	0	0	0	0	0	1	1	1	0
chr10	4663475	4663745	0	0	0	0	0	1	1	1	0
chr10	5185055	5185325	0	0	0	0	0	0	1	1	0
chr10	5424815	5425085	1	0	0	2	0	1	1	1	1
chr10	5806576	5806846	0	0	0	0	0	0	0	0	0
chr10	5840495	5840765	0	0	0	0	0	1	1	1	0
chr10	5860238	5860508	1	0	0	1	0	0	1	1	1
chr10	6096215	6096485	0	0	0	0	0	1	1	1	0
chr10	6219295	6219565	1	2	0	1	0	1	1	0	1
chr10	6279555	6279825	0	0	0	0	0	1	1	1	0
chr10	7263695	7263965	1	0	0	1	0	1	1	1	1
chr10	7809556	7809826	0	0	0	0	0	0	0	0	0
chr10	10978423	10978693	1	0	0	1	0	0	0	0	1
chr10	11595135	11595405	1	0	0	1	0	1	1	0	1
chr10	11680215	11680485	0	0	0	0	0	0	0	0	0
chr10	11757515	11757785	1	0	0	2	0	1	1	1	1
chr10	12193125	12193395	0	0	0	0	0	0	0	0	0
chr10	13777070	13777340	0	0	0	0	0	0	0	0	0
chr10	13804015	13804285	1	0	0	1	0	1	1	1	1
chr10	14195495	14195765	0	0	0	0	0	0	0	0	0
chr10	14581099	14581369	0	0	0	0	0	0	0	0	0
chr10	16987335	16987605	1	0	2	2	1	1	1	0	1
chr10	21135015	21135285	0	0	0	0	0	1	1	1	0
chr10	21373015	21373285	0	0	0	0	0	1	1	1	0
chr10	23106355	23106625	0	0	0	0	0	1	1	0	0
chr10	24958755	24959025	1	0	1	0	1	1	1	1	1
chr10	25125235	25125505	0	0	0	0	1	1	1	1	0
chr10	28282375	28282645	1	0	1	1	1	1	1	1	1
chr10	28284175	28284445	0	0	0	0	0	0	0	0	0
chr10	28479455	28479725	0	0	0	0	0	0	1	0	0
chr10	28541795	28542065	0	0	0	0	0	1	1	1	0
chr10	28807835	28808105	0	0	0	0	0	1	1	1	0
chr10	28810691	28810961	0	0	0	0	0	0	0	0	0
chr10	29113395	29113665	0	0	0	0	0	1	1	1	0
chr10	29725184	29725454	0	0	0	0	0	0	1	0	0
chr10	30417315	30417585	1	0	1	1	0	0	0	1	1
chr10	30418815	30419085	0	0	0	0	0	1	1	1	0
chr10	30423093	30423363	0	0	0	0	0	1	1	1	0
chr10	30445435	30445705	0	0	0	0	0	0	1	0	0
chr10	31660475	31660745	0	0	0	0	0	1	1	1	0
chr10	31694415	31694685	1	0	0	1	0	1	1	1	1
chr10	31697255	31697525	0	0	0	0	0	1	1	1	0
chr10	31833595	31833865	0	0	0	0	0	0	0	0	0
chr10	32002615	32002885	0	0	0	0	0	1	1	1	0
chr10	32901875	32902145	0	0	0	0	0	1	1	1	0
chr10	32938595	32938865	1	1	1	1	0	1	1	1	1
chr10	33015555	33015825	1	0	0	2	0	1	0	1	1
chr10	33026419	33026689	1	0	0	1	0	1	1	1	1
chr10	34105255	34105525	1	0	1	2	0	1	1	1	1
chr10	34110015	34110285	1	0	2	2	0	1	1	1	1
chr10	34354775	34355045	0	0	0	0	0	0	0	0	0
chr10	34644259	34644529	0	0	0	0	0	1	1	1	0
chr10	35212875	35213145	1	0	0	1	0	0	1	0	1
chr10	35217485	35217755	0	0	0	0	0	1	1	1	0
chr10	35220235	35220505	1	0	0	1	0	1	1	1	1
chr10	42981553	42981823	1	0	0	1	0	0	0	0	1
chr10	42989001	42989271	1	0	1	0	0	0	0	0	1
chr10	44301375	44301645	1	0	0	2	0	1	1	1	1
chr10	44370943	44371213	1	3	1	1	0	1	1	1	1
chr10	44590015	44590285	0	0	0	0	0	1	1	1	0
chr10	44903055	44903325	0	0	0	0	0	1	1	1	0
chr10	44908135	44908405	1	0	3	0	0	1	0	0	1
chr10	46548906	46549176	0	0	0	0	0	1	0	0	0
chr10	47297955	47298225	1	0	1	1	1	1	0	0	1
chr10	48926935	48927205	0	0	0	0	0	0	0	0	0
chr10	49781524	49781794	0	0	0	0	0	1	0	0	0
chr10	55491077	55491347	1	0	0	1	0	1	0	0	1
chr10	58999375	58999645	0	0	0	0	0	1	1	1	0
chr10	63504423	63504693	1	0	0	1	0	0	1	1	1
chr10	63883795	63884065	0	0	0	0	0	1	0	0	0
chr10	66941055	66941325	1	0	0	1	0	1	1	1	1
chr10	68813675	68813945	0	0	0	0	0	1	1	1	0
chr10	69233155	69233425	0	0	0	0	0	1	1	1	0
chr10	69383575	69383845	0	0	0	0	0	0	0	0	0
chr10	69406355	69406625	0	0	0	0	0	1	0	0	0
chr10	70337215	70337485	1	0	0	1	0	1	1	1	1
chr10	70432195	70432465	1	0	1	0	0	1	1	1	1
chr10	70469275	70469545	1	0	1	1	0	1	1	1	1
chr10	70664835	70665105	1	0	1	0	0	1	1	1	1
chr10	70685395	70685665	1	0	0	1	0	0	0	0	1
chr10	70890895	70891165	0	0	0	0	0	1	0	0	0
chr10	71255735	71256005	1	0	0	2	0	1	1	1	1
chr10	71860495	71860765	1	3	1	2	0	1	1	1	1
chr10	71878775	71879045	0	0	0	0	0	1	1	1	0
chr10	71921675	71921945	0	0	0	0	1	1	1	1	0
chr10	71971435	71971705	0	0	0	0	0	1	1	1	0
chr10	72044655	72044925	0	0	0	0	0	1	1	1	0
chr10	72070275	72070545	1	0	0	1	0	1	1	1	1
chr10	72096106	72096376	0	0	0	0	0	1	1	1	0
chr10	72098719	72098989	1	0	1	0	0	0	0	0	1
chr10	72104155	72104425	1	0	0	1	0	1	1	1	1
chr10	72228475	72228745	1	0	0	1	0	1	0	0	1
chr10	72257055	72257325	1	0	1	1	0	1	1	0	1
chr10	72265527	72265797	0	0	0	0	0	0	0	0	0
chr10	72286175	72286445	0	0	0	0	0	0	1	0	0
chr10	72325390	72325660	0	0	0	0	0	1	1	1	0
chr10	72328355	72328625	0	0	0	0	0	1	1	1	0
chr10	72886635	72886905	1	0	0	1	0	1	1	1	1
chr10	73506139	73506409	1	3	0	0	1	0	0	0	1
chr10	73906815	73907085	1	2	0	0	0	1	1	1	1
chr10	74255995	74256265	0	0	0	0	0	1	1	1	0
chr10	74381395	74381665	0	0	0	0	0	1	1	1	0
chr10	74836597	74836867	1	0	1	0	0	1	1	0	1
chr10	75070715	75070985	0	0	0	0	0	0	1	0	0
chr10	75100485	75100755	0	0	0	0	0	1	1	0	0
chr10	75225226	75225496	1	0	1	0	0	1	1	0	1
chr10	75232188	75232458	1	0	0	1	0	0	0	0	1
chr10	76921475	76921745	1	0	2	0	0	0	0	0	1
chr10	77845088	77845358	1	0	0	1	0	1	0	0	1
chr10	77935455	77935725	1	0	0	1	0	0	1	1	1
chr10	77939595	77939865	0	0	0	0	0	1	1	0	0
chr10	77943315	77943585	1	0	0	1	0	1	1	1	1
chr10	78041775	78042045	0	0	0	0	0	0	0	0	0
chr10	78177695	78177965	0	0	0	0	0	1	1	1	0
chr10	78219199	78219469	0	0	0	0	1	1	1	1	0
chr10	78277315	78277585	0	0	0	0	0	1	1	1	0
chr10	78284435	78284705	0	0	0	0	1	1	1	1	0
chr10	78316381	78316651	0	0	0	0	0	1	1	1	0
chr10	78316515	78316785	1	0	0	1	0	1	1	1	1
chr10	78362418	78362688	1	1	0	1	0	0	1	0	1
chr10	78365755	78366025	0	0	0	0	0	1	1	1	0
chr10	78436001	78436271	0	0	0	0	0	1	1	1	0
chr10	78544114	78544384	0	0	0	0	0	1	1	1	0
chr10	78552415	78552685	0	0	0	0	0	1	1	1	0
chr10	78559915	78560185	0	0	0	0	0	1	1	1	0
chr10	78570735	78571005	0	0	0	0	0	1	1	1	0
chr10	78684975	78685245	0	0	0	0	0	1	1	1	0
chr10	78689315	78689585	0	0	0	0	1	1	1	1	0
chr10	78969855	78970125	0	0	0	0	0	0	0	0	0
chr10	79079682	79079952	1	0	0	1	0	1	0	0	1
chr10	79084255	79084525	1	1	0	0	0	1	1	1	1
chr10	79099203	79099473	0	0	0	0	0	0	0	0	0
chr10	79102195	79102465	1	0	0	1	0	1	1	1	1
chr10	79107955	79108225	0	0	0	0	0	1	1	1	0
chr10	79155619	79155889	1	0	0	1	0	0	1	0	1
chr10	79203935	79204205	0	0	0	0	0	1	1	1	0
chr10	79209485	79209755	0	0	0	0	0	0	1	0	0
chr10	79217695	79217965	0	0	0	0	0	0	0	0	0
chr10	79435317	79435587	1	0	1	0	0	1	1	0	1
chr10	79490355	79490625	0	0	0	0	0	0	1	0	0
chr10	80266195	80266465	0	0	0	0	0	1	1	0	0
chr10	80405735	80406005	1	0	0	1	0	1	1	0	1
chr10	80411235	80411505	0	0	0	0	0	0	0	0	0
chr10	80444435	80444705	0	0	0	0	0	1	1	1	0
chr10	83929375	83929645	0	0	0	0	0	1	1	1	0
chr10	84510215	84510485	0	0	0	0	0	1	0	1	0
chr10	84543155	84543425	0	0	0	0	1	1	1	1	0
chr10	84811615	84811885	1	0	2	0	1	1	0	1	1
chr10	86672508	86672778	0	0	0	0	0	1	1	0	0
chr10	86863481	86863751	0	0	0	0	0	1	1	1	0
chr10	87626455	87626725	0	0	0	0	0	1	0	0	0
chr10	88721475	88721745	0	0	0	0	0	1	0	0	0
chr10	89001735	89002005	0	0	0	0	0	1	1	1	0
chr10	89278195	89278465	1	0	1	0	0	1	1	1	1
chr10	89378713	89378983	0	0	0	0	0	0	0	0	0
chr10	90930335	90930605	1	1	0	0	0	1	1	1	1
chr10	90984995	90985265	0	0	0	0	0	1	0	0	0
chr10	91050415	91050685	0	0	0	0	0	1	0	0	0
chr10	93465855	93466125	0	0	0	0	0	1	1	1	0
chr10	93468565	93468835	0	0	0	0	0	1	0	0	0
chr10	93630715	93630985	1	0	0	1	0	1	1	1	1
chr10	93746795	93747065	0	0	0	0	0	1	0	0	0
chr10	93749131	93749401	1	0	0	1	0	1	1	0	1
chr10	93753678	93753948	1	0	2	0	0	1	1	1	1
chr10	93762903	93763173	0	0	0	0	0	0	1	0	0
chr10	93768235	93768505	0	0	0	0	0	0	0	0	0
chr10	95209204	95209474	0	0	0	0	0	0	0	0	0
chr10	96844717	96844987	0	0	0	0	0	1	1	1	0
chr10	97071515	97071785	0	0	0	0	0	1	0	0	0
chr10	97083515	97083785	1	0	0	1	0	1	1	1	1
chr10	97131175	97131445	1	0	1	0	0	1	1	1	1
chr10	97134509	97134779	0	0	0	0	0	1	0	0	0
chr10	97166715	97166985	0	0	0	0	0	0	0	0	0
chr10	97419055	97419325	1	2	1	0	0	0	1	0	1
chr10	97460688	97460958	1	0	1	1	0	1	0	0	1
chr10	97466270	97466540	1	0	1	0	0	0	0	0	1
chr10	97494242	97494512	0	0	0	0	0	1	1	0	0
chr10	97596349	97596619	0	0	0	0	0	1	1	0	0
chr10	97647515	97647785	0	0	0	0	0	1	1	1	0
chr10	97718275	97718545	0	0	0	0	0	1	1	1	0
chr10	99997055	99997325	0	0	0	0	0	0	1	1	0
chr10	100025635	100025905	0	0	0	0	0	1	1	0	0
chr10	100341015	100341285	0	0	0	0	0	1	1	1	0
chr10	100364915	100365185	1	0	1	0	0	1	1	1	1
chr10	100502215	100502485	1	0	2	0	0	0	0	0	1
chr10	100502865	100503135	0	0	0	0	0	0	0	0	0
chr10	100504215	100504485	0	0	0	0	0	1	0	1	0
chr10	100909915	100910185	0	0	0	0	0	1	0	0	0
chr10	100916905	100917175	1	0	2	0	0	0	0	0	1
chr10	101305255	101305525	1	0	1	1	1	1	1	1	1
chr10	101394635	101394905	0	0	0	0	0	1	1	1	0
chr10	101597535	101597805	1	0	0	1	0	0	1	1	1
chr10	101749355	101749625	1	0	1	2	0	1	1	1	1
chr10	101938315	101938585	0	0	0	0	0	1	0	0	0
chr10	101969439	101969709	0	0	0	0	0	1	1	1	0
chr10	101993938	101994208	0	0	0	0	0	1	1	1	0
chr10	102334155	102334425	0	0	0	0	1	1	1	1	0
chr10	102425515	102425785	0	0	0	0	0	0	0	0	0
chr10	102476631	102476901	0	0	0	0	0	0	0	0	0
chr10	102556095	102556365	0	0	0	0	0	1	0	1	0
chr10	102582972	102583242	1	0	1	2	0	1	0	1	1
chr10	102599795	102600065	0	0	0	0	0	0	1	0	0
chr10	102627395	102627665	0	0	0	0	0	1	1	1	0
chr10	102627759	102628029	1	3	0	0	0	1	1	1	1
chr10	102670895	102671165	0	0	0	0	0	1	1	1	0
chr10	102720795	102721065	0	0	0	0	0	0	0	1	0
chr10	102729007	102729277	0	0	0	0	0	1	1	1	0
chr10	103231315	103231585	1	2	1	1	0	1	1	1	1
chr10	103439748	103440018	0	0	0	0	0	0	0	0	0
chr10	103502815	103503085	1	0	0	1	1	1	1	1	1
chr10	103703975	103704245	1	0	0	2	0	1	1	1	1
chr10	103881475	103881745	1	0	0	1	0	1	1	1	1
chr10	103894375	103894645	0	0	0	0	0	0	1	1	0
chr10	103951383	103951653	1	0	1	0	0	0	1	0	1
chr10	104319502	104319772	0	0	0	0	0	1	1	0	0
chr10	104657535	104657805	1	0	2	1	0	1	1	1	1
chr10	109913355	109913625	1	0	1	0	0	1	1	1	1
chr10	109941649	109941919	1	0	1	1	0	0	1	0	1
chr10	110003575	110003845	1	0	1	2	0	1	1	1	1
chr10	110013875	110014145	0	0	0	0	0	1	0	0	0
chr10	110217132	110217402	0	0	0	0	0	0	0	0	0
chr10	110285595	110285865	0	0	0	0	0	1	0	0	0
chr10	110851135	110851405	1	0	0	2	0	0	1	1	1
chr10	117721468	117721738	1	0	0	2	0	0	0	0	1
chr10	119175115	119175385	0	0	0	0	0	1	0	0	0
chr10	119410041	119410311	0	0	0	0	0	1	1	1	0
chr10	119412575	119412845	1	0	0	1	0	1	1	1	1
chr10	119421755	119422025	0	0	0	0	0	1	1	1	0
chr10	119442355	119442625	0	0	0	0	1	1	1	1	0
chr10	119658315	119658585	0	0	0	0	0	1	1	1	0
chr10	119714230	119714500	1	0	1	0	0	1	1	1	1
chr10	119716175	119716445	0	0	0	0	0	1	1	1	0
chr10	119733680	119733950	0	0	0	0	0	0	0	0	0
chr10	121579015	121579285	1	0	2	0	0	1	1	1	1
chr10	121931065	121931335	0	0	0	0	0	0	0	0	0
chr10	121994375	121994645	1	0	0	1	0	1	1	1	1
chr10	122258555	122258825	0	0	0	0	0	0	1	0	0
chr10	122265859	122266129	0	0	0	0	0	1	0	1	0
chr10	123346495	123346765	0	0	0	0	0	0	0	1	0
chr10	124552915	124553185	1	0	0	1	0	1	1	1	1
chr10	124736495	124736765	0	0	0	0	0	1	1	0	0
chr10	124747406	124747676	0	0	0	0	0	1	1	0	0
chr10	125000595	125000865	1	0	0	1	0	1	1	1	1
chr10	125007535	125007805	0	0	0	0	0	1	0	1	0
chr10	125009227	125009497	0	0	0	0	0	1	0	0	0
chr10	125027935	125028205	1	0	1	0	1	1	1	1	1
chr10	125042155	125042425	1	0	1	1	0	1	1	1	1
chr10	125707995	125708265	1	0	2	1	0	1	1	1	1
chr10	125782735	125783005	1	0	1	0	0	1	0	1	1
chr10	125842147	125842417	0	0	0	0	0	1	0	0	0
chr10	126687067	126687337	1	0	2	0	0	1	1	1	1
chr10	127211115	127211385	1	0	0	1	0	0	0	0	1
chr10	127550915	127551185	0	0	0	0	0	1	1	1	0
chr10	131921715	131921985	0	0	0	0	0	1	1	1	0
chr10	131933084	131933354	1	0	1	0	0	0	1	1	1
chr10	132237897	132238167	1	0	1	0	0	1	1	1	1
chr10	132393229	132393499	0	0	0	0	0	0	0	0	0
chr10	132411635	132411905	0	0	0	0	0	1	1	1	0
chr10	132414155	132414425	0	0	0	0	0	0	0	0	0
chr10	132432755	132433025	0	0	0	0	1	1	1	1	0
chr10	132448188	132448458	1	0	1	1	0	1	0	0	1
chr10	133055500	133055770	0	0	0	0	0	1	0	1	0
chr10	133154516	133154786	0	0	0	0	0	0	0	0	0
chr10	133225384	133225654	0	0	0	0	0	0	0	0	0
chr11	215655	215925	0	0	0	0	0	0	1	1	0
chr11	295412	295682	1	0	0	1	0	0	0	0	1
chr11	297715	297985	1	0	0	1	0	0	0	0	1
chr11	330415	330685	1	0	0	1	0	0	0	0	1
chr11	342415	342685	0	0	0	0	0	1	0	1	0
chr11	444415	444685	0	0	0	0	0	0	0	0	0
chr11	477075	477345	0	0	0	0	0	0	1	0	0
chr11	492602	492872	0	0	0	0	0	0	1	0	0
chr11	531354	531624	0	0	0	0	0	1	0	0	0
chr11	548795	549065	1	0	1	0	0	1	0	1	1
chr11	579925	580195	0	0	0	0	0	1	0	0	0
chr11	703350	703620	0	0	0	0	0	0	0	0	0
chr11	710955	711225	0	0	0	0	0	1	1	1	0
chr11	737355	737625	0	0	0	0	0	1	1	1	0
chr11	772979	773249	0	0	0	0	0	1	1	0	0
chr11	854835	855105	0	0	0	0	0	1	0	0	0
chr11	898075	898345	0	0	0	0	0	1	1	1	0
chr11	919175	919445	0	0	0	0	0	1	1	1	0
chr11	940595	940865	0	0	0	0	0	1	1	1	0
chr11	942835	943105	0	0	0	0	0	1	1	1	0
chr11	942886	943156	0	0	0	0	0	1	1	1	0
chr11	1027506	1027776	0	0	0	0	0	0	0	0	0
chr11	1302895	1303165	0	0	0	0	0	1	1	1	0
chr11	1463478	1463748	0	0	0	0	0	1	0	0	0
chr11	1507805	1508075	0	0	0	0	0	0	1	1	0
chr11	1927315	1927585	0	0	0	0	0	1	0	0	0
chr11	1936915	1937185	1	0	1	1	0	0	0	0	1
chr11	2178895	2179165	0	0	0	0	1	1	1	1	0
chr11	2198199	2198469	0	0	0	0	0	1	0	0	0
chr11	2306155	2306425	1	3	0	2	0	1	1	1	1
chr11	2387449	2387719	0	0	0	0	0	1	1	1	0
chr11	2409855	2410125	0	0	0	0	0	1	0	0	0
chr11	2562275	2562545	0	0	0	0	0	1	1	0	0
chr11	3052095	3052365	0	0	0	0	0	1	1	0	0
chr11	3153435	3153705	1	0	0	1	0	1	1	1	1
chr11	3155835	3156105	0	0	0	0	0	0	0	0	0
chr11	3224880	3225150	1	0	0	2	0	1	0	0	1
chr11	3375130	3375400	0	0	0	0	0	0	0	0	0
chr11	3826775	3827045	0	0	0	0	0	1	0	1	0
chr11	3867497	3867767	0	0	0	0	0	0	0	0	0
chr11	4072035	4072305	0	0	0	0	0	1	1	1	0
chr11	4084435	4084705	0	0	0	0	0	1	0	0	0
chr11	6597035	6597305	1	0	1	0	1	1	1	0	1
chr11	6635575	6635845	1	0	0	1	0	1	1	1	1
chr11	6833455	6833725	1	0	1	1	1	0	1	0	1
chr11	8664735	8665005	0	0	0	0	0	0	0	0	0
chr11	8669673	8669943	0	0	0	0	0	0	0	0	0
chr11	8673796	8674066	0	0	0	0	0	0	0	0	0
chr11	8676515	8676785	0	0	0	0	0	0	0	0	0
chr11	9566075	9566345	1	2	0	0	1	1	1	1	1
chr11	9765615	9765885	1	3	0	0	0	1	1	0	1
chr11	10317435	10317705	1	0	0	1	1	1	1	1	1
chr11	10491015	10491285	0	0	0	0	1	1	0	1	0
chr11	10606135	10606405	1	3	0	0	0	1	1	1	1
chr11	10867135	10867405	0	0	0	0	0	1	1	1	0
chr11	11243815	11244085	0	0	0	0	0	1	1	1	0
chr11	11757895	11758165	1	0	1	0	0	1	0	1	1
chr11	11806275	11806545	0	0	0	0	0	0	1	0	0
chr11	12019375	12019645	0	0	0	0	1	1	1	1	0
chr11	12030055	12030325	0	0	0	0	0	1	1	1	0
chr11	12051235	12051505	0	0	0	0	0	1	1	1	0
chr11	12076595	12076865	1	0	0	1	0	1	1	1	1
chr11	12263136	12263406	0	0	0	0	0	0	0	0	0
chr11	12390755	12391025	0	0	0	0	0	1	1	1	0
chr11	12983415	12983685	1	0	0	1	0	1	1	1	1
chr11	13136426	13136696	0	0	0	0	1	0	1	0	0
chr11	15566079	15566349	1	0	0	1	1	1	1	1	1
chr11	15876055	15876325	0	0	0	0	1	1	0	0	0
chr11	15890375	15890645	0	0	0	0	1	1	1	1	0
chr11	17507815	17508085	0	0	0	0	0	1	1	0	0
chr11	17529365	17529635	0	0	0	0	0	1	1	1	0
chr11	18379295	18379565	0	0	0	0	0	1	1	1	0
chr11	18384095	18384365	1	0	2	1	0	1	1	0	1
chr11	22784747	22785017	0	0	0	0	0	1	1	0	0
chr11	24828775	24829045	0	0	0	0	0	0	0	0	0
chr11	33533115	33533385	0	0	0	0	0	1	1	1	0
chr11	33724215	33724485	0	0	0	0	0	1	1	1	0
chr11	34065435	34065705	0	0	0	0	0	0	0	0	0
chr11	34143134	34143404	0	0	0	0	0	0	0	0	0
chr11	34345990	34346260	0	0	0	0	0	1	1	1	0
chr11	35953155	35953425	0	0	0	0	0	1	1	1	0
chr11	36146028	36146298	0	0	0	0	0	1	1	0	0
chr11	36153363	36153633	0	0	0	0	0	1	0	0	0
chr11	36251880	36252150	0	0	0	0	0	1	1	1	0
chr11	43542815	43543085	1	0	0	1	0	1	1	1	1
chr11	44030295	44030565	0	0	0	0	0	1	1	1	0
chr11	44520249	44520519	0	0	0	0	1	1	0	1	0
chr11	44569215	44569485	1	0	0	1	0	1	1	0	1
chr11	44579575	44579845	0	0	0	0	0	1	1	1	0
chr11	44609743	44610013	0	0	0	0	0	0	0	0	0
chr11	44711775	44712045	0	0	0	0	0	1	1	1	0
chr11	44716875	44717145	0	0	0	0	0	1	1	1	0
chr11	44735042	44735312	0	0	0	0	0	0	0	1	0
chr11	44737355	44737625	1	0	0	1	0	0	0	0	1
chr11	44744155	44744425	1	0	0	1	0	1	0	1	1
chr11	44754935	44755205	0	0	0	0	0	1	1	1	0
chr11	44873615	44873885	0	0	0	0	0	1	1	1	0
chr11	44875135	44875405	0	0	0	0	0	0	0	0	0
chr11	44885443	44885713	0	0	0	0	0	1	1	0	0
chr11	44964515	44964785	1	0	2	1	0	0	1	0	1
chr11	44982355	44982625	0	0	0	0	0	0	0	0	0
chr11	45041675	45041945	0	0	0	0	1	1	1	1	0
chr11	45049295	45049565	0	0	0	0	1	1	1	1	0
chr11	45056635	45056905	1	3	0	0	0	1	1	1	1
chr11	45087395	45087665	0	0	0	0	0	1	1	1	0
chr11	45342292	45342562	0	0	0	0	0	0	0	0	0
chr11	45384935	45385205	0	0	0	0	0	1	1	1	0
chr11	45392913	45393183	0	0	0	0	0	1	0	0	0
chr11	45563646	45563916	1	0	0	1	0	1	0	0	1
chr11	45592735	45593005	0	0	0	0	0	1	1	1	0
chr11	45829424	45829694	0	0	0	0	0	1	0	1	0
chr11	45872775	45873045	0	0	0	0	0	1	1	1	0
chr11	45876498	45876768	0	0	0	0	0	0	0	0	0
chr11	45881175	45881445	0	0	0	0	0	1	0	0	0
chr11	45894334	45894604	0	0	0	0	0	1	0	0	0
chr11	45908153	45908423	0	0	0	0	0	1	1	1	0
chr11	46260055	46260325	1	0	0	1	0	1	0	1	1
chr11	46335915	46336185	0	0	0	0	0	1	1	1	0
chr11	46365242	46365512	0	0	0	0	0	0	0	0	0
chr11	46522972	46523242	0	0	0	0	0	1	1	0	0
chr11	46697435	46697705	1	0	0	1	0	1	0	0	1
chr11	46903855	46904125	0	0	0	0	0	1	1	1	0
chr11	46903877	46904147	0	0	0	0	0	1	1	1	0
chr11	46906775	46907045	1	0	0	1	0	1	1	1	1
chr11	46947469	46947739	0	0	0	0	1	1	1	1	0
chr11	47111375	47111645	0	0	0	0	0	1	0	0	0
chr11	47143335	47143605	1	0	1	0	0	1	1	1	1
chr11	47164375	47164645	0	0	0	0	0	0	0	0	0
chr11	47416155	47416425	0	0	0	0	0	1	1	1	0
chr11	47418260	47418530	1	0	0	1	0	1	0	0	1
chr11	47437675	47437945	0	0	0	0	0	1	1	0	0
chr11	47461910	47462180	0	0	0	0	0	0	0	0	0
chr11	47464475	47464745	1	2	0	0	1	1	0	0	1
chr11	47466775	47467045	1	0	0	1	0	1	1	1	1
chr11	47499695	47499965	1	0	1	0	0	1	1	1	1
chr11	47571451	47571721	1	0	1	2	0	0	1	0	1
chr11	47586087	47586357	0	0	0	0	0	1	0	1	0
chr11	47591875	47592145	0	0	0	0	0	0	1	0	0
chr11	47971595	47971865	0	0	0	0	0	1	1	1	0
chr11	48079663	48079933	0	0	0	0	0	0	1	1	0
chr11	57343855	57344125	1	0	0	1	0	1	0	1	1
chr11	57347976	57348246	0	0	0	0	0	0	0	0	0
chr11	57479063	57479333	1	0	0	1	0	1	0	0	1
chr11	57547222	57547492	1	0	1	0	0	1	1	1	1
chr11	57584435	57584705	1	0	1	0	0	0	0	1	1
chr11	57642624	57642894	0	0	0	0	0	0	0	0	0
chr11	57700687	57700957	0	0	0	0	0	0	0	0	0
chr11	57799475	57799745	0	0	0	0	0	1	0	0	0
chr11	57800695	57800965	1	2	3	1	0	1	1	1	1
chr11	57819298	57819568	0	0	0	0	0	1	0	1	0
chr11	59355076	59355346	0	0	0	0	0	0	0	0	0
chr11	59480475	59480745	0	0	0	0	0	1	0	0	0
chr11	59574515	59574785	0	0	0	0	0	1	0	1	0
chr11	60699375	60699645	0	0	0	0	0	1	1	0	0
chr11	60861015	60861285	0	0	0	0	0	1	1	1	0
chr11	60880055	60880325	1	0	1	0	0	0	1	0	1
chr11	61042295	61042565	1	3	1	0	0	1	1	1	1
chr11	61071955	61072225	1	0	2	1	0	1	1	0	1
chr11	61103155	61103425	0	0	0	0	0	0	0	1	0
chr11	61125395	61125665	0	0	0	0	0	1	1	1	0
chr11	61129554	61129824	0	0	0	0	0	1	1	1	0
chr11	61130039	61130309	0	0	0	0	0	1	1	1	0
chr11	61146551	61146821	1	0	0	1	0	0	1	0	1
chr11	61148275	61148545	1	0	1	0	0	1	1	1	1
chr11	61158602	61158872	0	0	0	0	0	0	0	0	0
chr11	61334755	61335025	0	0	0	0	0	1	0	0	0
chr11	61336275	61336545	1	3	1	2	0	1	1	1	1
chr11	61345135	61345405	0	0	0	0	0	1	1	1	0
chr11	61369795	61370065	0	0	0	0	0	1	1	1	0
chr11	61401056	61401326	0	0	0	0	0	0	0	0	0
chr11	61488775	61489045	0	0	0	0	0	1	1	1	0
chr11	61488944	61489214	0	0	0	0	0	1	1	1	0
chr11	61531175	61531445	0	0	0	0	0	1	0	1	0
chr11	61632175	61632445	0	0	0	0	0	1	1	1	0
chr11	61701355	61701625	0	0	0	0	0	1	1	1	0
chr11	61733435	61733705	0	0	0	0	0	1	1	1	0
chr11	61746095	61746365	0	0	0	0	1	1	1	1	0
chr11	61749755	61750025	1	0	1	0	0	1	1	1	1
chr11	61780879	61781149	0	0	0	0	0	0	0	0	0
chr11	61835677	61835947	0	0	0	0	0	0	0	0	0
chr11	61899495	61899765	1	0	0	1	0	1	1	1	1
chr11	61909035	61909305	0	0	0	0	0	1	1	0	0
chr11	61923615	61923885	1	0	0	1	0	1	1	0	1
chr11	61971420	61971690	0	0	0	0	0	1	1	1	0
chr11	62069995	62070265	1	0	1	0	1	0	1	0	1
chr11	62556175	62556445	1	0	1	0	0	1	1	1	1
chr11	62669788	62670058	0	0	0	0	0	0	0	0	0
chr11	62689322	62689592	0	0	0	0	0	1	1	1	0
chr11	62713598	62713868	0	0	0	0	0	0	0	0	0
chr11	62747450	62747720	0	0	0	0	0	1	1	1	0
chr11	62755319	62755589	0	0	0	0	0	0	0	0	0
chr11	62775480	62775750	0	0	0	0	0	0	0	0	0
chr11	63532915	63533185	0	0	0	0	0	1	0	0	0
chr11	63537355	63537625	1	0	1	2	0	1	1	1	1
chr11	63554935	63555205	0	0	0	0	0	1	1	1	0
chr11	63574515	63574785	0	0	0	0	0	1	1	1	0
chr11	63699515	63699785	0	0	0	0	0	1	1	1	0
chr11	63825358	63825628	0	0	0	0	0	0	0	0	0
chr11	63847370	63847640	0	0	0	0	0	0	1	0	0
chr11	63982592	63982862	0	0	0	0	0	0	0	0	0
chr11	64048115	64048385	0	0	0	0	0	1	1	1	0
chr11	64056315	64056585	0	0	0	0	1	1	1	1	0
chr11	64078275	64078545	0	0	0	0	1	1	1	1	0
chr11	64095275	64095545	0	0	0	0	0	1	1	1	0
chr11	64115575	64115845	0	0	0	0	0	1	1	1	0
chr11	64132115	64132385	1	0	1	2	0	1	1	1	1
chr11	64144755	64145025	1	0	1	1	0	1	0	1	1
chr11	64264455	64264725	0	0	0	0	0	1	1	0	0
chr11	64335075	64335345	1	0	0	2	0	1	1	1	1
chr11	64338292	64338562	1	0	1	0	0	0	0	0	1
chr11	64380355	64380625	0	0	0	0	0	1	0	0	0
chr11	64407335	64407605	0	0	0	0	0	0	0	0	0
chr11	64410662	64410932	0	0	0	0	0	0	0	0	0
chr11	64445575	64445845	0	0	0	0	0	0	0	0	0
chr11	64605095	64605365	0	0	0	0	0	0	1	1	0
chr11	64675455	64675725	0	0	0	0	0	1	1	1	0
chr11	64842807	64843077	1	0	3	1	0	1	0	0	1
chr11	64851379	64851649	0	0	0	0	0	1	0	0	0
chr11	64863366	64863636	0	0	0	0	0	1	1	0	0
chr11	64881555	64881825	1	0	0	1	0	0	0	0	1
chr11	64899368	64899638	0	0	0	0	0	0	0	0	0
chr11	64935695	64935965	1	3	0	0	0	0	1	1	1
chr11	65073608	65073878	1	0	1	0	0	0	0	0	1
chr11	65150775	65151045	0	0	0	0	0	1	1	1	0
chr11	65169509	65169779	0	0	0	0	0	0	0	0	0
chr11	65298775	65299045	1	0	0	1	0	1	1	1	1
chr11	65310815	65311085	1	0	0	1	1	1	0	0	1
chr11	65947299	65947569	0	0	0	0	0	0	0	0	0
chr11	66084863	66085133	0	0	0	0	0	0	1	0	0
chr11	66225195	66225465	0	0	0	0	0	0	0	0	0
chr11	66243815	66244085	0	0	0	0	0	0	0	0	0
chr11	66324489	66324759	0	0	0	0	0	0	0	0	0
chr11	66326538	66326808	0	0	0	0	0	1	1	1	0
chr11	66569117	66569387	0	0	0	0	0	0	1	1	0
chr11	66607215	66607485	0	0	0	0	0	1	1	1	0
chr11	66890055	66890325	0	0	0	0	1	1	0	1	0
chr11	67403676	67403946	1	3	0	0	1	0	1	0	1
chr11	67451055	67451325	0	0	0	0	0	0	0	0	0
chr11	67585715	67585985	0	0	0	0	0	0	0	0	0
chr11	68010093	68010363	0	0	0	0	0	1	1	1	0
chr11	68013235	68013505	0	0	0	0	0	1	1	1	0
chr11	68017495	68017765	0	0	0	0	0	1	0	0	0
chr11	68053195	68053465	0	0	0	0	0	1	0	0	0
chr11	68117115	68117385	0	0	0	0	0	1	1	0	0
chr11	68123035	68123305	0	0	0	0	0	0	0	0	0
chr11	68396495	68396765	0	0	0	0	0	1	1	1	0
chr11	68398095	68398365	0	0	0	0	0	1	1	0	0
chr11	68437065	68437335	1	0	1	0	0	1	1	0	1
chr11	68441515	68441785	1	0	0	1	0	1	1	1	1
chr11	68467475	68467745	0	0	0	0	0	0	1	0	0
chr11	68470515	68470785	0	0	0	0	0	1	1	1	0
chr11	68609235	68609505	0	0	0	0	0	0	1	1	0
chr11	69152835	69153105	0	0	0	0	1	1	1	0	0
chr11	69192255	69192525	1	0	1	1	0	1	1	1	1
chr11	69297415	69297685	0	0	0	0	0	1	1	1	0
chr11	69298455	69298725	0	0	0	0	0	0	1	0	0
chr11	69417095	69417365	0	0	0	0	0	1	0	0	0
chr11	69471375	69471645	1	0	0	1	0	1	1	1	1
chr11	69483715	69483985	1	3	0	0	0	1	1	1	1
chr11	69486675	69486945	0	0	0	0	0	0	0	0	0
chr11	69616115	69616385	0	0	0	0	0	0	1	1	0
chr11	69658235	69658505	0	0	0	0	0	1	1	1	0
chr11	69660944	69661214	0	0	0	0	0	0	0	0	0
chr11	69661409	69661679	0	0	0	0	0	0	0	0	0
chr11	70208606	70208876	1	0	0	1	0	0	0	0	1
chr11	71246975	71247245	0	0	0	0	0	1	0	0	0
chr11	71943344	71943614	1	0	0	1	0	0	0	0	1
chr11	72036737	72037007	1	0	0	1	0	0	0	0	1
chr11	72045915	72046185	1	0	0	1	0	0	0	0	1
chr11	72047997	72048267	1	0	3	2	0	0	0	0	1
chr11	72066915	72067185	0	0	0	0	0	1	1	1	0
chr11	72072335	72072605	0	0	0	0	0	1	1	1	0
chr11	72417975	72418245	1	3	0	1	0	1	1	1	1
chr11	72705995	72706265	1	3	0	0	0	0	0	0	1
chr11	72712595	72712865	0	0	0	0	1	1	1	1	0
chr11	72716315	72716585	0	0	0	0	1	1	1	1	0
chr11	73213575	73213845	0	0	0	0	0	0	0	0	0
chr11	73257395	73257665	0	0	0	0	1	1	1	1	0
chr11	73323515	73323785	1	2	0	2	0	1	1	1	1
chr11	73327066	73327336	0	0	0	0	0	1	0	0	0
chr11	73383255	73383525	0	0	0	0	0	1	1	1	0
chr11	73387715	73387985	0	0	0	0	0	1	1	0	0
chr11	73651997	73652267	0	0	0	0	0	1	1	1	0
chr11	73654879	73655149	0	0	0	0	0	1	0	0	0
chr11	73866295	73866565	1	3	0	0	0	1	0	1	1
chr11	74462115	74462385	1	0	1	0	0	0	1	0	1
chr11	75466055	75466325	0	0	0	0	0	0	1	1	0
chr11	75518887	75519157	0	0	0	0	1	0	1	0	0
chr11	75547667	75547937	0	0	0	0	0	1	1	1	0
chr11	75554515	75554785	1	3	3	3	0	1	1	1	1
chr11	75559394	75559664	0	0	0	0	0	1	0	0	0
chr11	75597675	75597945	1	0	1	0	0	1	1	1	1
chr11	76735095	76735365	1	0	0	1	0	1	1	1	1
chr11	76794075	76794345	0	0	0	0	0	1	1	0	0
chr11	77073315	77073585	1	0	0	1	0	1	1	1	1
chr11	77086492	77086762	0	0	0	0	0	1	1	0	0
chr11	77117516	77117786	0	0	0	0	0	1	1	1	0
chr11	77457435	77457705	0	0	0	0	0	1	1	1	0
chr11	78051155	78051425	1	3	0	1	0	0	0	0	1
chr11	78070781	78071051	0	0	0	0	0	1	1	1	0
chr11	78099735	78100005	1	0	0	1	1	0	1	1	1
chr11	78192415	78192685	0	0	0	0	0	1	0	0	0
chr11	79077735	79078005	1	0	0	1	0	1	1	0	1
chr11	79082935	79083205	0	0	0	0	0	1	1	1	0
chr11	79088027	79088297	0	0	0	0	0	1	0	0	0
chr11	79421795	79422065	0	0	0	0	0	1	1	1	0
chr11	82797595	82797865	0	0	0	0	1	1	1	1	0
chr11	82989275	82989545	1	0	1	1	1	1	1	1	1
chr11	86678800	86679070	0	0	0	0	1	1	1	1	0
chr11	86740595	86740865	1	3	0	1	0	1	1	1	1
chr11	86807367	86807637	1	0	2	1	1	1	0	0	1
chr11	88105635	88105905	1	0	1	0	0	1	1	1	1
chr11	91804055	91804325	0	0	0	0	0	1	1	1	0
chr11	94142215	94142485	0	0	0	0	0	1	0	0	0
chr11	94473095	94473365	1	0	0	2	0	1	1	1	1
chr11	94500255	94500525	1	0	0	1	0	1	0	1	1
chr11	95248885	95249155	0	0	0	0	0	1	1	0	0
chr11	95500690	95500960	0	0	0	0	0	0	0	1	0
chr11	95831275	95831545	0	0	0	0	0	1	1	1	0
chr11	96037575	96037845	1	0	0	1	0	1	1	1	1
chr11	96328695	96328965	0	0	0	0	0	1	0	0	0
chr11	103086369	103086639	0	0	0	0	0	1	0	0	0
chr11	108101328	108101598	0	0	0	0	0	0	0	1	0
chr11	110355155	110355425	1	0	2	1	0	1	1	1	1
chr11	110363295	110363565	0	0	0	0	1	1	1	1	0
chr11	111469255	111469525	1	0	0	1	0	0	0	1	1
chr11	111730935	111731205	0	0	0	0	0	1	1	1	0
chr11	111755221	111755491	0	0	0	0	0	0	0	0	0
chr11	111992335	111992605	1	0	1	2	0	0	0	0	1
chr11	112016465	112016735	1	0	1	2	0	1	0	0	1
chr11	112255395	112255665	0	0	0	0	0	1	1	1	0
chr11	112285835	112286105	0	0	0	0	0	1	1	0	0
chr11	112796315	112796585	0	0	0	0	0	1	1	1	0
chr11	113265446	113265716	1	0	0	1	0	1	1	0	1
chr11	113859715	113859985	0	0	0	0	0	0	0	0	0
chr11	113881866	113882136	0	0	0	0	0	0	0	1	0
chr11	114198635	114198905	0	0	0	0	0	1	1	0	0
chr11	114245293	114245563	0	0	0	0	1	1	0	0	0
chr11	114449074	114449344	1	0	1	0	0	0	0	0	1
chr11	115525475	115525745	0	0	0	0	0	0	0	1	0
chr11	115665315	115665585	0	0	0	0	0	1	1	1	0
chr11	116263095	116263365	1	0	0	2	0	1	1	1	1
chr11	116533555	116533825	1	0	0	1	0	1	1	1	1
chr11	116837415	116837685	0	0	0	0	0	1	0	0	0
chr11	117173204	117173474	0	0	0	0	0	0	1	0	0
chr11	117187008	117187278	0	0	0	0	0	0	0	0	0
chr11	117214455	117214725	1	1	1	0	1	0	0	0	1
chr11	117673655	117673925	0	0	0	0	0	1	1	1	0
chr11	118079158	118079428	0	0	0	0	0	1	0	1	0
chr11	118083075	118083345	0	0	0	0	0	0	0	0	0
chr11	118093255	118093525	0	0	0	0	0	0	0	1	0
chr11	118316715	118316985	1	0	0	1	0	1	1	1	1
chr11	118415779	118416049	0	0	0	0	1	1	1	0	0
chr11	118450638	118450908	1	0	0	1	0	0	0	0	1
chr11	118616175	118616445	0	0	0	0	0	1	0	1	0
chr11	118771015	118771285	0	0	0	0	0	0	0	0	0
chr11	118870115	118870385	0	0	0	0	0	1	1	1	0
chr11	118887835	118888105	1	3	0	0	0	1	1	1	1
chr11	119104055	119104325	0	0	0	0	0	1	0	0	0
chr11	119222355	119222625	0	0	0	0	0	1	1	1	0
chr11	119368420	119368690	0	0	0	0	0	1	1	1	0
chr11	119696780	119697050	0	0	0	0	0	0	0	0	0
chr11	119702215	119702485	1	0	1	0	1	1	1	1	1
chr11	119717855	119718125	0	0	0	0	1	1	1	1	0
chr11	120001255	120001525	0	0	0	0	0	1	1	1	0
chr11	120185155	120185425	0	0	0	0	0	0	0	1	0
chr11	120195830	120196100	0	0	0	0	0	1	1	1	0
chr11	120347505	120347775	0	0	0	0	0	0	1	1	0
chr11	121456866	121457136	0	0	0	0	0	0	0	0	0
chr11	122287495	122287765	0	0	0	0	0	0	1	1	0
chr11	122317395	122317665	1	0	0	1	0	1	1	1	1
chr11	123202815	123203085	1	0	0	1	0	1	1	1	1
chr11	123206875	123207145	0	0	0	0	0	1	1	1	0
chr11	123351375	123351645	0	0	0	0	0	1	1	1	0
chr11	123892075	123892345	0	0	0	0	0	1	1	1	0
chr11	124943095	124943365	0	0	0	0	1	1	1	1	0
chr11	125327795	125328065	0	0	0	0	0	0	0	0	0
chr11	125338155	125338425	0	0	0	0	0	1	0	1	0
chr11	125356798	125357068	1	0	1	1	1	1	1	1	1
chr11	125356855	125357125	0	0	0	0	1	1	1	1	0
chr11	125394335	125394605	1	0	0	2	1	1	1	1	1
chr11	125399975	125400245	1	0	0	1	0	1	1	0	1
chr11	125404215	125404485	1	0	1	1	0	1	1	1	1
chr11	125411555	125411825	0	0	0	0	0	1	1	1	0
chr11	125412557	125412827	0	0	0	0	0	1	0	0	0
chr11	125417033	125417303	0	0	0	0	0	0	1	0	0
chr11	125433495	125433765	0	0	0	0	0	1	1	1	0
chr11	125939015	125939285	1	0	0	2	0	0	1	1	1
chr11	126089095	126089365	0	0	0	0	0	0	0	0	0
chr11	126098395	126098665	1	0	2	0	0	0	0	0	1
chr11	126109930	126110200	1	0	0	1	0	1	0	0	1
chr11	126115955	126116225	1	0	0	1	0	1	1	1	1
chr11	126145360	126145630	0	0	0	0	0	0	0	0	0
chr11	126157995	126158265	0	0	0	0	0	1	0	0	0
chr11	126160535	126160805	0	0	0	0	0	1	1	0	0
chr11	126163095	126163365	0	0	0	0	0	1	1	1	0
chr11	126277895	126278165	1	0	1	0	0	0	0	0	1
chr11	126318735	126319005	0	0	0	0	0	1	1	1	0
chr11	126340055	126340325	1	0	0	1	1	0	0	1	1
chr11	126346325	126346595	0	0	0	0	0	0	0	0	0
chr11	126348143	126348413	0	0	0	0	0	0	0	0	0
chr11	126363835	126364105	0	0	0	0	0	1	1	0	0
chr11	126924635	126924905	1	0	0	1	0	1	1	0	1
chr11	127037615	127037885	1	0	1	1	0	1	1	1	1
chr11	127052435	127052705	0	0	0	0	0	1	0	1	0
chr11	128116995	128117265	0	0	0	0	0	1	1	0	0
chr11	128874694	128874964	1	0	0	1	0	0	1	0	1
chr11	128936655	128936925	1	1	1	1	0	1	1	1	1
chr11	129268168	129268438	0	0	0	0	0	0	0	0	0
chr11	129291575	129291845	0	0	0	0	0	1	1	1	0
chr11	130145035	130145305	1	0	0	1	0	1	1	1	1
chr11	130146415	130146685	1	2	0	0	0	0	1	0	1
chr11	130672435	130672705	1	0	0	1	1	1	1	1	1
chr11	131046475	131046745	1	0	1	3	0	0	1	0	1
chr11	131186535	131186805	0	0	0	0	0	1	1	1	0
chr11	134040573	134040843	0	0	0	0	0	1	0	0	0
chr11	134429195	134429465	1	0	0	1	0	0	1	0	1
chr11	134691395	134691665	0	0	0	0	0	1	1	1	0
chr11	134731175	134731445	0	0	0	0	0	1	1	1	0
chr12	20795	21065	1	0	0	1	0	0	1	0	1
chr12	109915	110185	1	0	0	1	0	0	0	0	1
chr12	170575	170845	0	0	0	0	0	1	0	0	0
chr12	199415	199685	0	0	0	0	0	1	1	1	0
chr12	408099	408369	0	0	0	0	0	1	1	0	0
chr12	1091535	1091805	0	0	0	0	0	0	1	0	0
chr12	1496535	1496805	0	0	0	0	0	1	1	1	0
chr12	1509695	1509965	1	0	1	1	0	1	0	0	1
chr12	1575515	1575785	0	0	0	0	0	1	1	0	0
chr12	1816099	1816369	1	0	0	1	0	1	0	0	1
chr12	1828995	1829265	0	0	0	0	0	1	1	1	0
chr12	1837455	1837725	0	0	0	0	0	1	0	0	0
chr12	1915335	1915605	0	0	0	0	0	0	0	0	0
chr12	1933335	1933605	0	0	0	0	0	1	1	1	0
chr12	1966915	1967185	1	0	0	1	0	1	1	1	1
chr12	2013955	2014225	1	0	1	1	0	1	1	1	1
chr12	2804459	2804729	0	0	0	0	0	0	1	1	0
chr12	2895155	2895425	1	0	1	0	0	1	0	0	1
chr12	3091970	3092240	0	0	0	0	0	1	1	1	0
chr12	3288755	3289025	0	0	0	0	0	1	1	1	0
chr12	3336655	3336925	1	0	1	1	1	1	1	1	1
chr12	3629415	3629685	0	0	0	0	0	1	0	0	0
chr12	3662595	3662865	1	0	0	1	0	1	1	1	1
chr12	3990813	3991083	0	0	0	0	0	1	1	1	0
chr12	4024175	4024445	1	0	1	0	0	0	0	0	1
chr12	4311895	4312165	0	0	0	0	0	1	1	0	0
chr12	4450535	4450805	1	0	2	0	0	1	1	1	1
chr12	4700695	4700965	0	0	0	0	0	1	1	1	0
chr12	5273750	5274020	0	0	0	0	0	1	0	1	0
chr12	6207539	6207809	0	0	0	0	0	1	1	0	0
chr12	6213839	6214109	0	0	0	0	0	0	0	0	0
chr12	6214654	6214924	0	0	0	0	0	1	0	0	0
chr12	6216015	6216285	0	0	0	0	0	1	1	1	0
chr12	6295195	6295465	0	0	0	0	0	1	1	1	0
chr12	6323315	6323585	1	3	0	0	0	1	1	1	1
chr12	6372375	6372645	0	0	0	0	0	1	0	0	0
chr12	6376675	6376945	0	0	0	0	0	1	1	1	0
chr12	6615755	6616025	0	0	0	0	0	0	0	0	0
chr12	6632472	6632742	1	0	0	1	0	1	1	1	1
chr12	6692875	6693145	0	0	0	0	0	1	0	0	0
chr12	6703675	6703945	0	0	0	0	0	1	1	0	0
chr12	6735735	6736005	1	0	0	2	0	1	1	1	1
chr12	6747385	6747655	0	0	0	0	0	0	0	0	0
chr12	6789455	6789725	0	0	0	0	0	0	1	0	0
chr12	6792515	6792785	0	0	0	0	0	1	1	1	0
chr12	6839855	6840125	0	0	0	0	0	1	1	1	0
chr12	6919884	6920154	0	0	0	0	0	0	0	0	0
chr12	6932835	6933105	0	0	0	0	0	0	0	0	0
chr12	6978616	6978886	0	0	0	0	0	0	1	0	0
chr12	7937775	7938045	0	0	0	0	0	1	0	0	0
chr12	8077255	8077525	0	0	0	0	0	1	0	1	0
chr12	8689795	8690065	0	0	0	0	0	1	1	0	0
chr12	8784455	8784725	0	0	0	0	0	1	1	1	0
chr12	10993595	10993865	1	0	0	1	0	1	1	0	1
chr12	11630095	11630365	0	0	0	0	0	1	1	1	0
chr12	12499413	12499683	0	0	0	0	0	0	1	0	0
chr12	12909515	12909785	0	0	0	0	0	0	0	0	0
chr12	12991295	12991565	0	0	0	0	0	0	0	0	0
chr12	13206593	13206863	1	0	0	1	0	1	0	0	1
chr12	13258175	13258445	0	0	0	0	0	0	1	1	0
chr12	13534760	13535030	0	0	0	0	0	1	1	1	0
chr12	14211901	14212171	0	0	0	0	0	1	1	1	0
chr12	14851118	14851388	0	0	0	0	0	0	0	0	0
chr12	15002155	15002425	0	0	0	0	0	1	1	1	0
chr12	15904580	15904850	0	0	0	0	0	0	0	0	0
chr12	15919415	15919685	0	0	0	0	0	1	1	1	0
chr12	18271155	18271425	1	0	2	2	0	1	0	0	1
chr12	18753535	18753805	0	0	0	0	0	1	1	1	0
chr12	19176367	19176637	0	0	0	0	0	0	0	0	0
chr12	19177955	19178225	0	0	0	0	0	1	1	1	0
chr12	19191635	19191905	0	0	0	0	0	1	1	0	0
chr12	19196475	19196745	0	0	0	0	0	1	0	0	0
chr12	19227435	19227705	1	0	0	1	1	1	1	1	1
chr12	19290621	19290891	1	0	0	2	0	0	0	0	1
chr12	22453055	22453325	0	0	0	0	0	0	0	0	0
chr12	22457095	22457365	1	0	1	0	0	1	1	1	1
chr12	22480046	22480316	0	0	0	0	0	1	1	1	0
chr12	24760215	24760485	1	0	0	1	0	1	1	1	1
chr12	24993875	24994145	0	0	0	0	0	1	1	1	0
chr12	26318675	26318945	0	0	0	0	0	1	1	0	0
chr12	27226776	27227046	0	0	0	0	0	1	1	1	0
chr12	27564675	27564945	1	0	0	1	0	1	1	1	1
chr12	31386475	31386745	1	3	0	0	0	1	0	1	1
chr12	31412436	31412706	0	0	0	0	0	1	0	0	0
chr12	31574835	31575105	0	0	0	0	0	1	1	0	0
chr12	31578635	31578905	0	0	0	0	0	1	1	1	0
chr12	31630115	31630385	0	0	0	0	0	1	1	1	0
chr12	32089695	32089965	1	0	0	2	1	1	1	1	1
chr12	32115735	32116005	0	0	0	0	0	1	1	1	0
chr12	32124878	32125148	0	0	0	0	0	1	1	1	0
chr12	32367535	32367805	0	0	0	0	0	1	1	1	0
chr12	32994475	32994745	0	0	0	0	0	0	0	0	0
chr12	41942375	41942645	1	1	1	1	0	1	1	1	1
chr12	42705875	42706145	0	0	0	0	0	1	1	1	0
chr12	43339275	43339545	0	0	0	0	0	1	0	0	0
chr12	45235396	45235666	0	0	0	0	0	1	1	1	0
chr12	47088557	47088827	1	0	0	1	0	1	0	0	1
chr12	47238055	47238325	0	0	0	0	0	1	0	0	0
chr12	47734715	47734985	1	3	0	0	0	1	1	1	1
chr12	47808255	47808525	0	0	0	0	0	1	1	0	0
chr12	47835753	47836023	1	0	0	1	0	1	0	0	1
chr12	47970923	47971193	0	0	0	0	0	0	0	0	0
chr12	47991735	47992005	0	0	0	0	0	1	1	1	0
chr12	48023575	48023845	1	0	2	1	0	1	1	1	1
chr12	48027335	48027605	0	0	0	0	1	1	1	1	0
chr12	48029835	48030105	1	0	1	0	0	1	1	1	1
chr12	48768235	48768505	1	3	0	0	0	0	0	1	1
chr12	48828775	48829045	0	0	0	0	0	0	1	1	0
chr12	49031915	49032185	0	0	0	0	0	0	1	0	0
chr12	49195672	49195942	1	0	0	1	0	0	1	0	1
chr12	49277178	49277448	1	0	1	0	0	1	0	0	1
chr12	49279715	49279985	0	0	0	0	0	1	1	1	0
chr12	49503838	49504108	1	0	0	1	0	1	1	1	1
chr12	49527704	49527974	1	0	1	0	0	1	1	1	1
chr12	49580989	49581259	0	0	0	0	0	1	0	0	0
chr12	49598535	49598805	0	0	0	0	0	0	0	0	0
chr12	49689735	49690005	0	0	0	0	0	0	0	0	0
chr12	49909855	49910125	0	0	0	0	0	1	1	0	0
chr12	49914315	49914585	0	0	0	0	0	1	1	1	0
chr12	49979055	49979325	0	0	0	0	0	1	1	1	0
chr12	49980674	49980944	0	0	0	0	1	1	1	1	0
chr12	49983955	49984225	0	0	0	0	1	1	1	1	0
chr12	50017161	50017431	0	0	0	0	0	1	1	1	0
chr12	50021315	50021585	0	0	0	0	0	0	0	0	0
chr12	50125366	50125636	0	0	0	0	0	0	0	0	0
chr12	50129102	50129372	1	0	2	2	0	0	0	0	1
chr12	50517715	50517985	0	0	0	0	0	1	1	1	0
chr12	50636915	50637185	0	0	0	0	0	1	1	1	0
chr12	50642150	50642420	1	0	0	1	0	1	0	0	1
chr12	50659715	50659985	0	0	0	0	0	1	1	0	0
chr12	50664415	50664685	0	0	0	0	1	1	1	1	0
chr12	50691035	50691305	0	0	0	0	1	1	1	1	0
chr12	50724720	50724990	1	0	1	1	0	0	0	0	1
chr12	50733755	50734025	0	0	0	0	0	0	0	0	0
chr12	51070035	51070305	1	1	1	0	0	0	0	0	1
chr12	51071735	51072005	1	0	0	1	0	0	0	0	1
chr12	51432983	51433253	0	0	0	0	0	0	1	0	0
chr12	51441663	51441933	1	0	1	2	0	1	0	1	1
chr12	51836855	51837125	1	3	0	1	1	1	0	1	1
chr12	51841715	51841985	1	0	0	1	0	1	1	1	1
chr12	51850766	51851036	0	0	0	0	0	1	1	0	0
chr12	51961775	51962045	1	0	0	1	0	0	0	0	1
chr12	51993155	51993425	1	3	0	0	0	1	1	1	1
chr12	52061835	52062105	0	0	0	0	0	1	1	1	0
chr12	52081295	52081565	0	0	0	0	0	1	1	1	0
chr12	52176015	52176285	0	0	0	0	0	1	1	0	0
chr12	52896650	52896920	0	0	0	0	0	0	0	0	0
chr12	52945682	52945952	1	3	0	0	0	0	0	0	1
chr12	53042743	53043013	0	0	0	0	0	0	0	0	0
chr12	53305565	53305835	0	0	0	0	0	0	1	1	0
chr12	53309805	53310075	1	0	0	1	0	0	0	0	1
chr12	53373952	53374222	0	0	0	0	0	0	0	0	0
chr12	53507615	53507885	0	0	0	0	0	0	0	0	0
chr12	53538495	53538765	0	0	0	0	0	1	1	0	0
chr12	53574533	53574803	0	0	0	0	0	0	0	0	0
chr12	53585635	53585905	1	0	1	1	0	1	1	1	1
chr12	53712275	53712545	0	0	0	0	1	1	1	1	0
chr12	53746349	53746619	1	0	0	1	0	1	1	1	1
chr12	54229734	54230004	1	0	1	0	0	1	1	1	1
chr12	54262325	54262595	1	0	0	1	0	1	1	0	1
chr12	54347083	54347353	0	0	0	0	0	0	0	0	0
chr12	54571235	54571505	0	0	0	0	0	1	1	1	0
chr12	55420334	55420604	0	0	0	0	0	1	0	1	0
chr12	55750875	55751145	0	0	0	0	0	1	0	0	0
chr12	55757755	55758025	0	0	0	0	1	1	0	1	0
chr12	56018265	56018535	1	0	0	2	0	0	0	0	1
chr12	56037188	56037458	0	0	0	0	0	0	0	0	0
chr12	56143820	56144090	0	0	0	0	0	0	1	0	0
chr12	56293835	56294105	0	0	0	0	0	0	0	1	0
chr12	56462655	56462925	1	0	1	0	1	1	0	1	1
chr12	56571155	56571425	0	0	0	0	0	0	0	0	0
chr12	57069495	57069765	0	0	0	0	0	1	1	1	0
chr12	57134115	57134385	0	0	0	0	0	0	1	0	0
chr12	57142855	57143125	0	0	0	0	0	1	1	1	0
chr12	57262117	57262387	0	0	0	0	0	1	1	1	0
chr12	57320415	57320685	1	0	2	0	0	0	1	1	1
chr12	57323435	57323705	0	0	0	0	0	1	1	1	0
chr12	57504030	57504300	0	0	0	0	0	0	0	0	0
chr12	57541115	57541385	0	0	0	0	0	1	0	0	0
chr12	57832971	57833241	0	0	0	0	1	1	1	1	0
chr12	57837857	57838127	0	0	0	0	0	1	1	1	0
chr12	57838075	57838345	0	0	0	0	0	1	1	1	0
chr12	62786015	62786285	0	0	0	0	0	1	1	0	0
chr12	64122175	64122445	0	0	0	0	0	1	0	1	0
chr12	64522339	64522609	0	0	0	0	0	1	1	1	0
chr12	64992255	64992525	0	0	0	0	0	1	1	1	0
chr12	66013215	66013485	0	0	0	0	1	1	0	1	0
chr12	66286136	66286406	1	0	0	1	0	0	0	0	1
chr12	66823889	66824159	1	0	0	1	0	1	1	1	1
chr12	67519935	67520205	0	0	0	0	0	1	1	1	0
chr12	68239675	68239945	1	0	0	1	0	1	1	1	1
chr12	68271435	68271705	0	0	0	0	0	1	0	0	0
chr12	68358839	68359109	0	0	0	0	0	1	1	1	0
chr12	68420595	68420865	0	0	0	0	0	1	1	1	0
chr12	69459495	69459765	0	0	0	0	0	1	1	0	0
chr12	72717055	72717325	0	0	0	0	1	1	1	0	0
chr12	75977995	75978265	1	0	1	0	0	1	1	1	1
chr12	76272137	76272407	0	0	0	0	1	1	1	1	0
chr12	76867555	76867825	0	0	0	0	0	0	0	0	0
chr12	76869655	76869925	1	0	0	1	0	0	0	0	1
chr12	77307894	77308164	0	0	0	0	0	1	1	1	0
chr12	77316764	77317034	0	0	0	0	0	1	0	0	0
chr12	77319195	77319465	1	0	0	1	1	1	1	1	1
chr12	77387795	77388065	0	0	0	0	0	1	1	1	0
chr12	79522415	79522685	0	0	0	0	1	1	1	1	0
chr12	79547855	79548125	0	0	0	0	0	1	1	1	0
chr12	79557223	79557493	1	0	0	1	0	0	0	0	1
chr12	80211802	80212072	1	2	0	1	0	1	0	0	1
chr12	80776851	80777121	0	0	0	0	0	0	0	0	0
chr12	80778175	80778445	1	0	0	1	0	1	1	1	1
chr12	87815995	87816265	1	0	1	0	0	1	1	1	1
chr12	87862315	87862585	1	0	0	1	0	1	0	0	1
chr12	87871095	87871365	0	0	0	0	0	1	1	1	0
chr12	89325555	89325825	0	0	0	0	0	1	0	0	0
chr12	89384075	89384345	1	0	1	0	0	1	1	1	1
chr12	89384575	89384845	0	0	0	0	0	1	0	0	0
chr12	89544675	89544945	0	0	0	0	1	1	1	1	0
chr12	89947695	89947965	0	0	0	0	0	1	1	1	0
chr12	91620995	91621265	1	0	0	3	1	1	1	1	1
chr12	92363735	92364005	1	0	0	1	0	1	1	1	1
chr12	93390695	93390965	0	0	0	0	0	1	1	1	0
chr12	93422995	93423265	0	0	0	0	0	0	0	0	0
chr12	96919255	96919525	0	0	0	0	0	0	0	0	0
chr12	96990734	96991004	1	0	1	1	0	1	0	1	1
chr12	96995915	96996185	0	0	0	0	0	0	1	0	0
chr12	97022895	97023165	1	0	0	1	0	1	0	1	1
chr12	97038775	97039045	0	0	0	0	0	1	0	1	0
chr12	97260615	97260885	0	0	0	0	0	1	1	1	0
chr12	97306275	97306545	0	0	0	0	1	1	1	1	0
chr12	98021275	98021545	0	0	0	0	0	1	1	1	0
chr12	98280177	98280447	1	0	1	2	0	1	1	1	1
chr12	98291847	98292117	1	0	0	2	0	0	0	0	1
chr12	98360515	98360785	0	0	0	0	0	1	1	1	0
chr12	98399595	98399865	1	0	0	1	0	1	1	0	1
chr12	100279915	100280185	0	0	0	0	0	1	1	1	0
chr12	100698335	100698605	0	0	0	0	0	1	0	0	0
chr12	100707380	100707650	0	0	0	0	0	0	0	0	0
chr12	101581235	101581505	0	0	0	0	0	1	1	1	0
chr12	102978375	102978645	0	0	0	0	1	1	1	1	0
chr12	103835075	103835345	0	0	0	0	0	1	0	0	0
chr12	104132615	104132885	1	0	1	1	0	0	0	0	1
chr12	104473555	104473825	0	0	0	0	0	1	1	1	0
chr12	105706255	105706525	0	0	0	0	0	1	1	0	0
chr12	106074775	106075045	0	0	0	0	0	1	1	1	0
chr12	106123555	106123825	0	0	0	0	0	1	1	1	0
chr12	106179215	106179485	0	0	0	0	1	1	1	1	0
chr12	106601075	106601345	1	3	0	0	0	1	1	1	1
chr12	106898595	106898865	0	0	0	0	0	1	1	1	0
chr12	107330775	107331045	0	0	0	0	0	1	0	1	0
chr12	108121275	108121545	1	0	1	0	0	0	0	0	1
chr12	108144155	108144425	0	0	0	0	0	1	0	0	0
chr12	108526955	108527225	0	0	0	0	1	1	0	1	0
chr12	108593555	108593825	0	0	0	0	0	0	1	0	0
chr12	108622515	108622785	0	0	0	0	0	0	1	0	0
chr12	108635675	108635945	0	0	0	0	0	1	1	1	0
chr12	108657135	108657405	1	0	0	1	1	0	0	0	1
chr12	108665659	108665929	0	0	0	0	0	1	1	0	0
chr12	108693175	108693445	1	0	0	1	0	0	0	0	1
chr12	108840635	108840905	0	0	0	0	0	1	0	0	0
chr12	109105875	109106145	0	0	0	0	0	0	0	0	0
chr12	109116415	109116685	0	0	0	0	1	1	0	0	0
chr12	109524635	109524905	0	0	0	0	1	1	0	1	0
chr12	109727402	109727672	0	0	0	0	0	1	1	0	0
chr12	109732435	109732705	0	0	0	0	0	1	1	1	0
chr12	109754055	109754325	1	1	0	1	0	0	0	0	1
chr12	109863935	109864205	0	0	0	0	0	0	0	0	0
chr12	110266415	110266685	1	0	1	0	0	1	1	1	1
chr12	110591475	110591745	1	0	1	0	0	1	0	0	1
chr12	110862375	110862645	1	0	1	0	0	1	1	1	1
chr12	111214395	111214665	1	0	0	1	0	1	1	0	1
chr12	111251199	111251469	1	0	0	1	1	1	1	1	1
chr12	111387995	111388265	0	0	0	0	1	0	1	1	0
chr12	111412335	111412605	1	3	2	1	0	1	1	1	1
chr12	111424456	111424726	0	0	0	0	0	0	0	0	0
chr12	111761735	111762005	1	0	1	0	1	1	0	1	1
chr12	111860199	111860469	1	0	2	1	0	0	1	0	1
chr12	112017075	112017345	0	0	0	0	0	0	0	0	0
chr12	112551068	112551338	1	0	1	0	0	1	1	1	1
chr12	113062835	113063105	0	0	0	0	0	1	1	1	0
chr12	113071853	113072123	0	0	0	0	0	1	0	1	0
chr12	113195135	113195405	0	0	0	0	0	0	0	0	0
chr12	113782955	113783225	0	0	0	0	0	1	1	1	0
chr12	113816955	113817225	1	0	1	0	0	1	1	1	1
chr12	113819082	113819352	0	0	0	0	0	1	0	0	0
chr12	113840549	113840819	0	0	0	0	0	0	0	0	0
chr12	113866001	113866271	0	0	0	0	0	1	0	0	0
chr12	115262016	115262286	0	0	0	0	0	1	1	1	0
chr12	115993731	115994001	0	0	0	0	0	1	0	0	0
chr12	116045215	116045485	0	0	0	0	1	0	1	0	0
chr12	116143935	116144205	1	0	0	1	0	1	1	1	1
chr12	116248022	116248292	1	0	1	1	0	0	0	0	1
chr12	116257275	116257545	0	0	0	0	0	0	1	0	0
chr12	116373615	116373885	0	0	0	0	0	1	1	1	0
chr12	116539867	116540137	1	0	2	0	0	1	1	1	1
chr12	116548035	116548305	0	0	0	0	0	1	1	1	0
chr12	116712775	116713045	0	0	0	0	0	1	0	0	0
chr12	116744615	116744885	0	0	0	0	0	0	0	0	0
chr12	116926955	116927225	0	0	0	0	0	1	1	1	0
chr12	117091395	117091665	0	0	0	0	0	1	1	1	0
chr12	117118955	117119225	1	0	1	0	0	1	1	1	1
chr12	118119815	118120085	0	0	0	0	0	0	0	0	0
chr12	118763295	118763565	0	0	0	0	0	1	1	1	0
chr12	119309155	119309425	0	0	0	0	1	1	1	1	0
chr12	119449055	119449325	0	0	0	0	0	1	1	1	0
chr12	120007555	120007825	1	1	1	1	0	0	0	0	1
chr12	120104005	120104275	0	0	0	0	0	0	0	0	0
chr12	120126719	120126989	1	3	1	1	0	1	1	0	1
chr12	120235555	120235825	0	0	0	0	0	1	1	0	0
chr12	120242187	120242457	1	0	1	0	0	0	0	0	1
chr12	120257255	120257525	1	2	0	0	0	1	1	1	1
chr12	120342277	120342547	0	0	0	0	0	1	1	1	0
chr12	120351013	120351283	0	0	0	0	0	1	1	1	0
chr12	120358434	120358704	0	0	0	0	0	0	0	0	0
chr12	120403715	120403985	0	0	0	0	0	0	1	0	0
chr12	120488069	120488339	1	0	0	1	0	0	0	0	1
chr12	120515595	120515865	0	0	0	0	0	1	1	1	0
chr12	120666542	120666812	0	0	0	0	0	0	0	0	0
chr12	120669175	120669445	0	0	0	0	0	1	1	1	0
chr12	120693935	120694205	1	0	2	1	0	1	1	1	1
chr12	120770942	120771212	1	0	1	0	1	1	0	1	1
chr12	120799445	120799715	0	0	0	0	0	0	0	1	0
chr12	120973798	120974068	0	0	0	0	0	0	0	0	0
chr12	121227387	121227657	1	0	0	1	0	0	0	0	1
chr12	121490455	121490725	0	0	0	0	0	1	0	0	0
chr12	121610195	121610465	1	0	0	1	0	1	1	1	1
chr12	121620535	121620805	0	0	0	0	0	1	0	0	0
chr12	121630875	121631145	0	0	0	0	0	0	0	0	0
chr12	121781735	121782005	0	0	0	0	0	1	1	1	0
chr12	121857435	121857705	1	3	0	0	0	1	0	1	1
chr12	122001655	122001925	0	0	0	0	0	1	0	1	0
chr12	122087915	122088185	0	0	0	0	0	1	0	1	0
chr12	122166815	122167085	1	0	1	0	0	1	0	1	1
chr12	122383415	122383685	0	0	0	0	0	0	1	1	0
chr12	122518026	122518296	1	0	1	0	0	1	0	0	1
chr12	122643495	122643765	0	0	0	0	0	0	0	1	0
chr12	122862971	122863241	0	0	0	0	0	1	0	1	0
chr12	122876795	122877065	1	0	2	0	0	1	0	0	1
chr12	122887195	122887465	0	0	0	0	0	1	1	1	0
chr12	122985161	122985431	0	0	0	0	0	1	0	0	0
chr12	122999295	122999565	0	0	0	0	0	1	1	0	0
chr12	123140455	123140725	0	0	0	0	0	1	1	0	0
chr12	123227655	123227925	1	0	1	0	0	1	1	1	1
chr12	123402095	123402365	0	0	0	0	0	1	1	1	0
chr12	123513432	123513702	0	0	0	0	0	0	0	0	0
chr12	123519695	123519965	0	0	0	0	0	1	0	0	0
chr12	123526636	123526906	0	0	0	0	0	0	0	0	0
chr12	123650651	123650921	0	0	0	0	0	0	0	0	0
chr12	123948455	123948725	0	0	0	0	1	1	1	1	0
chr12	123958535	123958805	0	0	0	0	0	0	0	1	0
chr12	123990524	123990794	1	2	1	2	0	0	1	0	1
chr12	124046075	124046345	0	0	0	0	0	1	1	0	0
chr12	124088435	124088705	0	0	0	0	0	1	1	1	0
chr12	124186035	124186305	0	0	0	0	0	1	1	1	0
chr12	124188155	124188425	0	0	0	0	0	1	1	0	0
chr12	124463075	124463345	0	0	0	0	0	1	1	1	0
chr12	124493680	124493950	0	0	0	0	0	0	0	0	0
chr12	124506555	124506825	1	0	1	0	0	1	1	1	1
chr12	124512703	124512973	0	0	0	0	0	1	1	1	0
chr12	124528135	124528405	1	0	0	1	0	1	1	1	1
chr12	124532495	124532765	1	3	1	0	0	1	1	1	1
chr12	124551675	124551945	1	3	0	0	0	1	1	1	1
chr12	124557295	124557565	0	0	0	0	0	1	1	1	0
chr12	124582155	124582425	0	0	0	0	0	0	1	0	0
chr12	124755295	124755565	1	3	0	0	0	1	1	1	1
chr12	125140156	125140426	0	0	0	0	1	1	1	1	0
chr12	125269355	125269625	0	0	0	0	0	1	0	1	0
chr12	129189723	129189993	0	0	0	0	0	0	1	0	0
chr12	129872255	129872525	1	0	1	0	0	1	1	1	1
chr12	130053675	130053945	1	0	1	1	0	0	1	1	1
chr12	130514135	130514405	1	3	0	2	0	1	1	1	1
chr12	130703598	130703868	0	0	0	0	1	1	1	0	0
chr12	130705455	130705725	0	0	0	0	0	1	1	1	0
chr12	130790730	130791000	0	0	0	0	0	0	1	0	0
chr12	130791695	130791965	1	0	1	1	0	1	1	1	1
chr12	130793289	130793559	1	0	0	1	0	1	1	0	1
chr12	130796587	130796857	0	0	0	0	0	0	0	1	0
chr12	130806173	130806443	0	0	0	0	0	0	0	0	0
chr12	130815295	130815565	0	0	0	0	0	1	1	1	0
chr12	130958775	130959045	1	0	1	0	0	1	0	1	1
chr12	131032155	131032425	0	0	0	0	0	1	1	1	0
chr12	131035395	131035665	0	0	0	0	0	1	1	1	0
chr12	131103135	131103405	0	0	0	0	0	1	0	1	0
chr12	131114335	131114605	1	0	1	0	0	1	1	0	1
chr12	131230692	131230962	0	0	0	0	0	0	0	0	0
chr12	131366495	131366765	0	0	0	0	0	1	1	1	0
chr12	131621653	131621923	0	0	0	0	0	1	1	1	0
chr12	131723615	131723885	1	1	0	1	0	0	0	0	1
chr12	131775187	131775457	0	0	0	0	0	1	1	0	0
chr12	131776335	131776605	1	0	0	1	0	1	1	1	1
chr12	132360464	132360734	0	0	0	0	0	1	1	1	0
chr12	132429325	132429595	1	3	0	0	0	1	1	1	1
chr12	132450295	132450565	0	0	0	0	1	1	1	1	0
chr12	132506575	132506845	0	0	0	0	0	1	1	1	0
chr12	132511915	132512185	0	0	0	0	0	1	1	0	0
chr12	132535135	132535405	0	0	0	0	1	1	1	1	0
chr12	132546755	132547025	0	0	0	0	0	1	1	1	0
chr12	132603055	132603325	1	0	1	1	0	1	0	0	1
chr12	132608875	132609145	0	0	0	0	0	1	0	0	0
chr12	132638464	132638734	0	0	0	0	0	1	1	1	0
chr12	132703538	132703808	0	0	0	0	1	0	0	0	0
chr12	132836735	132837005	1	0	0	1	0	1	0	0	1
chr13	20553395	20553665	1	0	0	1	1	1	1	1	1
chr13	20849095	20849365	0	0	0	0	0	1	1	0	0
chr13	21043915	21044185	0	0	0	0	0	1	1	1	0
chr13	21465795	21466065	0	0	0	0	0	1	1	1	0
chr13	23449435	23449705	1	3	0	1	0	1	1	1	1
chr13	24215095	24215365	0	0	0	0	1	1	1	1	0
chr13	24684695	24684965	0	0	0	0	0	1	1	1	0
chr13	26680655	26680925	1	0	0	1	0	1	1	1	1
chr13	27353610	27353880	0	0	0	0	0	1	0	0	0
chr13	27638577	27638847	1	0	1	1	0	1	1	1	1
chr13	29384595	29384865	1	0	2	1	0	0	0	1	1
chr13	29767055	29767325	1	0	0	1	0	1	1	1	1
chr13	30142815	30143085	0	0	0	0	0	1	1	1	0
chr13	30153935	30154205	1	0	0	1	0	1	1	1	1
chr13	30987670	30987940	0	0	0	0	0	0	0	0	0
chr13	31185015	31185285	0	0	0	0	1	1	1	1	0
chr13	31209275	31209545	0	0	0	0	0	1	1	1	0
chr13	31415795	31416065	1	0	1	0	0	1	1	1	1
chr13	31896455	31896725	1	0	1	0	0	1	1	1	1
chr13	32022395	32022665	1	0	1	1	0	1	1	1	1
chr13	33665655	33665925	0	0	0	0	0	1	1	1	0
chr13	33679455	33679725	0	0	0	0	0	1	0	1	0
chr13	35700315	35700585	0	0	0	0	0	1	1	1	0
chr13	35714115	35714385	0	0	0	0	0	1	0	1	0
chr13	36212915	36213185	0	0	0	0	1	1	1	1	0
chr13	36907895	36908165	0	0	0	0	0	0	0	0	0
chr13	37943015	37943285	0	0	0	0	1	1	0	1	0
chr13	39786049	39786319	0	0	0	0	1	1	1	1	0
chr13	40190131	40190401	0	0	0	0	0	1	1	1	0
chr13	40660335	40660605	0	0	0	0	1	0	1	0	0
chr13	43132315	43132585	0	0	0	0	0	1	0	0	0
chr13	43266975	43267245	0	0	0	0	0	1	1	1	0
chr13	43347935	43348205	0	0	0	0	0	1	1	1	0
chr13	43938455	43938725	1	0	0	1	0	1	1	1	1
chr13	44211295	44211565	0	0	0	0	0	1	1	1	0
chr13	44388455	44388725	0	0	0	0	0	1	1	1	0
chr13	44464595	44464865	0	0	0	0	0	1	1	1	0
chr13	45104375	45104645	1	0	0	1	0	1	1	1	1
chr13	45113515	45113785	1	0	0	1	0	1	1	1	1
chr13	45206371	45206641	0	0	0	0	0	1	1	1	0
chr13	45325915	45326185	0	0	0	0	0	1	1	0	0
chr13	45349500	45349770	1	0	0	1	0	0	0	0	1
chr13	45510755	45511025	0	0	0	0	0	1	0	1	0
chr13	45705195	45705465	1	0	1	0	0	1	1	1	1
chr13	46684635	46684905	0	0	0	0	0	1	1	1	0
chr13	46866175	46866445	1	1	0	0	0	1	1	1	1
chr13	46899935	46900205	0	0	0	0	0	1	1	1	0
chr13	48586555	48586825	0	0	0	0	0	1	1	1	0
chr13	48656695	48656965	0	0	0	0	0	1	1	1	0
chr13	49625735	49626005	0	0	0	0	0	1	0	1	0
chr13	50529435	50529705	1	3	0	0	0	1	1	1	1
chr13	51001086	51001356	1	0	0	1	0	1	1	0	1
chr13	51591155	51591425	1	0	0	1	0	1	1	1	1
chr13	51730193	51730463	0	0	0	0	0	1	0	0	0
chr13	51806595	51806865	0	0	0	0	0	1	1	1	0
chr13	52712109	52712379	1	0	1	1	0	1	1	1	1
chr13	53191318	53191588	1	0	2	0	1	1	1	1	1
chr13	53398095	53398365	0	0	0	0	0	1	0	1	0
chr13	59260055	59260325	0	0	0	0	0	1	1	0	0
chr13	59666615	59666885	1	0	1	0	0	1	1	1	1
chr13	66681535	66681805	0	0	0	0	0	1	1	0	0
chr13	73782775	73783045	1	0	1	0	0	1	1	1	1
chr13	77952814	77953084	1	0	0	1	0	1	1	1	1
chr13	78020955	78021225	1	0	0	1	1	1	1	1	1
chr13	79805288	79805558	0	0	0	0	0	1	1	1	0
chr13	79884955	79885225	0	0	0	0	0	1	1	1	0
chr13	85812355	85812625	0	0	0	0	0	0	0	1	0
chr13	89514652	89514922	1	0	0	1	0	1	1	1	1
chr13	91087335	91087605	0	0	0	0	0	1	0	0	0
chr13	91088155	91088425	0	0	0	0	0	0	0	0	0
chr13	91101515	91101785	0	0	0	0	0	1	1	1	0
chr13	91108257	91108527	0	0	0	0	0	0	0	0	0
chr13	91136015	91136285	0	0	0	0	1	1	1	1	0
chr13	94351311	94351581	1	0	0	1	1	1	1	1	1
chr13	97211284	97211554	1	0	0	2	0	1	1	1	1
chr13	98187836	98188106	0	0	0	0	0	1	1	1	0
chr13	98411955	98412225	1	0	1	0	0	1	1	1	1
chr13	98581975	98582245	0	0	0	0	1	1	1	1	0
chr13	99312560	99312830	0	0	0	0	0	0	1	0	0
chr13	99313507	99313777	0	0	0	0	0	1	0	1	0
chr13	100098564	100098834	0	0	0	0	0	0	0	0	0
chr13	100100335	100100605	1	0	0	1	0	1	1	1	1
chr13	102703750	102704020	0	0	0	0	0	1	0	0	0
chr13	102707495	102707765	1	0	1	2	0	1	1	1	1
chr13	102910075	102910345	0	0	0	0	0	1	0	0	0
chr13	103187735	103188005	0	0	0	0	1	1	0	0	0
chr13	103866095	103866365	0	0	0	0	0	1	1	1	0
chr13	104002165	104002435	0	0	0	0	0	1	0	0	0
chr13	104356935	104357205	1	0	1	0	0	1	1	1	1
chr13	105273302	105273572	1	0	0	1	0	1	0	0	1
chr13	106633459	106633729	0	0	0	0	0	1	0	0	0
chr13	106756469	106756739	1	0	1	1	1	1	1	1	1
chr13	107396255	107396525	0	0	0	0	0	1	1	1	0
chr13	110024135	110024405	1	0	0	1	0	1	1	1	1
chr13	110454295	110454565	1	0	2	0	0	1	0	1	1
chr13	110702575	110702845	1	0	0	1	0	1	0	0	1
chr13	110723635	110723905	0	0	0	0	0	0	0	1	0
chr13	110871557	110871827	0	0	0	0	0	1	0	1	0
chr13	110888015	110888285	0	0	0	0	0	1	1	0	0
chr13	111596721	111596991	1	0	2	0	0	1	0	1	1
chr13	112210455	112210725	0	0	0	0	0	0	0	0	0
chr13	112569997	112570267	1	0	1	1	0	1	0	1	1
chr13	112698335	112698605	1	0	0	1	0	0	0	0	1
chr13	112877749	112878019	0	0	0	0	0	0	0	0	0
chr13	112906215	112906485	1	3	0	0	0	1	0	1	1
chr13	112957015	112957285	0	0	0	0	0	1	1	1	0
chr13	112959295	112959565	0	0	0	0	0	1	1	1	0
chr13	112990915	112991185	0	0	0	0	0	0	1	1	0
chr13	113007488	113007758	1	0	1	1	0	0	1	0	1
chr13	113083815	113084085	1	0	1	0	0	1	1	0	1
chr13	113251070	113251340	0	0	0	0	0	0	0	0	0
chr13	113416275	113416545	0	0	0	0	0	0	0	0	0
chr13	113421775	113422045	1	0	1	2	0	1	1	1	1
chr13	113448735	113449005	0	0	0	0	0	1	0	1	0
chr13	113619885	113620155	0	0	0	0	0	0	1	1	0
chr13	113626915	113627185	0	0	0	0	0	0	0	0	0
chr13	113629107	113629377	0	0	0	0	0	0	0	1	0
chr13	113653835	113654105	0	0	0	0	0	1	1	1	0
chr13	113666975	113667245	0	0	0	0	0	1	1	1	0
chr13	113746546	113746816	1	0	1	0	0	0	0	1	1
chr13	113801975	113802245	0	0	0	0	0	1	1	1	0
chr13	113825993	113826263	0	0	0	0	0	0	0	0	0
chr13	113836974	113837244	0	0	0	0	0	1	0	1	0
chr13	113840515	113840785	1	0	0	1	0	1	1	1	1
chr13	113854555	113854825	1	0	1	0	0	1	1	1	1
chr13	113857575	113857845	0	0	0	0	0	1	1	1	0
chr13	113879115	113879385	0	0	0	0	0	1	1	1	0
chr13	113935495	113935765	0	0	0	0	0	1	1	1	0
chr13	114025995	114026265	0	0	0	0	0	1	1	1	0
chr13	114032177	114032447	0	0	0	0	0	1	0	0	0
chr13	114035235	114035505	0	0	0	0	0	1	1	0	0
chr13	114049615	114049885	0	0	0	0	0	0	0	0	0
chr13	114069115	114069385	0	0	0	0	0	0	1	0	0
chr13	114074575	114074845	0	0	0	0	0	0	1	0	0
chr13	114097810	114098080	1	0	0	2	0	1	1	1	1
chr13	114099235	114099505	0	0	0	0	0	1	1	1	0
chr13	114105535	114105805	1	0	1	0	0	0	0	0	1
chr13	114109415	114109685	1	0	1	0	0	1	1	1	1
chr13	114115435	114115705	1	0	1	2	0	0	1	0	1
chr13	114145296	114145566	1	0	0	1	0	1	0	1	1
chr13	114152915	114153185	1	0	0	1	0	1	1	1	1
chr14	21224509	21224779	1	0	1	0	0	0	0	1	1
chr14	21231422	21231692	0	0	0	0	0	0	0	0	0
chr14	21255786	21256056	1	0	0	1	0	1	1	0	1
chr14	21257575	21257845	0	0	0	0	0	0	1	0	0
chr14	21275535	21275805	1	0	0	1	0	0	1	1	1
chr14	21442147	21442417	1	0	0	1	0	0	0	0	1
chr14	21514580	21514850	0	0	0	0	0	0	0	0	0
chr14	21528415	21528685	1	2	0	2	0	0	0	0	1
chr14	21541793	21542063	1	1	1	2	0	0	0	0	1
chr14	23020811	23021081	0	0	0	0	0	1	0	1	0
chr14	23120010	23120280	0	0	0	0	0	0	1	0	0
chr14	23122210	23122480	0	0	0	0	0	0	0	0	0
chr14	23175838	23176108	0	0	0	0	0	0	0	1	0
chr14	23280195	23280465	1	0	1	0	0	1	0	1	1
chr14	23376795	23377065	1	0	0	1	0	1	1	1	1
chr14	23430715	23430985	1	0	0	2	0	1	1	1	1
chr14	23438695	23438965	1	0	1	2	1	1	1	1	1
chr14	23442832	23443102	0	0	0	0	0	1	0	1	0
chr14	23454375	23454645	0	0	0	0	0	0	0	0	0
chr14	23640635	23640905	0	0	0	0	0	1	1	1	0
chr14	23670559	23670829	1	2	0	0	0	0	0	1	1
chr14	25909115	25909385	1	0	0	1	0	1	1	1	1
chr14	26138795	26139065	0	0	0	0	0	1	1	1	0
chr14	26903915	26904185	0	0	0	0	0	0	0	1	0
chr14	28321935	28322205	0	0	0	0	0	1	1	1	0
chr14	32019335	32019605	0	0	0	0	0	1	1	1	0
chr14	32021306	32021576	1	0	0	1	0	0	0	0	1
chr14	32254933	32255203	0	0	0	0	0	1	1	1	0
chr14	32339515	32339785	0	0	0	0	0	1	1	1	0
chr14	32469005	32469275	0	0	0	0	0	1	1	1	0
chr14	34452625	34452895	0	0	0	0	0	1	1	0	0
chr14	35104023	35104293	1	0	1	1	0	1	1	1	1
chr14	35156055	35156325	0	0	0	0	0	0	0	1	0
chr14	35412695	35412965	1	0	2	0	0	1	1	1	1
chr14	35549835	35550105	1	0	0	1	0	0	1	0	1
chr14	39488635	39488905	1	0	1	3	0	1	1	1	1
chr14	45699391	45699661	0	0	0	0	0	1	1	1	0
chr14	50082195	50082465	0	0	0	0	0	1	1	1	0
chr14	50865455	50865725	0	0	0	0	0	1	1	0	0
chr14	50875775	50876045	0	0	0	0	0	1	0	1	0
chr14	50932955	50933225	0	0	0	0	0	1	1	1	0
chr14	51395515	51395785	0	0	0	0	0	1	1	1	0
chr14	52778698	52778968	1	0	1	0	0	0	0	0	1
chr14	53599535	53599805	1	0	0	1	0	0	0	1	1
chr14	54465695	54465965	1	0	1	0	0	1	0	0	1
chr14	54794495	54794765	1	0	0	1	0	1	0	0	1
chr14	55065464	55065734	0	0	0	0	0	1	0	1	0
chr14	55712875	55713145	1	0	3	1	0	1	0	1	1
chr14	55740974	55741244	0	0	0	0	0	1	1	0	0
chr14	55761195	55761465	0	0	0	0	0	1	0	1	0
chr14	55798115	55798385	0	0	0	0	0	1	1	0	0
chr14	56501035	56501305	1	0	1	0	0	0	0	0	1
chr14	56501995	56502265	0	0	0	0	0	1	0	0	0
chr14	56742495	56742765	0	0	0	0	0	1	0	0	0
chr14	58082551	58082821	0	0	0	0	0	1	1	1	0
chr14	58216629	58216899	1	0	2	2	0	1	0	0	1
chr14	58281275	58281545	0	0	0	0	0	1	1	1	0
chr14	60106375	60106645	0	0	0	0	0	1	1	1	0
chr14	61193555	61193825	0	0	0	0	0	0	0	0	0
chr14	61476475	61476745	0	0	0	0	0	1	1	0	0
chr14	61561735	61562005	1	0	0	1	0	1	1	0	1
chr14	61679055	61679325	0	0	0	0	0	1	0	1	0
[truncated: 4,758 more rows]
