# Supplementary material for: Characterization of enhancer activity in early human neurodevelopment using Massively Parallel Reporter Assay (MPRA) and forebrain organoids
Source: Sci Rep. 2024 Feb 16;14:3936. doi: 10.1038/s41598-024-54302-7 (PMC10873509; doi:10.1038/s41598-024-54302-7)
Supplement: Supplementary file 4 — Supplementary Information 4. [file 41598_2024_54302_MOESM4_ESM.xlsx]

## Sheet: Sheet1
Supplementry Table 3	Enhancers activity, TFs and linked-genes expression
enhancer	coordinates of the 270 bp MPRA-tested enhancers
label	NEGCTRL: negative control; POSCTRL: positive control
max_iPSC	maximum enhancer activity at iPSC
max_TD0	maximum enhancer activity at TD0
max_TD30	maximum enhancer activity at TD30
TFs	transcription factors predicted to bind with the tested sequences by FIMO
confident_set1	enhancer-gene linkage predicted by Hi-C in both cortical plate and germinal zone
confident_set1.DEG	Linked gene with differential expression
confident_set1.DEG.logFC	Linked gene differential expression log2 fold change comparing TD0/TD30 to iPSC
confident_set1.DEG.pval	Linked gene differential expression p-value calculated by DESeq2
confident_set2	enhancer-gene linkage predicted by Hi-C in either cortical plate or germinal zone
confident_set2.DEG	Linked gene with differential expression
confident_set2.DEG.logFC	Linked gene differential expression log2 fold change comparing TD0/TD30 to iPSC
confident_set2.DEG.pval	Linked gene differential expression p-value calculated by DESeq2
proximity	enhancer-gene linkage predicted by proximity
proximity.DEG	Linked gene with differential expression
proximity.DEG.logFC	Linked gene differential expression log2 fold change comparing TD0/TD30 to iPSC
proximity.DEG.pval	Linked gene differential expression p-value calculated by DESeq2

## Sheet: enhancers.DEG.TD0vsiPSC
enhancer	label	max_iPSC	max_TD0	TFs	confident_set1	confident_set1.DEG	confident_set1.DEG.logFC	confident_set1.DEG.pval	confident_set2	confident_set2.DEG	confident_set2.DEG.logFC	confident_set2.DEG.pval	proximity	proximity.DEG	proximity.DEG.logFC	proximity.DEG.pval
chr1:100164255-100164525	MPRA-tested enhancer	1.3869	3.07623	PRDM9									ENSG00000122477	ENSG00000122477	1.53557	1.16238e-12
chr1:100188715-100188985	MPRA-tested enhancer	0.919542	1.28458	ZNF263									ENSG00000122477	ENSG00000122477	1.53557	1.16238e-12
chr1:10046015-10046285	MPRA-tested enhancer	0.774826	1.45483	ZNF543$ZNF530$SP4$ZNF444$MAZ$ZSCAN22$ZNF281$SP2$ZNF467$ZNF468$SP1$ZNF264$SP1$SP1$ZNF132$SP5$ZNF148$PATZ1$PRDM9									ENSG00000130939	ENSG00000130939	-0.395339	4.16555e-08
chr1:100884095-100884365	MPRA-tested enhancer	0	0	ZNF263
chr1:101376529-101376799	MPRA-tested enhancer	1.06911	2.87998	ZNF263$MAFF$MAFK	ENSG00000230864
chr1:10217976-10218246	MPRA-tested enhancer	0.800944	1.10896	ZNF320$ZNF530$ZNF281$ZNF467$ZNF263$ZNF132$SP5$ZNF148$PATZ1$PRDM9									ENSG00000054523	ENSG00000054523	1.53671	2.01491e-45
chr1:10334225-10334495	MPRA-tested enhancer	0.906847	1.02632	ASCL1	ENSG00000054523	ENSG00000054523	1.53671	2.01491e-45	ENSG00000173614$ENSG00000162441	ENSG00000173614	0.733192	7.17529e-08
chr1:10376215-10376485	MPRA-tested enhancer	0.673157	1.00697	ZNF320$ZNF281$ZNF263$PRDM9	ENSG00000173614$ENSG00000162441	ENSG00000173614	0.733192	7.17529e-08
chr1:10378451-10378721	MPRA-tested enhancer	1.168	1.02995	ZNF530$RFX5$RFX2$ELF1	ENSG00000173614$ENSG00000162441	ENSG00000173614	0.733192	7.17529e-08					ENSG00000142657	ENSG00000142657	-0.626349	2.04495e-12
chr1:10456675-10456945	MPRA-tested enhancer	0.838627	1.38095	ZNF530$THAP1$ZNF273$ASCL1$ZNF132$PRDM9									ENSG00000142655$ENSG00000160049$ENSG00000241563	ENSG00000142655$ENSG00000160049$ENSG00000241563	-0.336036656004017$-0.537212140341229$1.10296670206644	0.0030028919625584$2.75133618311327e-15$6.6049166626001e-13
chr1:10555298-10555568	MPRA-tested enhancer	1.09925	4.81297	ZNF320$ZNF467$EWSR1-FLI1$ZNF263$ZNF132$PRDM9					ENSG00000130940	ENSG00000130940	1.50696	1.40613e-06
chr1:10730302-10730572	MPRA-tested enhancer	1.10661	1.6742	EWSR1-FLI1$ZNF263$ZNF223$ASCL1					ENSG00000130940	ENSG00000130940	1.50696	1.40613e-06
chr1:10782915-10783185	MPRA-tested enhancer	0.706353	0.860931	ZNF444$RREB1$ZNF281$SP2$ZNF467$KLF4$ZNF468$SP1$ZNF264$SP1$ZNF132$ZNF148$PATZ1$PRDM9$EGR1$ZNF460									ENSG00000130940	ENSG00000130940	1.50696	1.40613e-06
chr1:108715975-108716245	MPRA-tested enhancer	0.849553	0.774166	ZNF444$PRDM9									ENSG00000143107	ENSG00000143107	-3.87678	4.64198e-31
chr1:108852535-108852805	MPRA-tested enhancer	0.850881	1.12252	ZNF263$ZNF460									ENSG00000162641	ENSG00000162641	1.45898	1.9785e-28
chr1:108890063-108890333	MPRA-tested enhancer	0.748541	0.66545	ZNF281$ZNF467$ZNF263$ZNF132$PRDM9									ENSG00000121957	ENSG00000121957	1.32496	2.80989e-22
chr1:109239495-109239765	MPRA-tested enhancer	1.77168	1.05086	CTCF$ZNF467$EWSR1-FLI1$ZNF263$ZNF223$SP5									ENSG00000143126	ENSG00000143126	2.14839	1.53377e-17
chr1:109243435-109243705	MPRA-tested enhancer	1.16484	0.874064	ZNF132					ENSG00000116299$ENSG00000179902$ENSG00000215717	ENSG00000116299	1.58917	3.94026e-07	ENSG00000143126	ENSG00000143126	2.14839	1.53377e-17
chr1:109501175-109501445	MPRA-tested enhancer	1.00848	1.27966										ENSG00000181754$ENSG00000174151$ENSG00000162650	ENSG00000181754$ENSG00000174151$ENSG00000162650	1.08062069157772$0.914784480081956$0.517549341763895	4.21955018251207e-10$3.17080641609373e-17$4.30253049393654e-07
chr1:109530355-109530625	MPRA-tested enhancer	0.799888	0.924589	ZNF444$ZSCAN22$ZNF281$ZNF467$ZNF468$ZNF263$SP1$ZNF580$ZNF132$ZNF148$PRDM9									ENSG00000065135$ENSG00000156097	ENSG00000065135	-0.858916	3.31151e-27
chr1:109536015-109536285	MPRA-tested enhancer	1.10948	0.944973	ASCL1$MYOG$ZSCAN22$ZNF468$ZNF263$ZNF273$ASCL1$ZNF132$ZNF519$PRDM9					ENSG00000168710	ENSG00000168710	-0.245118	0.00079368	ENSG00000065135$ENSG00000156097	ENSG00000065135	-0.858916	3.31151e-27
chr1:109633039-109633309	MPRA-tested enhancer	1.07153	1.45155	ZNF320$ZNF530$ZNF444$ZNF281$ZNF467$ZNF468$ZNF263$ZNF148									ENSG00000116337$ENSG00000134183	ENSG00000116337	-0.354494	0.000739967
chr1:109791987-109792257	MPRA-tested enhancer	1.59572	0.951775	ZNF320$ZNF543$ZNF444$ZNF37A$ZNF436$MAZ$ZNF281$ZNF467$ZNF468$ZNF264$SP1$ZNF425$EBF1$PRDM9					ENSG00000168710$ENSG00000184371	ENSG00000168710	-0.245118	0.00079368
chr1:109846215-109846485	MPRA-tested enhancer	0.873829	2.91428	ZNF273									ENSG00000228420
chr1:109994655-109994925	MPRA-tested enhancer	1.33667	0.843808						ENSG00000198758$ENSG00000065135$ENSG00000156097	ENSG00000065135	-0.858916	3.31151e-27	ENSG00000168710	ENSG00000168710	-0.245118	0.00079368
chr1:110024955-110025225	MPRA-tested enhancer	0.789968	0.968682	ZNF444$ZNF281$ZNF467									ENSG00000143093	ENSG00000143093	0.250588	2.22461e-07
chr1:110214595-110214865	MPRA-tested enhancer	1.13921	1.94449						ENSG00000282887$ENSG00000143125				ENSG00000116396	ENSG00000116396	0.906188	4.24543e-08
chr1:11068812-11069082	MPRA-tested enhancer	0.946053	0.989661	PRDM9	ENSG00000132879$ENSG00000116661	ENSG00000132879$ENSG00000116661	-0.554859061019939$-3.27619942502739	3.5756524859186e-05$2.2179122625995002e-26					ENSG00000116649	ENSG00000116649	-1.65455	1.41766e-19
chr1:111219475-111219745	MPRA-tested enhancer	0.820616	1.65283	ZNF530$MAZ$ZNF468$ZNF148									ENSG00000162777	ENSG00000162777	-1.42735	0.00145922
chr1:111353555-111353825	MPRA-tested enhancer	0.967478	2.30674	EWSR1-FLI1$ZNF263$ZNF263$SP5									ENSG00000173947
chr1:111605675-111605945	MPRA-tested enhancer	0	0	ASCL1
chr1:11174355-11174625	MPRA-tested enhancer	1.8658	2.02971	EWSR1-FLI1$ZNF263$ZNF132	ENSG00000235643								ENSG00000171819
chr1:111748695-111748965	MPRA-tested enhancer	0.73134	0.826218	ZNF530$ZNF444$ZNF467$ZNF468$ZNF263$ZNF132$PRDM9									ENSG00000064703$ENSG00000197852	ENSG00000064703	-1.14597	1.75358e-30
chr1:111980676-111980946	MPRA-tested enhancer	0.947788	1.16949	ZNF444$ZNF468$ZNF263$MYOD1$ZNF132									ENSG00000231437$ENSG00000171385
chr1:11198915-11199185	MPRA-tested enhancer	1.25591	0.772164						ENSG00000116663				ENSG00000171819
chr1:112461499-112461769	MPRA-tested enhancer	1.82212	0.67657	ZNF530$SP2$ZNF467$ZNF468$SP1$ZNF263$SP5									ENSG00000134245	ENSG00000134245	1.73864	0.000823999
chr1:112462919-112463189	MPRA-tested enhancer	0	0	ZNF273
chr1:11289075-11289345	MPRA-tested enhancer	0.898053	1.07207	ZNF263$ASCL1$ZNF132	ENSG00000132879$ENSG00000116661	ENSG00000132879$ENSG00000116661	-0.554859061019939$-3.27619942502739	3.5756524859186e-05$2.2179122625995002e-26	ENSG00000162490$ENSG00000116670$ENSG00000116663	ENSG00000162490$ENSG00000116670	0.795976922180669$-1.82447269749031	0.0003781887015016$2.46471095324573e-32	ENSG00000120942	ENSG00000120942	-0.404951	3.27838e-06
chr1:113046575-113046845	MPRA-tested enhancer	1.53845	2.04724	EWSR1-FLI1$ZNF263$ZNF132					ENSG00000184599	ENSG00000184599	-2.86567	1.19305e-15
chr1:113058875-113059145	MPRA-tested enhancer	0.601314	0.647124	EWSR1-FLI1$ZNF263$ZNF483$ZNF132$PRDM9									ENSG00000198799$ENSG00000238198	ENSG00000198799$ENSG00000238198	0.383409038279523$1.62031039485875	1.91169200596438e-07$9.28394066048166e-11
chr1:113089055-113089325	MPRA-tested enhancer	1.035	2.04086										ENSG00000198799$ENSG00000238198	ENSG00000198799$ENSG00000238198	0.383409038279523$1.62031039485875	1.91169200596438e-07$9.28394066048166e-11
chr1:11312315-11312585	MPRA-tested enhancer	1.05075	0.797927	ZNF444$ZNF467$ZNF263$ZNF148	ENSG00000235643
chr1:113128379-113128649	MPRA-tested enhancer	1.16758	3.72173	ADNP					ENSG00000116793	ENSG00000116793	0.427153	8.68188e-05
chr1:11314995-11315265	MPRA-tested enhancer	1.02874	1.12828	EWSR1-FLI1$ZNF132	ENSG00000235643
chr1:11316635-11316905	MPRA-tested enhancer	1.23902	1.86117	EWSR1-FLI1$ZNF263$ZNF132$PATZ1$PRDM9$ZNF460	ENSG00000235643
chr1:11328495-11328765	MPRA-tested enhancer	0.699689	0.902987		ENSG00000235643				ENSG00000235643
chr1:11331618-11331888	MPRA-tested enhancer	0.976012	3.17103	ZNF467$EWSR1-FLI1$ZNF860$ZNF263$PRDM9$ZNF460	ENSG00000204624	ENSG00000204624	1.34753	7.86939e-06
chr1:113403135-113403405	MPRA-tested enhancer	1.4373	2.68254										ENSG00000081026	ENSG00000081026	1.5616	3.09542e-36
chr1:113405635-113405905	MPRA-tested enhancer	0.759393	0.953155	ZNF273									ENSG00000081026	ENSG00000081026	1.5616	3.09542e-36
chr1:113659575-113659845	MPRA-tested enhancer	0.940628	0.80534		ENSG00000155363
chr1:113976935-113977205	MPRA-tested enhancer	1.31274	1.00657										ENSG00000116774	ENSG00000116774	-4.75027	8.76376e-40
chr1:11496240-11496510	MPRA-tested enhancer	0.819372	1.34796	ZNF320$ZNF281$ZNF263$PRDM9									ENSG00000204624	ENSG00000204624	1.34753	7.86939e-06
chr1:115908635-115908905	MPRA-tested enhancer	0.833278	1.31723										ENSG00000228127
chr1:116099655-116099925	MPRA-tested enhancer	0	0	ZNF263$SP1
chr1:11615095-11615365	MPRA-tested enhancer	1.50927	2.26942	ZNF530$ZNF467$EWSR1-FLI1$ZNF263$ASCL1$ZNF132$PRDM9									ENSG00000235643
chr1:116164155-116164425	MPRA-tested enhancer	1.25681	2.00901	ZNF543$SP4$ZNF444$MAZ$ZNF281$ZNF467$ZNF468$EWSR1-FLI1$ZNF263$ZNF264$SP1$SP1$RFX2$ZNF132$SP5$ZNF148$PATZ1$PRDM9					ENSG00000233154	ENSG00000233154	2.43051	2.36066e-08	ENSG00000235933
chr1:11629755-11630025	MPRA-tested enhancer	1.1608	2.01277	ZNF530$EBF1	ENSG00000009724	ENSG00000009724	-1.39631	1.9475e-07	ENSG00000120942$ENSG00000198793	ENSG00000120942$ENSG00000198793	-0.404951399541595$-0.370207510488413	3.27838113883249e-06$2.80468231468974e-07
chr1:116433535-116433805	MPRA-tested enhancer	0.938649	1.07355	KLF5$SP4$ZNF444$ZNF467$ZNF468$ZNF263$SP1$ZNF264$SP1$SP1$ZNF132$ZNF148$PATZ1$PRDM9									ENSG00000230381
chr1:116451735-116452005	MPRA-tested enhancer	1.12326	1.39821										ENSG00000230381
chr1:116690455-116690725	MPRA-tested enhancer	0.977591	1.93224	ZNF320$EWSR1-FLI1									ENSG00000203864
chr1:116763275-116763545	MPRA-tested enhancer	1.20789	2.25394	ZNF530$ZNF444$SP1$ZNF132									ENSG00000116824
chr1:11707735-11708005	MPRA-tested enhancer	1.09154	1.00903	ZNF320$ZNF530$SP4$ZNF444$ZNF462$MAZ$ZNF281$SP2$ZNF467$ZNF662$ZNF468$ZNF263$SP1$ZNF544$ZNF264$SP1$SP1$ZNF491$ZNF132$SP5$ZNF195$ZNF148$PATZ1$NFIB$PRDM9					ENSG00000198793	ENSG00000198793	-0.370208	2.80468e-07	ENSG00000162490$ENSG00000116670	ENSG00000162490$ENSG00000116670	0.795976922180669$-1.82447269749031	0.0003781887015016$2.46471095324573e-32
chr1:11752455-11752725	MPRA-tested enhancer	0.699462	0.742048	ZNF444$ZNF467$ZNF468$ZNF263$ZNF460									ENSG00000215910$ENSG00000177674	ENSG00000215910$ENSG00000177674	-2.48586659697625$-1.07846931903414	3.83166016951712e-16$6.62313593991353e-15
chr1:11787376-11787646	MPRA-tested enhancer	1.2892	2.46966	MYOG$ZFP64$ZNF263$ZNF736$ASCL1$ZNF560									ENSG00000011021$ENSG00000177000	ENSG00000011021$ENSG00000177000	0.649178769766799$0.87280699565436	1.29352207792966e-12$2.2673505228057402e-17
chr1:11792671-11792941	MPRA-tested enhancer	0.703023	0.995427	ZNF281$SP1$PRDM9									ENSG00000011021$ENSG00000177000	ENSG00000011021$ENSG00000177000	0.649178769766799$0.87280699565436	1.29352207792966e-12$2.2673505228057402e-17
chr1:11845815-11846085	MPRA-tested enhancer	1.19204	1.33158	RFX5$RFX1$ZNF454$ZNF273$ZNF483$RFX3									ENSG00000120937$ENSG00000175206	ENSG00000120937	-4.26653	3.31497e-15
chr1:11874064-11874334	MPRA-tested enhancer	1.31172	2.28145	ZNF530$ZNF467$ZNF468$EWSR1-FLI1$ZNF263$ZNF132									ENSG00000120937	ENSG00000120937	-4.26653	3.31497e-15
chr1:11937279-11937549	MPRA-tested enhancer	0.711497	1.29935	ZNF263$THAP1$ZNF736$ZNF454									ENSG00000083444$ENSG00000116685	ENSG00000083444$ENSG00000116685	-1.31966711450435$-1.15337692533593	1.0860264659680401e-14$2.68259100732158e-29
chr1:11939075-11939345	MPRA-tested enhancer	0.686323	0.934743	ZNF530$KLF5$ZNF444$ZNF281$SP2$ZNF467$KLF4$ZNF468$SP1$SP1$ZNF189$ZNF273$ASCL1$ZNF148$PATZ1$ZNF519$PRDM9$EGR1$ZNF460									ENSG00000083444$ENSG00000116685	ENSG00000083444$ENSG00000116685	-1.31966711450435$-1.15337692533593	1.0860264659680401e-14$2.68259100732158e-29
chr1:11943695-11943965	MPRA-tested enhancer	0.69997	0.686495	ZNF132									ENSG00000083444$ENSG00000116685	ENSG00000083444$ENSG00000116685	-1.31966711450435$-1.15337692533593	1.0860264659680401e-14$2.68259100732158e-29
chr1:119782775-119783045	MPRA-tested enhancer	1.19693	2.09843	ZNF530$ZNF444$ZNF284$ZNF281$ZNF467$EWSR1-FLI1$ZNF263$SP1$ZNF736									ENSG00000134240
chr1:119917362-119917632	MPRA-tested enhancer	1.23309	2.54742	ZNF263$TP53									ENSG00000134249
chr1:12034375-12034645	MPRA-tested enhancer	1.20152	1.88968	EWSR1-FLI1									ENSG00000116691	ENSG00000116691	-1.33047	3.84735e-37
chr1:12174655-12174925	MPRA-tested enhancer	0.800749	1.16022	ZNF320$ZNF281$ZNF467$ZNF263$THAP1$ASCL1$ZNF132$PRDM9									ENSG00000028137	ENSG00000028137	-1.17897	0.000382166
chr1:12184812-12185082	MPRA-tested enhancer	0	0	ZNF530$KLF5$ZNF444$ZSCAN22$ZNF467$KLF4$ZNF468$ZNF263$ZNF780A$ZNF273$ZNF148$PATZ1
chr1:1250922-1251192	MPRA-tested enhancer	1.43475	1.61433	THAP1$ZNF132$TP63	ENSG00000272455$ENSG00000242485$ENSG00000221978	ENSG00000242485$ENSG00000221978	-1.44080120387264$0.328065439823569	1.79157244580322e-46$0.0058445237333117	ENSG00000131591				ENSG00000260179$ENSG00000184163$ENSG00000176022$ENSG00000078808	ENSG00000260179$ENSG00000184163$ENSG00000078808	1.23292241577534$-1.07221423362529$-0.532232677929722	6.4628430219118906e-15$1.54744170545512e-07$2.66615808785435e-06
chr1:12604155-12604425	MPRA-tested enhancer	0.970158	2.43324	ZNF436$ZNF263$ASCL1$PKNOX1									ENSG00000272482$ENSG00000162496	ENSG00000272482$ENSG00000162496	-1.38986603056976$-1.37407925817849	0.0054760288258099$0.0004229805435061
chr1:1291275-1291545	MPRA-tested enhancer	1.22407	1.67851	ZSCAN22$ZNF467$ZNF263$ZNF544$ZNF264$ZNF491$TFAP2C$ZNF273$ZNF195$PATZ1$NFIB	ENSG00000237330								ENSG00000169972$ENSG00000131584$ENSG00000162572$ENSG00000230415$ENSG00000160087	ENSG00000169972$ENSG00000230415$ENSG00000160087	-1.5966148085256$0.898435638099115$-0.299397909246112	1.7017767818993098e-36$6.5985032570891e-06$0.0004729340663897
chr1:14262635-14262905	MPRA-tested enhancer	0.852253	0.900529		ENSG00000142615
chr1:1430495-1430765	MPRA-tested enhancer	0.991811	1.07317	ZNF530$KLF5$ZNF444$ZNF281$ZNF467$KLF4$ZNF468$EWSR1-FLI1$ZNF263$SP1$SP1$TFAP2A$ZNF454$ZNF528$ASCL1$ZNF132$ZNF148$PATZ1$PRDM9$EGR1$ZNF460									ENSG00000215915$ENSG00000179403$ENSG00000225285$ENSG00000205116$ENSG00000235098	ENSG00000215915$ENSG00000179403$ENSG00000225285$ENSG00000205116	-1.15108907539439$-2.197481834663$-1.52969260275507$-1.93640240479002	0.0026505847383189$2.71437180901604e-29$4.15251289058358e-14$1.36294759371506e-05
chr1:149950106-149950376	MPRA-tested enhancer	1.22501	2.54887	ZNF467$ZNF263$ZNF132$PRDM9					ENSG00000136631	ENSG00000136631	0.498454	2.47961e-12	ENSG00000014914	ENSG00000014914	0.718545	0.00104302
chr1:150173375-150173645	MPRA-tested enhancer	1.0456	1.50867	ZNF281$ZNF454					ENSG00000136631$ENSG00000014914$ENSG00000143368	ENSG00000136631$ENSG00000014914$ENSG00000143368	0.498454327563252$0.718544951338015$-0.978675676017258	2.47961401379215e-12$0.0010430245619256$1.9811794745996602e-17
chr1:150182315-150182585	MPRA-tested enhancer	1.28433	4.40168	RREB1					ENSG00000136631	ENSG00000136631	0.498454	2.47961e-12
chr1:150262449-150262719	MPRA-tested enhancer	0.78706	1.20165	ZNF320$ZNF530$EWSR1-FLI1$ZNF263$TFAP2C$ZNF132$ZNF527$PRDM9									ENSG00000159208$ENSG00000118292$ENSG00000117362$ENSG00000118298	ENSG00000159208$ENSG00000118292$ENSG00000117362$ENSG00000118298	-0.591707742125503$0.318368758032148$-1.01172314361333$-0.696068378080416	1.51587116385564e-05$0.0048771770919625$3.4604332851718397e-40$3.38297810436887e-07
chr1:150302409-150302679	MPRA-tested enhancer	1.17335	1.2618	ZNF444$ZNF281$ZNF467$ZNF468$ZNF580$ZNF132$SP5$ZNF148									ENSG00000117360$ENSG00000266472	ENSG00000266472	-0.645953	2.80486e-13
chr1:15043095-15043365	MPRA-tested enhancer	1.56881	2.02047	ZNF320$ZNF530$KLF5$SP4$ZNF444$MAZ$ZNF467$ZNF468$SP1$ZNF264$SP1$SP1$SP5$ZNF148$PATZ1	ENSG00000237445
chr1:150508750-150509020	MPRA-tested enhancer	0	0	ZNF320$ZNF444$EWSR1-FLI1$ZNF263$ZNF736$TFAP2C$ZNF132
chr1:150569515-150569785	MPRA-tested enhancer	0.846258	1.22375	EWSR1-FLI1$ZNF263$ZNF132$PRDM9$ZNF460									ENSG00000143384	ENSG00000143384	-0.576888	2.54723e-10
chr1:150611435-150611705	MPRA-tested enhancer	0.960562	1.80734	ZNF467$RFX1$RFX2$RFX3	ENSG00000269489$ENSG00000182134	ENSG00000269489$ENSG00000182134	1.97570951395007$0.242655390510247	1.0618089943927e-06$0.0032284001279154	ENSG00000143384	ENSG00000143384	-0.576888	2.54723e-10	ENSG00000143420	ENSG00000143420	-0.536026	5.02882e-14
chr1:150620037-150620307	MPRA-tested enhancer	0.800563	1.62917	ZNF132									ENSG00000143420	ENSG00000143420	-0.536026	5.02882e-14
chr1:15088695-15088965	MPRA-tested enhancer	0.940057	0.692229	KLF5$ZNF444$ZSCAN22$ZNF467$KLF4$ZNF468$ZNF263$SP1$TFAP2C$ZNF132$PATZ1$PRDM9	ENSG00000189337	ENSG00000189337	0.640043	0.000308467
chr1:150895715-150895985	MPRA-tested enhancer	0.940536	0.957887	ZSCAN22									ENSG00000283324$ENSG00000143437	ENSG00000283324$ENSG00000143437	2.48463534854119$0.450378126448281	0.0001394446329975$9.629825824472739e-11
chr1:151022815-151023085	MPRA-tested enhancer	1.07472	0.650189	ZNF444$ZNF281$SP2$ZNF467$ZNF468$EWSR1-FLI1$ZNF263$ZNF263$ZNF780A$ZNF132$SP5$PRDM9					ENSG00000163156$ENSG00000163154	ENSG00000163156	-0.464693	1.95095e-08	ENSG00000163141$ENSG00000143363$ENSG00000143409	ENSG00000163141$ENSG00000143363$ENSG00000143409	-1.12844595300809$-0.806013989775073$0.943935023539456	2.92335226815096e-08$3.25151415620792e-51$1.3471124952056502e-15
chr1:151170732-151171002	MPRA-tested enhancer	1.38368	1.60597	ZNF467$ZNF468$SP5									ENSG00000163157$ENSG00000163155$ENSG00000163156$ENSG00000163154	ENSG00000163157$ENSG00000163155$ENSG00000163156	1.79395857260595$0.654318165500293$-0.464692760833319	1.92140597512992e-37$6.02856586587493e-17$1.95094634418252e-08
chr1:151176015-151176285	MPRA-tested enhancer	1.08743	0.933964	ZNF530$ZNF444$SP2$ZNF467$KLF4$ZNF468$ZNF263$ZNF132$ZKSCAN8$PATZ1$PRDM9$EGR1									ENSG00000163157$ENSG00000163155$ENSG00000163156$ENSG00000163154	ENSG00000163157$ENSG00000163155$ENSG00000163156	1.79395857260595$0.654318165500293$-0.464692760833319	1.92140597512992e-37$6.02856586587493e-17$1.95094634418252e-08
chr1:15139855-15140125	MPRA-tested enhancer	1.02944	1.83846	ZNF320					ENSG00000142615				ENSG00000171729
chr1:151620354-151620624	MPRA-tested enhancer	0.642977	0.80588	ZNF263									ENSG00000143376
chr1:151621435-151621705	MPRA-tested enhancer	0.998254	1.21341	ASCL1									ENSG00000143376
chr1:15179155-15179425	MPRA-tested enhancer	0.797658	1.20917										ENSG00000204464
chr1:153490695-153490965	MPRA-tested enhancer	1.10236	2.93403						ENSG00000163220$ENSG00000163218
chr1:153545061-153545331	POSCTRL	12.0628	1.92683	ZNF530$KLF5$SP4$ZNF444$MAZ$ZSCAN22$ZNF281$SP2$ZNF467$ZNF468$ZNF263$SP1$ZNF264$SP1$SP1$ZNF132$SP5$ZNF148$PATZ1$PRDM9									ENSG00000188015$ENSG00000196154$ENSG00000196420$ENSG00000197956	ENSG00000196154$ENSG00000197956	-4.26608709158996$-2.65846953857554	1.35495428124493e-39$2.36716324118747e-17
chr1:153598855-153599125	MPRA-tested enhancer	6.69927	2.60852	RFX5$ZNF263$ZNF454$ZNF132									ENSG00000189334$ENSG00000188643	ENSG00000189334$ENSG00000188643	-5.09471756446573$-4.16849202053771	5.20045599556028e-23$8.40464313454438e-41
chr1:153647347-153647617	MPRA-tested enhancer	0.739202	1.00031	ZNF320									ENSG00000143553$ENSG00000160679$ENSG00000189171	ENSG00000143553$ENSG00000160679$ENSG00000189171	-0.240000220134952$-0.22486697042319$-1.79553361249519	0.0015485053599679$0.0003375032801978$1.6679245224910197e-36
chr1:153648107-153648377	MPRA-tested enhancer	1.02377	1.33592	ZNF530$ZNF467$EWSR1-FLI1$ZNF263$THAP1$ZNF273$ZNF580$ZNF132$ZNF148$PRDM9									ENSG00000143553$ENSG00000160679$ENSG00000189171	ENSG00000143553$ENSG00000160679$ENSG00000189171	-0.240000220134952$-0.22486697042319$-1.79553361249519	0.0015485053599679$0.0003375032801978$1.6679245224910197e-36
chr1:153878346-153878616	MPRA-tested enhancer	1.34187	4.02033						ENSG00000143614	ENSG00000143614	2.88735	5.85714e-40
chr1:153928364-153928634	MPRA-tested enhancer	0.933435	2.37416	ZNF263									ENSG00000198837$ENSG00000143614	ENSG00000143614	2.88735	5.85714e-40
chr1:154171545-154171815	MPRA-tested enhancer	0.502605	0.729053	ZNF444$ZSCAN22$SP2$ZNF467$ZNF468$ZNF263$ZNF132$SP5$PRDM9									ENSG00000143552	ENSG00000143552	1.86578	6.52358e-07
chr1:154205348-154205618	MPRA-tested enhancer	0.910995	1.10294	MAZ$ZNF467$ZNF468$ZNF263$SP5$PRDM9									ENSG00000143569$ENSG00000143612$ENSG00000163263$ENSG00000143549	ENSG00000143569$ENSG00000143612$ENSG00000163263$ENSG00000143549	-0.331118016945902$-0.451891786292812$2.25488294022696$-1.7484465367896	0.0001079985493054$2.2972198585177898e-11$1.69626298606746e-10$1.1655602796743401e-65
chr1:154206275-154206545	MPRA-tested enhancer	0	0	RFX1
chr1:154599535-154599805	MPRA-tested enhancer	0.749912	1.36856	ZNF530$MYOG$ZNF273$ASCL1	ENSG00000143603	ENSG00000143603	2.39419	1.12241e-21	ENSG00000143603	ENSG00000143603	2.39419	1.12241e-21	ENSG00000268141
chr1:154698355-154698625	MPRA-tested enhancer	0.781257	1.13211	ZNF320$ZNF281$ZNF467$ZNF263$SP1$PRDM9	ENSG00000143603	ENSG00000143603	2.39419	1.12241e-21
chr1:154940595-154940865	MPRA-tested enhancer	0.941386	1.70311	ZNF530$TFAP2A$ZNF263$ZNF273$PRDM9					ENSG00000160716$ENSG00000160714	ENSG00000160716$ENSG00000160714	1.515111957345$-0.99426346107645	2.91739714855253e-16$1.4930514085011402e-61	ENSG00000163346$ENSG00000270361$ENSG00000163344	ENSG00000270361	2.4785	2.35159e-10
chr1:154946247-154946517	MPRA-tested enhancer	0.824974	1.10894	ZNF671$PRDM9$ZNF460					ENSG00000160716$ENSG00000160714	ENSG00000160716$ENSG00000160714	1.515111957345$-0.99426346107645	2.91739714855253e-16$1.4930514085011402e-61	ENSG00000163348$ENSG00000163346$ENSG00000270361$ENSG00000163344	ENSG00000163348$ENSG00000270361	-0.489262896195136$2.47849720882384	3.09824294603047e-07$2.3515921798765003e-10
chr1:154993135-154993405	MPRA-tested enhancer	1.63638	1.09548	ZNF320$SP2$ZNF467$ZNF263$THAP1$ZNF132									ENSG00000160685$ENSG00000163352$ENSG00000160688$ENSG00000160691	ENSG00000160685$ENSG00000163352$ENSG00000160688$ENSG00000160691	-1.39054879019515$2.11383394214093$-1.08173378334724$-2.20080787406434	2.1387629538543802e-14$3.53206554123247e-17$1.9972200578432402e-25$9.404440768231619e-40
chr1:1550574-1550844	MPRA-tested enhancer	0.731447	0.85659	ZNF444$ZSCAN22$SP2$ZNF467$ZNF468$ZNF263$ZNF736$TFAP2C$ZNF132$SP5$PRDM9	ENSG00000273443$ENSG00000272438	ENSG00000272438	1.96685	5.1396e-11					ENSG00000205090
chr1:155185835-155186105	MPRA-tested enhancer	0.869872	0.860755										ENSG00000173171$ENSG00000185499$ENSG00000163462$ENSG00000273088$ENSG00000163463	ENSG00000185499$ENSG00000273088$ENSG00000163463	1.47255077242141$-0.973358750281639$-0.919651513972718	9.266762325315119e-12$1.94901980427577e-31$1.76191670018373e-49
chr1:155202175-155202445	MPRA-tested enhancer	0.739108	1.21075	ZNF320$ZNF273$ASCL1									ENSG00000173171$ENSG00000169231$ENSG00000185499$ENSG00000273088	ENSG00000169231$ENSG00000185499$ENSG00000273088	1.34760589461255$1.47255077242141$-0.973358750281639	5.16998478367136e-06$9.266762325315119e-12$1.94901980427577e-31
chr1:155204825-155205095	MPRA-tested enhancer	0.97579	2.58069	ZNF320$ZNF444$ZNF467$ZNF468$ZNF263$SP1$TFAP2C$ASCL1$ZNF132$SP5									ENSG00000173171$ENSG00000169231$ENSG00000185499$ENSG00000273088	ENSG00000169231$ENSG00000185499$ENSG00000273088	1.34760589461255$1.47255077242141$-0.973358750281639	5.16998478367136e-06$9.266762325315119e-12$1.94901980427577e-31
chr1:155297729-155297999	MPRA-tested enhancer	0.754161	0.959186	ZNF281$ZNF467$PRDM9	ENSG00000125459	ENSG00000125459	-0.315391	1.62594e-05					ENSG00000160752$ENSG00000143627$ENSG00000176444	ENSG00000160752$ENSG00000143627$ENSG00000176444	-0.747935979742965$-2.63879575922454$0.64870658892354	1.16202044486765e-08$1.10145539912833e-05$4.60158918228996e-06
chr1:155850387-155850657	MPRA-tested enhancer	1.03724	1.15892										ENSG00000132718$ENSG00000116580	ENSG00000132718$ENSG00000116580	1.6956024192091$0.706099813643325	2.59062308995959e-21$1.39499617069065e-23
chr1:1558655-1558925	MPRA-tested enhancer	0.992262	1.43481	ZNF444$ZSCAN22$ZNF281$ZNF467$ZNF468$ZNF263$ZNF223$ZNF132$PRDM9									ENSG00000215014$ENSG00000160075$ENSG00000205090	ENSG00000160075	-0.647678	4.41633e-23
chr1:155940713-155940983	MPRA-tested enhancer	0.780428	1.14783	ZNF320$ZNF530$ZNF467$EWSR1-FLI1$ZNF263$ZNF132$PRDM9									ENSG00000173080$ENSG00000132680	ENSG00000132680	-0.27052	9.94296e-08
chr1:155944687-155944957	MPRA-tested enhancer	0.735785	1.42066	ZNF263$ZNF483									ENSG00000173080$ENSG00000132680	ENSG00000132680	-0.27052	9.94296e-08
chr1:155960512-155960782	MPRA-tested enhancer	0.736301	0.906367	ZNF530$ZNF467$EWSR1-FLI1$ZNF263$ZNF132$PRDM9					ENSG00000163479	ENSG00000163479	-0.520813	4.52237e-18	ENSG00000173080
chr1:156008732-156009002	MPRA-tested enhancer	1.25629	2.80176	ZNF263					ENSG00000132680	ENSG00000132680	-0.27052	9.94296e-08	ENSG00000163479$ENSG00000116584	ENSG00000163479	-0.520813	4.52237e-18
chr1:156086942-156087212	MPRA-tested enhancer	0.803746	1.45041	ZNF444$ZNF436$MAZ$ZNF467$ZNF263$TFAP2C$SP5									ENSG00000160789$ENSG00000254726	ENSG00000254726	0.540401	6.09259e-07
chr1:156126275-156126545	MPRA-tested enhancer	1.21578	0.910534	ZNF320$ZNF444$MAZ$ZNF281$ZNF467$ZNF468$ZNF263$ZNF544$SP1$ZNF491$ZNF132$SP5$ZNF148$NFIB$PRDM9									ENSG00000196189
chr1:156141275-156141545	MPRA-tested enhancer	1.13069	0.769071	CTCF$ZNF281$ZNF467$ZNF263					ENSG00000160781				ENSG00000196189
chr1:156248055-156248325	MPRA-tested enhancer	0.940133	0.756061	ZNF320$ZNF530$ZNF467$ZNF468$ZNF264$ZNF736$ZNF780A$ZNF132$ZNF148$PRDM9									ENSG00000160781$ENSG00000242252	ENSG00000242252	0.554534	1.12936e-05
chr1:15625135-15625405	MPRA-tested enhancer	0.906558	1.28499	ZNF132									ENSG00000197312	ENSG00000197312	-0.524159	1.70181e-11
chr1:156760315-156760585	MPRA-tested enhancer	0.679495	0.866508	ZNF543$ZNF444$RREB1$ZNF281$ZNF467$KLF4$ZNF468$ZNF263$NEUROD1$ZNF549$ZNF132$SP5$ZNF148$PRDM9									ENSG00000143294$ENSG00000143321$ENSG00000143314	ENSG00000143294$ENSG00000143321$ENSG00000143314	-0.409151348953679$-0.995989067308581$-0.391849563886789	0.0001219095079339$9.99365575545246e-18$1.31441375976527e-05
chr1:156804575-156804845	MPRA-tested enhancer	0.896116	1.02059	ZNF530$ZNF444$ZNF467$ZNF468$EWSR1-FLI1$ZNF263$ZNF736$ZNF263$ZNF132$SP5$PRDM9$ZNF460									ENSG00000198400$ENSG00000027869	ENSG00000198400$ENSG00000027869	1.37887786793072$-2.3175990827215	0.0006444240601031$8.70405260996244e-12
chr1:15703635-15703905	MPRA-tested enhancer	0.928139	1.38783	ZNF736									ENSG00000271742
chr1:15744415-15744685	MPRA-tested enhancer	1.06567	1.67695	THAP1$ZNF454$ASCL1$ZNF132$SP5$ZNF460									ENSG00000162458$ENSG00000162460$ENSG00000162461	ENSG00000162458$ENSG00000162460$ENSG00000162461	-2.74050389523132$-3.43045334636704$1.35045655366398	4.78697759452211e-32$4.67473414546988e-12$9.917400236623309e-11
chr1:15753855-15754125	MPRA-tested enhancer	1.08799	1.57879	ZNF444$MAZ$ZNF467$ZNF468$EWSR1-FLI1$ZNF263$TFAP2C$ZNF132$ZNF148$PRDM9$ZNF460	ENSG00000268674$ENSG00000233421	ENSG00000233421	1.09663	0.00987107					ENSG00000162458$ENSG00000162460$ENSG00000162461	ENSG00000162458$ENSG00000162460$ENSG00000162461	-2.74050389523132$-3.43045334636704$1.35045655366398	4.78697759452211e-32$4.67473414546988e-12$9.917400236623309e-11
chr1:158002715-158002985	MPRA-tested enhancer	0.70805	2.26858	ZNF320$ZNF543$ZNF530$ZNF444$ZNF37A$MAZ$ZNF281$ZNF467$ZNF468$EWSR1-FLI1$ZNF860$ZNF263$ZNF671$ZNF132$SP5$ZNF148$PATZ1$PRDM9									ENSG00000183853	ENSG00000183853	0.412091	0.00383922
chr1:158010975-158011245	MPRA-tested enhancer	1.04614	1.90542	ZNF320$ZNF436$ZNF281$ZNF467$ZNF263$SP1$ZNF736$PRDM9									ENSG00000183853	ENSG00000183853	0.412091	0.00383922
chr1:158077529-158077799	MPRA-tested enhancer	1.33572	1.33698	ZNF530$ZNF444$ZNF467$ZNF468$ZNF860$ZNF263$ZNF132$PRDM9					ENSG00000183853	ENSG00000183853	0.412091	0.00383922
chr1:15893235-15893505	MPRA-tested enhancer	0.842868	2.15141	KLF5$MAZ$ZNF467$ZNF468$ZNF132$ZNF148$PRDM9					ENSG00000116809$ENSG00000065526$ENSG00000233954	ENSG00000065526	1.37879	3.29966e-39
chr1:159841795-159842065	MPRA-tested enhancer	0.699964	0.984167	ZNF444$ZNF436$ZNF281$ZNF467$ZNF263$ZNF132$PRDM9									ENSG00000188004$ENSG00000158714
chr1:159910495-159910765	MPRA-tested enhancer	1.56516	1.95093	ZNF530$RFX3$MAZ$ZNF281$ZNF468$ZNF263$SP1$RFX2$PATZ1$RFX5$PRDM9									ENSG00000269620$ENSG00000158710$ENSG00000213085	ENSG00000158710	-0.804396	0.000345951
chr1:160053895-160054165	MPRA-tested enhancer	0.972017	1.56279	ZNF320$ZNF444$ZNF281$SP2$ZNF467$ZNF468$ZNF263$ZNF263$ZNF132$SP5$PRDM9									ENSG00000177807
chr1:160062275-160062545	MPRA-tested enhancer	1.39896	1.45876	ZNF320$ZNF543$ZNF530$ZNF444$ZNF37A$ZNF281$SP2$ZNF467$ZNF468$SP1$TFAP2C$ZNF273$ZNF132$ZNF148$PATZ1$PRDM9$EBF1									ENSG00000162728$ENSG00000177807	ENSG00000162728	1.84007	1.82096e-05
chr1:160110420-160110690	MPRA-tested enhancer	0.83467	1.43085	EWSR1-FLI1$ZNF263$ZNF132$PRDM9									ENSG00000018625$ENSG00000162729	ENSG00000018625$ENSG00000162729	-1.77323505375198$-1.81008614965707	1.07482333019352e-05$3.34060395199961e-25
chr1:160363115-160363385	MPRA-tested enhancer	0.630095	1.26454	ZNF320$ZNF530$ZNF444$ZNF281$SP2$ZNF467$KLF4$ZNF468$ZNF263$SP1$SP1$ZNF736$ZNF132$SP5$ZNF148$PATZ1$PRDM9									ENSG00000171786$ENSG00000162736$ENSG00000122218	ENSG00000171786	1.40708	0.00186155
chr1:16067896-16068166	MPRA-tested enhancer	0	0	ZNF467$ZNF263$ZNF263$SP5$PRDM9
chr1:16085621-16085891	MPRA-tested enhancer	0.661603	0.893026	ZNF530$ZNF444$ZNF436$MAZ$ZNF467$SPIB$ZNF263$ZNF736$SPI1$ZNF263$ZNF132$ZNF148$ZNF560	ENSG00000055070$ENSG00000037637	ENSG00000055070$ENSG00000037637	-0.579134338243522$0.613917620487055	1.83499224826539e-12$5.1187101631029795e-30	ENSG00000055070$ENSG00000037637$ENSG00000132881$ENSG00000142627	ENSG00000055070$ENSG00000037637$ENSG00000132881	-0.579134338243522$0.613917620487055$0.740473181238267	1.83499224826539e-12$5.1187101631029795e-30$2.3465272539024e-07	ENSG00000185519	ENSG00000185519	-0.945837	0.00333259
chr1:16093675-16093945	MPRA-tested enhancer	1.19365	1.79345	TFAP2A$ZNF223$ZNF273$ZNF132					ENSG00000142627				ENSG00000185519	ENSG00000185519	-0.945837	0.00333259
chr1:16165440-16165710	MPRA-tested enhancer	0.974971	1.47928	ZNF530$ZNF444$MAZ$ZSCAN22$ZNF467$ZNF468$EWSR1-FLI1$ZNF263$SP1$ZNF736$SP5$ZNF148$PRDM9									ENSG00000142627
chr1:16171637-16171907	MPRA-tested enhancer	0.920501	1.43333	ZNF530$ZNF462$MAZ$ZSCAN22$SP2$ZNF467$EWSR1-FLI1$ZNF263$THAP1$ZNF736$ZNF132$SP5$PRDM9									ENSG00000142627
chr1:16175683-16175953	MPRA-tested enhancer	0.775226	1.70748	ZNF320$ZNF543$SP4$ZNF444$MAZ$ZNF281$SP2$ZNF467$ZNF468$EWSR1-FLI1$ZNF860$ZNF263$ZNF223$ZNF264$SP1$SP1$ZNF132$SP5$ZNF148$PATZ1$PRDM9	ENSG00000185519	ENSG00000185519	-0.945837	0.00333259	ENSG00000185519	ENSG00000185519	-0.945837	0.00333259	ENSG00000142627
chr1:16210095-16210365	MPRA-tested enhancer	0	0	ZNF543$ZNF530$ZNF444$SP2$ZNF467$ZNF468$EWSR1-FLI1$ZNF263$ZNF223$ZNF736$ZNF132$SP5$PATZ1$PRDM9
chr1:162272495-162272765	MPRA-tested enhancer	1.69816	1.70019	ZSCAN22					ENSG00000198929	ENSG00000198929	1.26198	5.15713e-21
chr1:162279155-162279425	MPRA-tested enhancer	0.874181	1.30661	ZNF273					ENSG00000198929	ENSG00000198929	1.26198	5.15713e-21
chr1:162372750-162373020	MPRA-tested enhancer	0.810935	0.779261	ZNF444$ZNF467$KLF4$ZNF468$ZNF223$SP1$TFAP2C$ZNF454$ZNF132$SP5$PRDM9$EGR1$ZNF460	ENSG00000198929	ENSG00000198929	1.26198	5.15713e-21					ENSG00000171722$ENSG00000239887$ENSG00000254706	ENSG00000254706	0.499844	0.00266471
chr1:162384655-162384925	MPRA-tested enhancer	1.16987	1.69716	ZNF543$ZNF530$KLF5$SP2$ZNF467$ZNF468$EWSR1-FLI1$ZNF263$SP1$ZNF736$PATZ1	ENSG00000198929	ENSG00000198929	1.26198	5.15713e-21	ENSG00000198929$ENSG00000227818	ENSG00000198929	1.26198	5.15713e-21	ENSG00000171722$ENSG00000239887
chr1:16254435-16254705	MPRA-tested enhancer	0.70505	0.966822						ENSG00000055070$ENSG00000037637	ENSG00000055070$ENSG00000037637	-0.579134338243522$0.613917620487055	1.83499224826539e-12$5.1187101631029795e-30	ENSG00000132881	ENSG00000132881	0.740473	2.34653e-07
chr1:163054955-163055225	MPRA-tested enhancer	0.800605	36.9085	ZNF530									ENSG00000117152	ENSG00000117152	1.27775	0.00165421
chr1:163248075-163248345	MPRA-tested enhancer	0.642225	1.34719	PRDM9									ENSG00000143228$ENSG00000237756
chr1:16374295-16374565	MPRA-tested enhancer	1.21287	2.38005		ENSG00000186510$ENSG00000173641	ENSG00000186510$ENSG00000173641	-1.35134338417264$-3.30928855788456	7.9899445663826e-05$5.41530145159583e-05
chr1:16458995-16459265	MPRA-tested enhancer	1.01276	0.883069	ZNF263									ENSG00000226029$ENSG00000157191	ENSG00000226029$ENSG00000157191	2.63664130084696$-0.41767391294793	1.6525715392088e-45$6.8363293974469405e-15
chr1:165537815-165538085	MPRA-tested enhancer	0.806605	1.93716	ZNF263$RFX2$TFAP2C$RFX5$PRDM9$EGR1									ENSG00000162763
chr1:165933575-165933845	MPRA-tested enhancer	0.861636	0.832897	ZNF530$TFAP2A$ZNF701$ZNF467$ZNF468$EWSR1-FLI1$ZNF263$TFAP2C$ZNF273$ZNF132					ENSG00000234142
chr1:16625721-16625991	MPRA-tested enhancer	1.13739	1.56961	ZNF320$ZNF436$ZNF263$ZNF223$ZNF454$PRDM9									ENSG00000271732$ENSG00000219481	ENSG00000219481	2.12343	1.21346e-36
chr1:16630888-16631158	MPRA-tested enhancer	0.715953	0.974749	ZNF320$ZNF543$KLF5$SP4$MAZ$ZNF281$SP2$ZNF467$ZNF468$EWSR1-FLI1$ZNF263$SP1$ZNF264$SP1$SP1$TFAP2C$ZNF454$ZNF580$ZNF132$SP5$ZNF148$PATZ1$PRDM9									ENSG00000271732$ENSG00000219481	ENSG00000219481	2.12343	1.21346e-36
chr1:166843915-166844185	MPRA-tested enhancer	1.39299	2.17627	ZNF467$ZNF132$ZNF148									ENSG00000143157	ENSG00000143157	0.187362	0.00584161
chr1:166886815-166887085	MPRA-tested enhancer	1.00956	1.66646	RFX1$RFX2$RFX3									ENSG00000152382	ENSG00000152382	-0.444144	6.45406e-13
chr1:167105315-167105585	MPRA-tested enhancer	0.794616	1.39313	ASCL1$MYOG$ZNF263$ZNF273$ASCL1									ENSG00000198842	ENSG00000198842	-5.99588	6.89507e-42
chr1:167478035-167478305	MPRA-tested enhancer	1.08233	2.61416	ZNF263$ZNF273									ENSG00000273160
chr1:167503073-167503343	MPRA-tested enhancer	2.45354	2.28853	ZNF444$ZNF281$ZNF467$ZNF263									ENSG00000198821	ENSG00000198821	-1.93473	1.00239e-11
chr1:167533775-167534045	MPRA-tested enhancer	1.3842	1.10957	CTCF$ZNF263$ZNF132$PRDM9									ENSG00000198821	ENSG00000198821	-1.93473	1.00239e-11
chr1:167905285-167905555	MPRA-tested enhancer	1.06376	3.27241	MYOG$ZNF263									ENSG00000143199	ENSG00000143199	1.54656	1.62053e-09
chr1:168393235-168393505	MPRA-tested enhancer	1.01661	1.26372	CTCF$MYOG$ASCL1									ENSG00000283255
chr1:168609435-168609705	MPRA-tested enhancer	1.13563	1.23631	ZNF132$EGR1	ENSG00000117475$ENSG00000143156
chr1:168737451-168737721	MPRA-tested enhancer	1.04272	1.29902										ENSG00000143196
chr1:16967335-16967605	MPRA-tested enhancer	0.779663	0.832813	ZNF320$ZNF530$TFAP2A$KLF5$SP4$ZNF444$RREB1$KLF15$ZNF281$SP2$ZNF467$ZNF468$ZNF263$SP1$ZNF264$SP1$THAP1$SP1$TFAP2C$ZNF580$ZNF132$ZNF148$PATZ1$NFIB$PRDM9$EGR1									ENSG00000117122	ENSG00000117122	-0.797946	4.06565e-06
chr1:17016082-17016352	MPRA-tested enhancer	1.02411	1.4688	KLF5$ZNF444$MAZ$ZNF467$ZNF468$ZNF148									ENSG00000159363	ENSG00000159363	-0.795642	4.35856e-10
chr1:17023555-17023825	MPRA-tested enhancer	0.85648	1.3727	ZNF530$ASCL1$ZNF444$MYOG$ZNF281$ZNF467$ZNF468$ZNF263$SP1$ASCL1$ZNF148$ZNF519									ENSG00000159363	ENSG00000159363	-0.795642	4.35856e-10
chr1:170544715-170544985	MPRA-tested enhancer	1.01041	2.51158										ENSG00000120370	ENSG00000120370	-0.355566	5.77212e-05
chr1:17061995-17062265	MPRA-tested enhancer	0.875607	5.96923										ENSG00000117118	ENSG00000117118	-1.48131	7.00494e-47
chr1:171482575-171482845	MPRA-tested enhancer	0.739089	1.39802	RFX1$RFX3$RFX4$RFX2$RFX2$RFX3$RFX5									ENSG00000117523
chr1:17187035-17187305	MPRA-tested enhancer	1.14344	1.13009										ENSG00000142623$ENSG00000282843$ENSG00000204362	ENSG00000142623	-3.60857	2.78697e-16
chr1:17209075-17209345	MPRA-tested enhancer	1.29792	1.49229	ZNF454	ENSG00000179002								ENSG00000142623$ENSG00000282843	ENSG00000142623	-3.60857	2.78697e-16
chr1:17213295-17213565	MPRA-tested enhancer	1.52173	2.67756	ZNF736	ENSG00000179002								ENSG00000142623$ENSG00000282843	ENSG00000142623	-3.60857	2.78697e-16
chr1:17244855-17245125	MPRA-tested enhancer	1.05862	1.56472	ZNF467$EWSR1-FLI1$ZNF263$ZNF273$ZNF580$ZNF132$ZNF148$PATZ1$PRDM9					ENSG00000117115	ENSG00000117115	-2.87245	9.05943e-17	ENSG00000142619	ENSG00000142619	-3.68219	2.14159e-25
chr1:172452645-172452915	MPRA-tested enhancer	0.959204	1.53331	ZFP14$ASCL1									ENSG00000135845
chr1:173489275-173489545	MPRA-tested enhancer	1.10878	1.5964										ENSG00000117592	ENSG00000117592	-1.03772	4.52105e-13
chr1:17531755-17532025	MPRA-tested enhancer	1.19146	2.02796	ZNF320$ZNF444$RREB1$ZNF467$ZNF468$ZNF454$PRDM9									ENSG00000074964
chr1:17551975-17552245	MPRA-tested enhancer	1.89778	1.17455	ZNF543$ZNF530$SP4$ZNF444$ZNF462$MAZ$ZNF281$SP2$ZNF467$ZNF468$ZNF263$THRA$SP1$ZNF264$SP1$SP1$ZNF132$SP5$ZNF148$PATZ1$PRDM9									ENSG00000074964
chr1:175885455-175885725	MPRA-tested enhancer	1.05848	1.52684	ZNF320$ZNF281$ZNF263$ZNF223$ZNF132$PRDM9									ENSG00000224718
chr1:1764005-1764275	MPRA-tested enhancer	0.924875	2.12756	PRDM9					ENSG00000078369	ENSG00000078369	-0.393107	5.51491e-08	ENSG00000008130$ENSG00000215790	ENSG00000008130$ENSG00000215790	-0.90639844228699$1.15009884768334	1.30844247206939e-24$1.88903033786838e-10
chr1:17646381-17646651	MPRA-tested enhancer	0.681139	0.746877	RREB1$ZNF467$ZNF263	ENSG00000117154	ENSG00000117154	-0.843977	0.000988896	ENSG00000117154	ENSG00000117154	-0.843977	0.000988896
chr1:17668695-17668965	MPRA-tested enhancer	1.19758	1.18084	ZNF223	ENSG00000117154	ENSG00000117154	-0.843977	0.000988896
chr1:17682435-17682705	MPRA-tested enhancer	0.824985	1.06244	ZNF223	ENSG00000117154	ENSG00000117154	-0.843977	0.000988896
chr1:17701535-17701805	MPRA-tested enhancer	0.797626	1.29696	ZNF530$ZNF462$ZNF467$KLF4$ZNF468$ZNF263									ENSG00000236648
chr1:17734065-17734335	MPRA-tested enhancer	1.05223	1.4431	ZNF530									ENSG00000236648
chr1:1782695-1782965	MPRA-tested enhancer	0.665618	1.13961	ZNF320$MAZ$ZNF467$ZNF468$SP5$ZNF148$PRDM9									ENSG00000008130	ENSG00000008130	-0.906398	1.30844e-24
chr1:1791622-1791892	MPRA-tested enhancer	1.75563	1.55276	EWSR1-FLI1$TFAP2C					ENSG00000169885$ENSG00000078369	ENSG00000169885$ENSG00000078369	-0.66402608646889$-0.393106666853302	0.0069590311707303$5.51490682850692e-08	ENSG00000008130	ENSG00000008130	-0.906398	1.30844e-24
chr1:179241535-179241805	MPRA-tested enhancer	0.883858	0.675461	ZNF565$ZNF623									ENSG00000143322	ENSG00000143322	0.582854	5.51307e-47
chr1:179860695-179860965	MPRA-tested enhancer	0.969093	1.13209	RFX2$ZNF132$PRDM9									ENSG00000258664$ENSG00000169905
chr1:179867248-179867518	MPRA-tested enhancer	0.146673	0.235327	TFAP2C									ENSG00000258664$ENSG00000143337$ENSG00000272906$ENSG00000169905	ENSG00000143337$ENSG00000272906	-0.742634329775683$1.05703812342149	1.04455541317041e-20$7.14040865058766e-12
chr1:179937768-179938038	MPRA-tested enhancer	0.924282	0.71849	ASCL1									ENSG00000135837$ENSG00000260360$ENSG00000261831	ENSG00000135837	0.374267	0.00148153
chr1:1800843-1801113	MPRA-tested enhancer	0.950923	1.04056	ZNF467$EWSR1-FLI1$ZFP64$ZNF441$ZNF132$PRDM9					ENSG00000078369	ENSG00000078369	-0.393107	5.51491e-08	ENSG00000008130	ENSG00000008130	-0.906398	1.30844e-24
chr1:1801795-1802065	MPRA-tested enhancer	0.900093	1.7182						ENSG00000078369	ENSG00000078369	-0.393107	5.51491e-08
chr1:180549015-180549285	MPRA-tested enhancer	0.793621	2.25242	SP1$RFX1$RFX2$RFX3$SP5									ENSG00000236719
chr1:180614400-180614670	MPRA-tested enhancer	0.904331	1.25847										ENSG00000143324	ENSG00000143324	0.7928	7.4715e-09
chr1:1806233-1806503	MPRA-tested enhancer	1.12226	1.92771						ENSG00000078369	ENSG00000078369	-0.393107	5.51491e-08
chr1:1806991-1807261	MPRA-tested enhancer	1.08145	3.1557	ZNF460					ENSG00000078369	ENSG00000078369	-0.393107	5.51491e-08
chr1:180844595-180844865	MPRA-tested enhancer	0	0
chr1:180854415-180854685	MPRA-tested enhancer	0.79344	1.10634	MAZ$ZNF467$ZNF468$ZNF263$SP5$ZNF148	ENSG00000143324$ENSG00000236719$ENSG00000230124	ENSG00000143324	0.7928	7.4715e-09	ENSG00000230124
chr1:180926615-180926885	MPRA-tested enhancer	0.986803	1.23748	ZNF263$ZNF273$ASCL1									ENSG00000135835
chr1:180930775-180931045	MPRA-tested enhancer	0.983404	2.53038	ZNF530$ZNF444$MAZ$ZSCAN22$SP2$ZNF467$ZNF468$ZNF263$SP1$ZNF223$ZNF736$TFAP2C$ZNF132$ZNF148$PATZ1									ENSG00000135835
chr1:181133361-181133631	MPRA-tested enhancer	0	0	ZNF263$ZNF189$PRDM9
chr1:181135765-181136035	MPRA-tested enhancer	1.60068	2.24529		ENSG00000135835$ENSG00000225857	ENSG00000225857	3.53569	1.53852e-20	ENSG00000135835$ENSG00000225857	ENSG00000225857	3.53569	1.53852e-20
chr1:1812503-1812773	MPRA-tested enhancer	0	0	ZNF530$EWSR1-FLI1$ZNF263$SP1$ZNF460
chr1:181430375-181430645	MPRA-tested enhancer	0.787095	1.00739	ZNF320$ZNF444$ZNF37A$MYOG$ZNF281$ZNF468$SP1$ASCL1$PATZ1	ENSG00000225359				ENSG00000225359				ENSG00000198216	ENSG00000198216	1.72659	5.61995e-07
chr1:182101755-182102025	MPRA-tested enhancer	2.23169	1.55103	ZNF263									ENSG00000225982
chr1:182114295-182114565	MPRA-tested enhancer	0.72542	1.72404	ZNF132					ENSG00000203730				ENSG00000232309
chr1:182143775-182144045	POSCTRL	0.917778	1.17011	ASCL1$MYOG$ZNF263$ZNF223$ZNF273$ASCL1$ZNF519	ENSG00000121446$ENSG00000203729$ENSG00000203730$ENSG00000135821	ENSG00000135821	-0.458952	4.43956e-11	ENSG00000121446$ENSG00000203729$ENSG00000203730$ENSG00000135821	ENSG00000135821	-0.458952	4.43956e-11	ENSG00000232309
chr1:182144946-182145216	MPRA-tested enhancer	0.784318	0.808135	ZNF580$ASCL1	ENSG00000121446$ENSG00000203729$ENSG00000203730$ENSG00000135821	ENSG00000135821	-0.458952	4.43956e-11	ENSG00000121446$ENSG00000203729$ENSG00000203730$ENSG00000135821	ENSG00000135821	-0.458952	4.43956e-11	ENSG00000232309
chr1:182149435-182149705	MPRA-tested enhancer	1.31047	2.14809	RFX3$ZNF444$ZNF281$ZNF467$RFX2$ZNF132$RFX3$PRDM9	ENSG00000121446$ENSG00000203729$ENSG00000203730$ENSG00000135821	ENSG00000135821	-0.458952	4.43956e-11	ENSG00000121446$ENSG00000203729$ENSG00000203730$ENSG00000135821	ENSG00000135821	-0.458952	4.43956e-11
chr1:18237435-18237705	MPRA-tested enhancer	0.909695	3.67301	ZNF436$ZNF462$ZNF736$PRDM9	ENSG00000236648
chr1:182610655-182610925	MPRA-tested enhancer	1.06449	1.55907	ZNF530$SP4$ZNF444$MAZ$ZNF281$SP2$ZNF467$ZNF468$ZNF263$SP1$ZNF223$ZNF264$SP1$SP1$ZNF132$SP5$ZNF148$PATZ1$PRDM9	ENSG00000135838				ENSG00000135838$ENSG00000225982				ENSG00000261504$ENSG00000143333	ENSG00000261504$ENSG00000143333	0.827217318996401$-0.596981407894641	0.0005941563283243$0.0072558722315272
chr1:1827495-1827765	MPRA-tested enhancer	0.941528	1.42014						ENSG00000078369	ENSG00000078369	-0.393107	5.51491e-08
chr1:1829365-1829635	MPRA-tested enhancer	1.42891	2.28506	ZNF263$ZNF566$PRDM9					ENSG00000078369	ENSG00000078369	-0.393107	5.51491e-08
chr1:182962638-182962908	MPRA-tested enhancer	1.54647	4.65135										ENSG00000157060
chr1:1834075-1834345	MPRA-tested enhancer	0	0	ZNF444$MAZ$ZNF281$ZNF467$ZNF468$EWSR1-FLI1$SP1$THAP1$ZNF132$SP5$ZNF148$PRDM9
chr1:1847175-1847445	MPRA-tested enhancer	1.32936	0.960989	ZNF530$ZNF454	ENSG00000008130	ENSG00000008130	-0.906398	1.30844e-24	ENSG00000078369	ENSG00000078369	-0.393107	5.51491e-08
chr1:18475930-18476200	MPRA-tested enhancer	1.12308	8.32583	ZNF530$ZNF263									ENSG00000179023	ENSG00000179023	-5.4297	1.47968e-25
chr1:18480755-18481025	MPRA-tested enhancer	0	0	ZNF530$ZNF444$MAZ$SP2$ZNF467$ZNF468$EWSR1-FLI1$ZNF263$ZNF454$ZNF132$ZNF148$PATZ1
chr1:18488952-18489222	MPRA-tested enhancer	1.38712	2.5715	ZNF468$ZNF273$ZNF132									ENSG00000179023	ENSG00000179023	-5.4297	1.47968e-25
chr1:1861395-1861665	MPRA-tested enhancer	1.03293	1.10856	ZNF444$RREB1$ZNF462$ZNF281$ZNF467$EWSR1-FLI1$ZFP64$ZNF263$PRDM9$ZNF560	ENSG00000008130	ENSG00000008130	-0.906398	1.30844e-24
chr1:186202095-186202365	MPRA-tested enhancer	1.48831	2.55156	ZNF132					ENSG00000143341	ENSG00000143341	-1.24794	3.22742e-06
chr1:1863317-1863587	MPRA-tested enhancer	0.873931	1.51344	ZNF273	ENSG00000008130	ENSG00000008130	-0.906398	1.30844e-24
chr1:1877955-1878225	MPRA-tested enhancer	0.848596	1.51502										ENSG00000078369	ENSG00000078369	-0.393107	5.51491e-08
chr1:1883535-1883805	MPRA-tested enhancer	0.610412	0.921965	ZNF320									ENSG00000078369	ENSG00000078369	-0.393107	5.51491e-08
chr1:18938782-18939052	MPRA-tested enhancer	0.688895	0.817336	ZNF320$SP3$ZNF263$KLF14$KLF9$PRDM9									ENSG00000169991$ENSG00000255275	ENSG00000169991	-0.495764	0.00515868
chr1:18945395-18945665	MPRA-tested enhancer	1.30768	1.1987	SP4$ZNF444$MAZ$ZNF281$ZNF467$ZNF468$SP1$ZNF264$SP1$SP1$ZNF132$SP5$ZNF148$PATZ1									ENSG00000169991	ENSG00000169991	-0.495764	0.00515868
chr1:18947157-18947427	MPRA-tested enhancer	0.969743	1.46909	ZNF467$ZNF132									ENSG00000169991	ENSG00000169991	-0.495764	0.00515868
chr1:1894895-1895165	MPRA-tested enhancer	0.960419	0.820477	KLF5$ZNF444$ZNF281$SP2$ZNF467$KLF4$ZNF468$ZNF263$SP1$SP1$ASCL1$ZNF148$PATZ1$EGR1					ENSG00000008130	ENSG00000008130	-0.906398	1.30844e-24	ENSG00000169885$ENSG00000078369	ENSG00000169885$ENSG00000078369	-0.66402608646889$-0.393106666853302	0.0069590311707303$5.51490682850692e-08
chr1:189782355-189782625	MPRA-tested enhancer	1.06729	1.8823	ZNF263									ENSG00000232212
chr1:19083196-19083466	MPRA-tested enhancer	1.77854	2.8327	ZNF263$ZNF273$ZNF132$PRDM9	ENSG00000255275				ENSG00000159423$ENSG00000255275	ENSG00000159423	-1.05599	8.78479e-17
chr1:19110595-19110865	MPRA-tested enhancer	0.682482	1.29147	MAZ$ZNF467$ZNF468$ZNF263$ZNF132$SP5$ZNF148$PRDM9	ENSG00000159423	ENSG00000159423	-1.05599	8.78479e-17	ENSG00000159423	ENSG00000159423	-1.05599	8.78479e-17
chr1:19219615-19219885	MPRA-tested enhancer	0.927472	2.04811	ZNF263									ENSG00000127481	ENSG00000127481	0.187035	0.00315663
chr1:19229328-19229598	MPRA-tested enhancer	1.33312	1.19058	EWSR1-FLI1									ENSG00000127481	ENSG00000127481	0.187035	0.00315663
chr1:192539795-192540065	MPRA-tested enhancer	1.11461	1.02036	RFX1$RFX3									ENSG00000236069
chr1:19260759-19261029	MPRA-tested enhancer	0.974735	1.18077	KLF5$MAZ$ZNF467$ZNF468$SP1$ASCL1$SP5$ZNF148$PATZ1									ENSG00000053372$ENSG00000127463	ENSG00000053372	-1.2357	1.02254e-20
chr1:19261690-19261960	MPRA-tested enhancer	1.40119	2.93234	ZFP64$ZNF560									ENSG00000053372$ENSG00000127463	ENSG00000053372	-1.2357	1.02254e-20
chr1:193071055-193071325	MPRA-tested enhancer	1.04355	1.35258	ZNF462									ENSG00000116747$ENSG00000116750	ENSG00000116750	-0.946803	2.47023e-25
chr1:19395775-19396045	MPRA-tested enhancer	1.16451	2.75298	CTCF$TFAP2A$ZNF263$TFAP2C$ZNF273$ZNF132	ENSG00000158747$ENSG00000270136$ENSG00000173436	ENSG00000270136$ENSG00000173436	-0.684760143865524$-0.452391743491856	2.9910819830874704e-15$5.35678929936393e-07	ENSG00000158747$ENSG00000270136$ENSG00000173436	ENSG00000270136$ENSG00000173436	-0.684760143865524$-0.452391743491856	2.9910819830874704e-15$5.35678929936393e-07
chr1:19407695-19407965	MPRA-tested enhancer	0.936808	1.19133	ZNF444$MAZ$SP2$ZNF467$ZNF468$ZNF263$ASCL1$ZNF132$ZNF148$PATZ1					ENSG00000270136$ENSG00000173436$ENSG00000077549	ENSG00000270136$ENSG00000173436$ENSG00000077549	-0.684760143865524$-0.452391743491856$-0.825937337460427	2.9910819830874704e-15$5.35678929936393e-07$1.13950131753655e-14
chr1:19487795-19488065	MPRA-tested enhancer	0.787939	0.452149	CTCF					ENSG00000270136$ENSG00000173436	ENSG00000270136$ENSG00000173436	-0.684760143865524$-0.452391743491856	2.9910819830874704e-15$5.35678929936393e-07	ENSG00000077549	ENSG00000077549	-0.825937	1.1395e-14
chr1:197595255-197595525	MPRA-tested enhancer	1.65603	1.17895	ZNF444$ZNF468$EWSR1-FLI1$ZNF263$SP5	ENSG00000081237
chr1:19907615-19907885	MPRA-tested enhancer	1.20243	3.18999	PRDM9					ENSG00000162545$ENSG00000162543$ENSG00000227066	ENSG00000162543	0.997935	8.59476e-05	ENSG00000188784
chr1:200330735-200331005	MPRA-tested enhancer	0.772694	0.643251	EWSR1-FLI1$ZNF263									ENSG00000230623$ENSG00000273093	ENSG00000230623	-3.2768	2.07083e-15
chr1:200392190-200392460	MPRA-tested enhancer	0.90448	1.66998	ZNF320									ENSG00000162702$ENSG00000203721	ENSG00000162702$ENSG00000203721	-1.25027114369319$-1.27260033842961	3.98514693836753e-27$1.05645665173469e-05
chr1:200794595-200794865	MPRA-tested enhancer	0.643243	0.898305	ZNF320$TFAP2A$ZNF467$ZNF468$TFAP2C	ENSG00000118193	ENSG00000118193	-0.58343	0.000719918	ENSG00000118193	ENSG00000118193	-0.58343	0.000719918
chr1:201096015-201096285	MPRA-tested enhancer	1.05533	1.21921	ZNF263$ZNF223$PRDM9									ENSG00000081248	ENSG00000081248	0.799773	0.00399056
chr1:201206355-201206625	MPRA-tested enhancer	1.02377	0.796298	ZNF281$EWSR1-FLI1$ZNF263$SP1$ZNF132$PRDM9$ZNF460									ENSG00000163395	ENSG00000163395	-2.13472	0.00143161
chr1:201495969-201496239	MPRA-tested enhancer	1.19051	2.73082	ZNF281$ZNF736$RFX2$ASCL1									ENSG00000159176	ENSG00000159176	-1.19192	4.82504e-05
chr1:201500197-201500467	MPRA-tested enhancer	0.811589	0.78098	ZNF462$TFAP2C									ENSG00000223396$ENSG00000159176	ENSG00000159176	-1.19192	4.82504e-05
chr1:201553199-201553469	MPRA-tested enhancer	1.02763	2.12495	ZNF263$ZNF132					ENSG00000198700	ENSG00000198700	0.209957	0.00344388
chr1:201583115-201583385	MPRA-tested enhancer	0.897148	1.48278	ZNF467$ZNF468$EWSR1-FLI1$ZNF263$SP5$ZNF682$PRDM9					ENSG00000134369	ENSG00000134369	1.4398	3.71043e-07
chr1:201826885-201827155	MPRA-tested enhancer	1.2825	0.729975	ZNF281$SP2$EWSR1-FLI1$SP1$ZNF132$SP5									ENSG00000198700	ENSG00000198700	0.209957	0.00344388
chr1:201903150-201903420	MPRA-tested enhancer	0.785978	1.57476	ZNF320$ZNF530$ZNF263$THAP1$ASCL1									ENSG00000198892	ENSG00000198892	-0.864755	2.06577e-05
chr1:201938842-201939112	MPRA-tested enhancer	0.98256	0.947967	ZNF320$ZNF530$ZNF444$ZNF281$SP2$ZNF467$ZNF468$EWSR1-FLI1$ZNF263$SP1$ZNF132$PRDM9									ENSG00000134375$ENSG00000163431	ENSG00000134375$ENSG00000163431	-1.31637364571262$1.47326437662006	1.94205635070376e-54$5.46356928934795e-06
chr1:201987035-201987305	MPRA-tested enhancer	1.39179	2.6678	ZNF467$EWSR1-FLI1$ZNF263$ZNF132$PRDM9$TP63									ENSG00000163435$ENSG00000176393	ENSG00000163435$ENSG00000176393	-2.38810493164428$-0.534620713893847	9.263739965358789e-11$1.6222129880411201e-10
chr1:20250555-20250825	MPRA-tested enhancer	1.40544	1.71985	TFAP2A$TFAP2C									ENSG00000228105
chr1:202648915-202649185	MPRA-tested enhancer	1.30194	2.07127										ENSG00000225620
chr1:20271815-20272085	MPRA-tested enhancer	1.19275	1.64293	RFX1$RFX3$RFX4$ZNF263$THAP1$RFX1$RFX2$RFX2$TFAP2C$ZNF132$RFX3$RFX3$RFX5									ENSG00000158816	ENSG00000158816	1.23766	0.000216197
chr1:202821575-202821845	MPRA-tested enhancer	1.50777	0.870927	EWSR1-FLI1$ZNF263									ENSG00000117139
chr1:203178115-203178385	MPRA-tested enhancer	1.0345	2.1016	SP4$MAZ$ZNF467$ZNF263$SP1$ZNF264$SP1$SP1$ZNF132$SP5$ZNF148$PRDM9									ENSG00000133048$ENSG00000133055	ENSG00000133048	-4.06738	1.22778e-30
chr1:203182113-203182383	MPRA-tested enhancer	0.942316	1.2333	ZNF530$ZNF444$ZNF467$KLF4$ZNF263$ZNF132$SP5									ENSG00000133048$ENSG00000133055	ENSG00000133048	-4.06738	1.22778e-30
chr1:203263635-203263905	MPRA-tested enhancer	0.745876	1.10466	ZNF273$PRDM9									ENSG00000133063
chr1:203283015-203283285	MPRA-tested enhancer	0.822405	1.14835	ZNF281$ZNF467$EWSR1-FLI1$SP1$ASCL1$ZNF132$PRDM9									ENSG00000231507$ENSG00000133063
chr1:203362595-203362865	MPRA-tested enhancer	0	0	ZNF132$PRDM9
chr1:203364475-203364745	MPRA-tested enhancer	1.22492	1.07445	ZNF462$ZNF263	ENSG00000188783				ENSG00000188770$ENSG00000188783	ENSG00000188770	-4.67737	6.31253e-18	ENSG00000122176	ENSG00000122176	-2.25573	0.000175237
chr1:203456772-203457042	MPRA-tested enhancer	0.911397	2.02997	ZNF444$ZNF467$EWSR1-FLI1$ZNF263$SP1$ZNF454$ZNF132$PRDM9									ENSG00000188783
chr1:203465795-203466065	MPRA-tested enhancer	0.631191	0.729552	ZNF281$ZNF467$ZNF468$ZNF263$SP1$ZNF132$NFIB$PRDM9$EGR1$ZNF460					ENSG00000122176	ENSG00000122176	-2.25573	0.000175237	ENSG00000188783
chr1:203506895-203507165	MPRA-tested enhancer	0.847874	1.13481	ZNF530$ZNF444$ZNF467$ZNF468$EWSR1-FLI1$ZNF263$TFAP2C$ZNF132$SP5$ZNF148$PRDM9	ENSG00000058668	ENSG00000058668	0.975097	3.01759e-09	ENSG00000058668	ENSG00000058668	0.975097	3.01759e-09	ENSG00000188770	ENSG00000188770	-4.67737	6.31253e-18
chr1:203592115-203592385	MPRA-tested enhancer	1.06077	0.945598	ZNF320$ZNF444$ZNF37A$MAZ$ZNF467$ZNF468$EWSR1-FLI1$ZNF263$ZNF580$ZNF132$ZNF148$PATZ1$PRDM9					ENSG00000188770	ENSG00000188770	-4.67737	6.31253e-18
chr1:203677915-203678185	MPRA-tested enhancer	2.33801	3.78691	ZNF320$ZNF543$ZNF530$MAZ$ZNF467$EWSR1-FLI1$ZNF263$THAP1$ZNF273$ZNF580$PRDM9					ENSG00000188770	ENSG00000188770	-4.67737	6.31253e-18
chr1:203693155-203693425	MPRA-tested enhancer	1.54542	1.47139	SP2$ASCL1$PATZ1	ENSG00000188770	ENSG00000188770	-4.67737	6.31253e-18	ENSG00000188770$ENSG00000122176	ENSG00000188770$ENSG00000122176	-4.67737377594654$-2.25572889932431	6.312526657900639e-18$0.0001752372797623
chr1:204026235-204026505	MPRA-tested enhancer	0.909218	0.84555	ZNF530$ZNF444$ZNF281$ZNF467$EWSR1-FLI1$ZNF263$ZNF132$PRDM9									ENSG00000176754
chr1:20406218-20406488	MPRA-tested enhancer	1.86152	6.11883	ZNF436$TFAP2C$EBF1									ENSG00000226487
chr1:204065255-204065525	MPRA-tested enhancer	1.95247	1.87205	RFX1$ZNF320$ZNF530$RFX3$KLF5$SP4$ZNF444$ZSCAN22$ZNF281$SP2$ZNF467$KLF4$ZNF468$RFX4$EWSR1-FLI1$ZNF263$SP1$SP1$SP1$RFX2$RFX2$ZNF263$ZNF580$ZNF132$SP5$RFX3$ZNF148$PATZ1$PRDM9									ENSG00000143842	ENSG00000143842	-1.35912	8.17001e-12
chr1:204084335-204084605	MPRA-tested enhancer	0.675057	1.10196	ZNF467$ZNF468$EWSR1-FLI1$ZNF263$ZNF223$ZNF273$ZNF132$PATZ1$PRDM9									ENSG00000143842	ENSG00000143842	-1.35912	8.17001e-12
chr1:204088775-204089045	MPRA-tested enhancer	1.11403	2.00176	ZNF132$ZKSCAN8									ENSG00000143842	ENSG00000143842	-1.35912	8.17001e-12
chr1:204090955-204091225	MPRA-tested enhancer	0.96434	1.26298	ZNF467									ENSG00000143842	ENSG00000143842	-1.35912	8.17001e-12
chr1:20411055-20411325	MPRA-tested enhancer	0.998474	1.50208	ZNF263									ENSG00000226487
chr1:204220225-204220495	MPRA-tested enhancer	1.54429	2.02668	ZNF281$SP2$EWSR1-FLI1$SP1$ZNF132	ENSG00000280924				ENSG00000280924$ENSG00000143850	ENSG00000143850	1.35503	1.70003e-06	ENSG00000174567	ENSG00000174567	-3.83462	3.21516e-24
chr1:20432389-20432659	MPRA-tested enhancer	0.843693	0.986963	ZNF530$ZFP64									ENSG00000226487$ENSG00000236963
chr1:204422645-204422915	MPRA-tested enhancer	0.634507	0.602796	ZNF444$MAZ$ZNF281$ZNF467$ZNF468$ZNF263$ZNF132$ZNF148$PATZ1$PRDM9$EGR1	ENSG00000133056	ENSG00000133056	1.32967	7.41478e-15	ENSG00000133056	ENSG00000133056	1.32967	7.41478e-15	ENSG00000158615	ENSG00000158615	-0.435954	1.95301e-07
chr1:204481537-204481807	MPRA-tested enhancer	1.55542	1.81282	ZNF467$ZNF263$ZNF736$TFAP2C$ZNF273$ZNF519$CTCFL									ENSG00000133056	ENSG00000133056	1.32967	7.41478e-15
chr1:204524993-204525263	MPRA-tested enhancer	2.26119	1.77092	TP53$TP73$TP63$TP63									ENSG00000198625	ENSG00000198625	0.58858	2.04776e-11
chr1:204611175-204611445	MPRA-tested enhancer	1.68376	2.07684										ENSG00000240219
chr1:204624135-204624405	MPRA-tested enhancer	1.01761	1.09728	ZNF320$ZNF444$ZNF462$ZNF281$ZNF263$ZNF264$SP1$ASCL1$PRDM9$CTCFL									ENSG00000240219
chr1:204630415-204630685	MPRA-tested enhancer	1.24349	1.7147	ZNF444$ZNF281$ZNF467$ZNF263$ZNF223$ZNF132$PRDM9									ENSG00000240219
chr1:204640655-204640925	MPRA-tested enhancer	0.983319	1.79979	MYOG$ZNF263$ASCL1$PRDM9									ENSG00000240219
chr1:204650972-204651242	MPRA-tested enhancer	0.989121	1.03582										ENSG00000228153
chr1:204664135-204664405	MPRA-tested enhancer	0.928149	1.74138	ZNF530$ASCL1$MYOG$ZNF467$KLF4$ZNF263$ZNF273$ASCL1$ZNF132$ZNF623$ZNF148$ZNF519									ENSG00000228153
chr1:204819535-204819805	MPRA-tested enhancer	0.957433	1.91995	CTCF$RFX3$ZNF281$RFX1$RFX2$TFAP2C$ASCL1$RFX3$RFX5									ENSG00000163531	ENSG00000163531	1.87139	4.05881e-09
chr1:205026215-205026485	MPRA-tested enhancer	1.61199	1.41299	ZNF320$ZNF530$ZNF281$ZNF467$TFAP2C$ASCL1$ZNF519$PRDM9									ENSG00000184144	ENSG00000184144	1.70353	7.26001e-06
chr1:205204155-205204425	MPRA-tested enhancer	0.680979	0.898411	EWSR1-FLI1$ZNF263$PRDM9									ENSG00000133059	ENSG00000133059	0.334261	2.49455e-06
chr1:205304727-205304997	MPRA-tested enhancer	0.760413	1.47971	EWSR1-FLI1$ZNF263$ZNF132									ENSG00000163545	ENSG00000163545	0.798165	5.07841e-05
chr1:205347015-205347285	MPRA-tested enhancer	1.09379	1.13433	ZNF444$ZNF263$ZNF132$PRDM9	ENSG00000117266$ENSG00000224717$ENSG00000281406$ENSG00000186007	ENSG00000117266$ENSG00000224717$ENSG00000281406$ENSG00000186007	-1.67186809427225$0.796582779736502$0.935732138729513$2.33826868117875	3.38544921342606e-16$6.58597294125446e-05$0.0008068051416062$1.0894308493980499e-30	ENSG00000186007	ENSG00000186007	2.33827	1.08943e-30	ENSG00000162873	ENSG00000162873	1.85478	2.44841e-07
chr1:205360195-205360465	MPRA-tested enhancer	0.870249	1.45051	ZNF467$ZNF468$EWSR1-FLI1$ZNF132$SP5$ZNF148$PRDM9	ENSG00000224717$ENSG00000281406$ENSG00000186007	ENSG00000224717$ENSG00000281406$ENSG00000186007	0.796582779736502$0.935732138729513$2.33826868117875	6.58597294125446e-05$0.0008068051416062$1.0894308493980499e-30	ENSG00000117266$ENSG00000224717$ENSG00000186007	ENSG00000117266$ENSG00000224717$ENSG00000186007	-1.67186809427225$0.796582779736502$2.33826868117875	3.38544921342606e-16$6.58597294125446e-05$1.0894308493980499e-30	ENSG00000162873	ENSG00000162873	1.85478	2.44841e-07
chr1:205366100-205366370	MPRA-tested enhancer	0	0	ZNF263
chr1:205467015-205467285	MPRA-tested enhancer	0	0	ZNF281$EWSR1-FLI1$ZNF263$SP1$ZNF132
chr1:205662435-205662705	MPRA-tested enhancer	1.48306	2.43676	ZNF320$ZNF467$ZNF263$PRDM9									ENSG00000158715
chr1:205689495-205689765	MPRA-tested enhancer	0.790493	0.877404	ZNF530$ZSCAN22$ZNF467$ZNF263$ZNF273$ZNF132$PRDM9$ZNF460									ENSG00000158715
chr1:205693695-205693965	MPRA-tested enhancer	1.14115	1.96541	ZNF132$SP5									ENSG00000268313$ENSG00000158715
chr1:205697374-205697644	MPRA-tested enhancer	0.735841	0.61201	ZNF444$RREB1$ZNF281$ZNF467$ZNF468$EWSR1-FLI1$ZNF263$ZNF263$ZNF132$SP5$PRDM9									ENSG00000268313$ENSG00000158715
chr1:205701495-205701765	MPRA-tested enhancer	0.722911	0.808245	ZNF320$ASCL1$MYOG$ZNF462$ZNF263$ZNF273$ASCL1$ZNF132$PRDM9									ENSG00000268313$ENSG00000158715
chr1:205737024-205737294	MPRA-tested enhancer	2.24687	1.0776	ZNF444$ZNF263$ZNF132$PRDM9									ENSG00000069275	ENSG00000069275	-1.20715	6.20127e-41
chr1:206501209-206501479	MPRA-tested enhancer	1.91348	0.999411	ZNF320$ZNF530$KLF5$ZNF444$RREB1$MAZ$ZNF281$SP2$ZNF467$KLF4$ZNF468$EWSR1-FLI1$ZNF263$SP1$ZNF223$ZNF264$SP1$THAP1$ZNF132$SP5$ZNF148$PATZ1$PRDM9$EGR1									ENSG00000266094$ENSG00000261000	ENSG00000266094$ENSG00000261000	-0.719517251590463$2.35553668926375	0.0088918256087846$8.62406927708272e-06
chr1:206521155-206521425	MPRA-tested enhancer	1.01335	1.00876	ZNF320									ENSG00000266094$ENSG00000261000	ENSG00000266094$ENSG00000261000	-0.719517251590463$2.35553668926375	0.0088918256087846$8.62406927708272e-06
chr1:206673395-206673665	MPRA-tested enhancer	1.65971	2.16565	ZNF320$ZNF530$ZNF444$TFAP2C$ZNF132$PRDM9									ENSG00000162889
chr1:20705395-20705665	MPRA-tested enhancer	0.95304	1.4127		ENSG00000075151	ENSG00000075151	0.400353	3.74589e-14	ENSG00000075151	ENSG00000075151	0.400353	3.74589e-14	ENSG00000117245	ENSG00000117245	-0.674956	6.65842e-07
chr1:20712165-20712435	MPRA-tested enhancer	0.859724	5.36896	ZNF543$ZNF444$ZNF467$ZNF468$ZNF263$ZNF263$ZNF132$SP5$PRDM9$ZNF460	ENSG00000075151	ENSG00000075151	0.400353	3.74589e-14	ENSG00000075151	ENSG00000075151	0.400353	3.74589e-14	ENSG00000117245	ENSG00000117245	-0.674956	6.65842e-07
chr1:20741675-20741945	MPRA-tested enhancer	0.924915	0.773406	ZNF132					ENSG00000075151	ENSG00000075151	0.400353	3.74589e-14	ENSG00000189410	ENSG00000189410	-2.08111	6.08704e-43
chr1:207925225-207925495	MPRA-tested enhancer	1.55562	1.87613	ASCL1$ZNF483$ZNF519$PRDM9$ZNF460	ENSG00000231648								ENSG00000174059	ENSG00000174059	-3.33441	1.56313e-20
chr1:20883844-20884114	MPRA-tested enhancer	1.16102	0.742753	ZNF263$TP53$PRDM9					ENSG00000075151	ENSG00000075151	0.400353	3.74589e-14
chr1:209326875-209327145	MPRA-tested enhancer	1.18631	1.26447	RFX3$KLF5$ZNF467$KLF4$ZNF468$RFX4$RFX2$RFX2$SP5$ZNF148$PATZ1$RFX5$PRDM9$EGR1									ENSG00000227940
chr1:209643275-209643545	MPRA-tested enhancer	0	0	ASCL1$ZNF444$MYOG$ZNF273$ASCL1$ZNF519
chr1:210222395-210222665	MPRA-tested enhancer	2.01393	1.06733	ZNF467$ZNF468$EWSR1-FLI1$ZNF263$ZNF132$SP5$PRDM9									ENSG00000082497	ENSG00000082497	-1.55442	4.09495e-08
chr1:210419375-210419645	MPRA-tested enhancer	1.41549	2.13134	ZNF263	ENSG00000143473	ENSG00000143473	2.06812	5.56784e-11	ENSG00000143473	ENSG00000143473	2.06812	5.56784e-11
chr1:211248015-211248285	MPRA-tested enhancer	1.26821	0.788215										ENSG00000117625	ENSG00000117625	0.578872	6.39004e-18
chr1:211493895-211494165	MPRA-tested enhancer	0.885276	1.15021	ASCL1$MYOG$ZNF467$ASCL1$ZNF519									ENSG00000223649$ENSG00000198570
chr1:21151795-21152065	MPRA-tested enhancer	0.682752	0.729862						ENSG00000127483	ENSG00000127483	0.444127	5.66668e-05
chr1:212031038-212031308	MPRA-tested enhancer	1.69769	2.12135	ZNF444$ZNF281$EWSR1-FLI1$PRDM9									ENSG00000143476$ENSG00000143493	ENSG00000143476	-0.910364	1.84693e-07
chr1:212166895-212167165	MPRA-tested enhancer	1.34814	1.85381	ZNF132									ENSG00000229983	ENSG00000229983	4.35263	2.62068e-36
chr1:21238355-21238625	MPRA-tested enhancer	1.21419	1.2316	ZNF530$ASCL1$ZNF444$MYOG$ZNF281$SP2$ZNF467$ZNF468$SP1$ZNF273$ASCL1$PRDM9$EGR1					ENSG00000076864$ENSG00000117298	ENSG00000076864$ENSG00000117298	-0.537542468090836$-1.03077762575922	0.0022667004752358$3.78742077949324e-14
chr1:212450495-212450765	MPRA-tested enhancer	0.878064	0.97918										ENSG00000224535$ENSG00000117691	ENSG00000117691	-0.917606	1.01763e-07
chr1:21254355-21254625	MPRA-tested enhancer	0.782756	0.837971						ENSG00000117298	ENSG00000117298	-1.03078	3.78742e-14
chr1:212569281-212569551	MPRA-tested enhancer	1.70497	3.59866	EWSR1-FLI1$ZNF263$ZNF132$PRDM9									ENSG00000162772$ENSG00000260805
chr1:212667835-212668105	MPRA-tested enhancer	0.913849	1.55195	TFAP2C$ASCL1$ZNF132									ENSG00000237980
chr1:212677574-212677844	MPRA-tested enhancer	0	0	ZNF37A$MYOG$ZNF263$ASCL1$PRDM9
chr1:212914835-212915105	MPRA-tested enhancer	1.68539	2.01249	CTCF$ZNF273$ZNF519									ENSG00000282718	ENSG00000282718	-3.8612	4.34344e-06
chr1:212914856-212915126	POSCTRL	1.07556	1.39279	CTCF$ZNF273$ZNF519									ENSG00000282718	ENSG00000282718	-3.8612	4.34344e-06
chr1:21331992-21332262	MPRA-tested enhancer	0.596209	0.777069	ZNF530$KLF5$ZNF444$ZNF281$ZNF467$KLF4$ZNF468$EWSR1-FLI1$ZNF263$ZNF132$SP5$ZNF148$PATZ1$PRDM9$EGR1									ENSG00000117298	ENSG00000117298	-1.03078	3.78742e-14
chr1:21350255-21350525	MPRA-tested enhancer	1.26121	3.03082	ZKSCAN8									ENSG00000117298	ENSG00000117298	-1.03078	3.78742e-14
chr1:21666955-21667225	MPRA-tested enhancer	1.03858	1.52534	ZNF530$ZNF444$ZNF281$ZNF467$SP1									ENSG00000076864	ENSG00000076864	-0.537542	0.0022667
chr1:21680455-21680725	MPRA-tested enhancer	0	0	ZNF132
chr1:21920657-21920927	MPRA-tested enhancer	0.947702	1.52517	ASCL1$ZNF444$MYOG$ZSCAN22$ZNF281$SP2$ZNF467$ZNF468$EWSR1-FLI1$ZNF263$SP1$SP1$ZNF263$ASCL1$ZNF132$SP5$ZNF148$PATZ1$ZNF519$PRDM9$EGR1									ENSG00000142798
chr1:21921615-21921885	MPRA-tested enhancer	1.15018	1.63236	ZNF467$ZNF263$ZNF273$ZNF132$PRDM9									ENSG00000142798
chr1:21926972-21927242	MPRA-tested enhancer	0.661235	0.917987	ZNF530$ZNF444$ZNF281$ZNF467$ZNF468$ZNF263$SP1$ZNF264$SP1$ZNF580$ASCL1$ZNF132$PATZ1$PRDM9									ENSG00000142798
chr1:219271775-219272045	MPRA-tested enhancer	1.66883	1.32621	EWSR1-FLI1$ZNF132									ENSG00000277007	ENSG00000277007	2.04722	1.10506e-23
chr1:21939695-21939965	MPRA-tested enhancer	0.81006	1.0974	ZNF544$ZNF491									ENSG00000142798
chr1:21944415-21944685	MPRA-tested enhancer	1.62636	1.21268	ZNF320$KLF5$MAZ$ZNF468$ZNF736$ZNF148$PRDM9									ENSG00000142798
chr1:219446475-219446745	MPRA-tested enhancer	1.15056	2.08155										ENSG00000230024
chr1:21946944-21947214	MPRA-tested enhancer	1.49275	2.76027	FLI1::FOXI1									ENSG00000142798
chr1:21955529-21955799	MPRA-tested enhancer	0.655822	0.721331	ZNF530$SP4$ZNF444$MAZ$ZNF281$SP2$ZNF467$ZNF468$ZFP64$ZNF263$SP1$ZNF264$SP1$ZNF736$SP1$ZNF454$ZNF132$SP5$ZNF148$PATZ1$EGR1									ENSG00000142798
chr1:22039835-22040105	MPRA-tested enhancer	3.52984	1.92129	ZNF467									ENSG00000070831$ENSG00000218510$ENSG00000228397	ENSG00000070831$ENSG00000218510	-0.559627649884008$-0.433594860949543	6.70797683058527e-13$3.74215948832988e-08
chr1:220500228-220500498	MPRA-tested enhancer	1.04236	1.53932	ZNF263									ENSG00000231529
chr1:220808635-220808905	MPRA-tested enhancer	1.50706	3.82245	ZNF263$SP1$ZNF132									ENSG00000238078$ENSG00000221571	ENSG00000238078	2.38734	3.9395e-13
chr1:22112615-22112885	MPRA-tested enhancer	0.820113	1.23041	ZNF530$KLF5$ZNF444$ZNF281$SP2$ZNF467$KLF4$ZNF468$ZNF263$SP1$ZNF223$SP1$TFAP2C$ZNF780A$ZNF273$ZNF132$SP5$ZNF148$PATZ1$PRDM9	ENSG00000173369$ENSG00000159189$ENSG00000173372								ENSG00000271840
chr1:22115008-22115278	MPRA-tested enhancer	0	0	EWSR1-FLI1$ZNF263$ZNF132$PRDM9
chr1:22126655-22126925	MPRA-tested enhancer	1.24209	1.62301	ZNF530$RFX5$ZNF223$ASCL1					ENSG00000173369$ENSG00000159189$ENSG00000173372				ENSG00000162552
chr1:222805700-222805970	MPRA-tested enhancer	1.09832	2.13666	MAZ$ZNF467$ZNF263$ZNF148$PATZ1	ENSG00000203697								ENSG00000278610$ENSG00000228106	ENSG00000278610$ENSG00000228106	0.598877245519291$0.655983548655413	0.0001159164554894$2.60910136771625e-07
chr1:223103115-223103385	MPRA-tested enhancer	0.718905	1.48726	ZNF281$SP1$ZNF273$ASCL1					ENSG00000278610$ENSG00000228106	ENSG00000278610$ENSG00000228106	0.598877245519291$0.655983548655413	0.0001159164554894$2.60910136771625e-07
chr1:223701095-223701365	MPRA-tested enhancer	0.767566	0.946929	ZNF320$ZNF530$ZNF273$ZNF132$PRDM9									ENSG00000162909	ENSG00000162909	0.533364	2.05296e-06
chr1:223706155-223706425	MPRA-tested enhancer	1.62807	3.18976	ZNF444$MYOG$MAZ$ZNF281$ZNF467$ZNF468$SP1$SP1$ASCL1$SP5$ZNF148$PATZ1									ENSG00000162909	ENSG00000162909	0.533364	2.05296e-06
chr1:2240275-2240545	MPRA-tested enhancer	0.800385	0.831842	KLF5$ZNF444$RREB1$MAZ$ZNF281$ZNF467$ZNF468$EWSR1-FLI1$ZNF263$SP1$SP1$ZNF263$ZNF132$SP5$ZNF148$PATZ1$PRDM9$ZNF460	ENSG00000269753								ENSG00000157933
chr1:224164615-224164885	MPRA-tested enhancer	2.33395	1.75021										ENSG00000143753	ENSG00000143753	-0.969755	1.30819e-31
chr1:224192207-224192477	MPRA-tested enhancer	1.31358	6.03206	ZNF530$ZSCAN22$EWSR1-FLI1$ZNF132									ENSG00000143753	ENSG00000143753	-0.969755	1.30819e-31
chr1:2242127-2242397	MPRA-tested enhancer	0.924359	1.17334	ZNF530$ZNF467$EWSR1-FLI1	ENSG00000269753								ENSG00000157933
chr1:22455935-22456205	MPRA-tested enhancer	1.20057	2.91866	TFAP2C									ENSG00000184677	ENSG00000184677	0.349018	3.15574e-06
chr1:22488384-22488654	MPRA-tested enhancer	0	0	ZNF444$ZNF281$ZNF467$ZNF468$ZNF263$ZNF132$ZNF148$PRDM9
chr1:225462995-225463265	MPRA-tested enhancer	0.698346	0.589472	ZNF530$ZNF444$ZNF467$ZNF263$NFIB$PRDM9$ZNF460	ENSG00000143751$ENSG00000143811$ENSG00000255835$ENSG00000243709	ENSG00000143751$ENSG00000143811$ENSG00000255835$ENSG00000243709	-0.617773619888857$-1.17762856909034$-1.01808322681623$-0.942819705985198	1.74282711438607e-16$3.0321630066188604e-54$1.09515310573385e-22$0.0034702230250141	ENSG00000143751$ENSG00000143811$ENSG00000255835$ENSG00000243709$ENSG00000196187$ENSG00000143742	ENSG00000143751$ENSG00000143811$ENSG00000255835$ENSG00000243709$ENSG00000143742	-0.617773619888857$-1.17762856909034$-1.01808322681623$-0.942819705985198$-1.69102528162162	1.74282711438607e-16$3.0321630066188604e-54$1.09515310573385e-22$0.0034702230250141$2.99091760266428e-88	ENSG00000282418	ENSG00000282418	0.900069	0.00311629
chr1:225498815-225499085	MPRA-tested enhancer	0	0	MYOG$EWSR1-FLI1$ZNF263$ASCL1$ZNF132$PRDM9
chr1:225544975-225545245	MPRA-tested enhancer	0	0	ZNF444$ZNF281$ZNF467$ZNF263$SP1$SP1$ZNF263$SP5$ZNF148
chr1:225824675-225824945	MPRA-tested enhancer	0.738735	1.06292	ZNF320$ZNF444$ZNF468$ZNF263$ZNF263$ZNF132$PATZ1									ENSG00000143819	ENSG00000143819	-1.51664	2.46468e-15
chr1:225945755-225946025	MPRA-tested enhancer	4.72513	1.10938	ZNF467$ZNF132$SP5$PRDM9									ENSG00000143768
chr1:226178756-226179026	MPRA-tested enhancer	0.814118	3.08399										ENSG00000182827	ENSG00000182827	-1.01792	4.63927e-22
chr1:22618135-22618405	MPRA-tested enhancer	1.25011	1.70959	ASCL1$PATZ1									ENSG00000173372
chr1:226428935-226429205	MPRA-tested enhancer	1.17147	0.877317	ZNF37A$ZNF263$ZNF132									ENSG00000143799	ENSG00000143799	-1.01178	1.56645e-19
chr1:22691055-22691325	MPRA-tested enhancer	1.07568	2.61609	ZNF263$ZNF132									ENSG00000133216	ENSG00000133216	1.99438	3.47882e-22
chr1:22717073-22717343	MPRA-tested enhancer	1.13995	1.44471	KLF5$ZNF281$SP2$ZNF467$KLF4$ZNF468$EWSR1-FLI1$ZNF263$SP1$ZNF580$ASCL1$ZNF132$PATZ1$PRDM9									ENSG00000133216	ENSG00000133216	1.99438	3.47882e-22
chr1:227378315-227378585	MPRA-tested enhancer	0.722256	0.900718	ZNF320$ZNF444$ZNF467$ZNF468$ZNF263$ZNF132$PRDM9									ENSG00000234277
chr1:22814775-22815045	MPRA-tested enhancer	0.987911	1.45169	ZNF530$RFX3$RFX4$THAP1$RFX2	ENSG00000133216	ENSG00000133216	1.99438	3.47882e-22	ENSG00000133216	ENSG00000133216	1.99438	3.47882e-22
chr1:228149535-228149805	MPRA-tested enhancer	6.22968	0.616118	ZNF543$ZNF530$KLF5$SP4$ZNF444$KLF15$MAZ$ZNF281$SP2$ZNF467$KLF4$ZNF468$EWSR1-FLI1$ZNF263$SP1$ZNF223$ZNF264$SP1$THAP1$ZNF736$SP1$TFAP2C$ZNF780A$ZNF273$ZNF580$ZNF132$SP5$ZNF148$PATZ1$PRDM9$ZNF460	ENSG00000196890$ENSG00000181218	ENSG00000196890$ENSG00000181218	1.0337857192559$0.56426202088629	0.0059120997785644$0.0060563474327905					ENSG00000181873$ENSG00000203684$ENSG00000198835$ENSG00000143774	ENSG00000181873$ENSG00000203684$ENSG00000143774	0.455965935069502$3.43915545719587$-0.381236285880389	2.21031325616515e-06$9.214962578778219e-57$0.0026934085175345
chr1:228184075-228184345	MPRA-tested enhancer	1.19583	1.53328	ZNF281$THRA$ZNF425$ZNF273$ASCL1$ZNF132$PRDM9					ENSG00000196890$ENSG00000181218	ENSG00000196890$ENSG00000181218	1.0337857192559$0.56426202088629	0.0059120997785644$0.0060563474327905	ENSG00000181873$ENSG00000203684	ENSG00000181873$ENSG00000203684	0.455965935069502$3.43915545719587	2.21031325616515e-06$9.214962578778219e-57
chr1:22836055-22836325	MPRA-tested enhancer	1.30368	2.56764	ZNF530$ZNF467$KLF4$ZNF468$ZNF860$ZNF454$ZNF273$PATZ1	ENSG00000133216	ENSG00000133216	1.99438	3.47882e-22	ENSG00000133216	ENSG00000133216	1.99438	3.47882e-22
chr1:2284550-2284820	MPRA-tested enhancer	0.617188	1.20909	ZNF320$ZNF444$MAZ$SP2$ZNF467$ZNF468$EWSR1-FLI1$ZNF263$ZNF223$ZNF132$SP5$ZNF148$PATZ1$PRDM9					ENSG00000157933
chr1:228494530-228494800	MPRA-tested enhancer	0.712851	0.727877	ZNF530$ZNF444$ZNF281$ZNF467$ZNF468$ZNF263$ZNF132$ZNF148$PRDM9									ENSG00000168159	ENSG00000168159	-0.518571	0.000129893
chr1:22880009-22880279	MPRA-tested enhancer	0.93215	1.19144	ZNF530$ZNF263$ZNF736$ZNF273	ENSG00000133216	ENSG00000133216	1.99438	3.47882e-22	ENSG00000133216	ENSG00000133216	1.99438	3.47882e-22
chr1:22887229-22887499	MPRA-tested enhancer	0.942747	1.16139	ZNF444$ZNF281$ZNF467$EWSR1-FLI1$ZNF263$SP1$PATZ1$PRDM9$EGR1	ENSG00000133216	ENSG00000133216	1.99438	3.47882e-22	ENSG00000133216	ENSG00000133216	1.99438	3.47882e-22
chr1:229022635-229022905	MPRA-tested enhancer	0.760855	0.784722	ZNF543$ZNF530$ZNF444$SP2$ZNF467$ZNF468$EWSR1-FLI1$ZNF263$SP1$ZNF263$ASCL1$ZNF132$ZNF148$PATZ1$EGR1$ZNF460									ENSG00000282111	ENSG00000282111	2.15525	0.000226386
chr1:229108995-229109265	MPRA-tested enhancer	1.23861	1.32413	ZNF273$ZNF132									ENSG00000236975
chr1:22915875-22916145	MPRA-tested enhancer	1.05619	1.72431	ZNF320$EWSR1-FLI1$ZNF263$THAP1$ZNF132$PRDM9$ZNF460					ENSG00000133216	ENSG00000133216	1.99438	3.47882e-22
chr1:229223675-229223945	MPRA-tested enhancer	0.956247	1.37894		ENSG00000116574				ENSG00000116574
chr1:229326086-229326356	MPRA-tested enhancer	0.899708	0.891502										ENSG00000154429
chr1:229645735-229646005	MPRA-tested enhancer	1.06151	1.57099	ZNF736$TFAP2C									ENSG00000135801	ENSG00000135801	-0.868571	3.41497e-25
chr1:22971195-22971465	MPRA-tested enhancer	1.19391	2.15094	ZNF444$MAZ$ZNF281$ZNF467$ZNF468$ZNF263$SP1$SP1$ASCL1$ZNF148$PATZ1$EGR1									ENSG00000215906
chr1:23013815-23014085	MPRA-tested enhancer	1.00743	1.84072	ZNF462$ZNF468$RFX4$ZNF132$ZNF460									ENSG00000004487$ENSG00000227868	ENSG00000004487$ENSG00000227868	-0.774236340578235$2.15083902670172	5.64441519129031e-44$3.4534634396455695e-11
chr1:2304975-2305245	MPRA-tested enhancer	0	0	ZNF530$ZNF263$ZNF273$ZNF132$ZNF148$PRDM9$ZNF460
chr1:230747358-230747628	MPRA-tested enhancer	0.876938	1.05601	TFAP2A$ZNF263$TFAP2C$ZNF454$ZKSCAN5									ENSG00000135773
chr1:230769235-230769505	MPRA-tested enhancer	1.19162	2.83529						ENSG00000135775
chr1:23085911-23086181	MPRA-tested enhancer	0.958461	1.80406	ZNF320$ZNF281	ENSG00000179546	ENSG00000179546	-1.51089	0.00429773	ENSG00000179546$ENSG00000169641	ENSG00000179546$ENSG00000169641	-1.51088515173318$-0.826557273727152	0.0042977266612806$1.54050325441146e-17
chr1:23091574-23091844	MPRA-tested enhancer	1.34592	2.2936	TFAP2A$ZNF444$ZNF263$ZNF223$TFAP2C	ENSG00000179546	ENSG00000179546	-1.51089	0.00429773	ENSG00000179546$ENSG00000169641	ENSG00000179546$ENSG00000169641	-1.51088515173318$-0.826557273727152	0.0042977266612806$1.54050325441146e-17
chr1:232143575-232143845	MPRA-tested enhancer	0.964611	0.801198	ZNF281$ZNF263$SP1$ZNF780A									ENSG00000235152	ENSG00000235152	-3.13895	0.0088164
chr1:232542707-232542977	MPRA-tested enhancer	0.601212	3.15576										ENSG00000116991	ENSG00000116991	1.27452	1.35598e-17
chr1:232548715-232548985	MPRA-tested enhancer	1.29574	5.71799	ZNF530$ZNF467$ZNF263$ZNF263$ZNF132$SP5									ENSG00000116991	ENSG00000116991	1.27452	1.35598e-17
chr1:232578935-232579205	MPRA-tested enhancer	0.965473	1.44554	ZNF444$ASCL1$ZNF132									ENSG00000116991	ENSG00000116991	1.27452	1.35598e-17
chr1:232962937-232963207	MPRA-tested enhancer	0.817906	1.23145										ENSG00000135778
chr1:23356515-23356785	MPRA-tested enhancer	1.13409	1.46242	ZNF263$ZNF132$PRDM9									ENSG00000125945$ENSG00000125944	ENSG00000125945$ENSG00000125944	1.18788400194248$-0.234518636653903	7.40866663828022e-05$0.001057484392757
chr1:23377295-23377565	MPRA-tested enhancer	0.826583	0.856383	ZNF701$EWSR1-FLI1$ZNF263$ZNF132$PRDM9									ENSG00000271420$ENSG00000125945	ENSG00000125945	1.18788	7.40867e-05
chr1:23395295-23395565	MPRA-tested enhancer	1.15473	1.07371	ZNF281$ZNF467$ZNF132$SP5$PRDM9									ENSG00000271420
chr1:23408975-23409245	MPRA-tested enhancer	0.933246	1.09413	ZNF281$ZNF467$ZNF263$PRDM9$ZNF460									ENSG00000204219
chr1:234489035-234489305	MPRA-tested enhancer	1.1951	1.07385		ENSG00000273416	ENSG00000273416	1.24039	1.0563e-05	ENSG00000273416	ENSG00000273416	1.24039	1.0563e-05	ENSG00000059588
chr1:234520875-234521145	MPRA-tested enhancer	1.40918	1.9811	PRDM9									ENSG00000231768
chr1:234528075-234528345	MPRA-tested enhancer	1.99798	1.57141	EWSR1-FLI1$ZFP64$ZNF273$ZNF132$ZNF560									ENSG00000231768
chr1:234550335-234550605	MPRA-tested enhancer	1.24571	2.3716	ZNF530$ZNF444$ZSCAN22$ZNF281$SP2$ZNF467$ZNF468$ZNF132$ZNF148									ENSG00000230404$ENSG00000231768
chr1:234553495-234553765	MPRA-tested enhancer	0.769985	0.9194										ENSG00000230404
chr1:234564755-234565025	MPRA-tested enhancer	0.855024	1.34584										ENSG00000230404
chr1:234573151-234573421	MPRA-tested enhancer	1.05814	1.57214	ZNF263$ZNF623									ENSG00000230404
chr1:234618790-234619060	MPRA-tested enhancer	1.01705	2.13057		ENSG00000273416	ENSG00000273416	1.24039	1.0563e-05	ENSG00000227630$ENSG00000282097				ENSG00000224939$ENSG00000168264
chr1:234700375-234700645	MPRA-tested enhancer	0.910543	1.42387	ZNF467$ZNF132$SP5									ENSG00000282097$ENSG00000230628
chr1:23478935-23479205	MPRA-tested enhancer	1.09896	1.56577	ZNF543$ZNF530$ZNF444$MAZ$ZNF281$ZNF467$ZNF468$SP1$SP1$ZNF273$ZNF132$SP5$ZNF148$PRDM9$EGR1									ENSG00000088280	ENSG00000088280	0.456136	0.000581239
chr1:234955695-234955965	MPRA-tested enhancer	1.0057	2.68561										ENSG00000238005$ENSG00000237520
chr1:234957055-234957325	MPRA-tested enhancer	0.907949	1.9435	ZNF543$SP4$ZNF444$MAZ$ZNF281$SP2$ZNF467$ZNF468$ZNF263$SP1$ZNF264$SP1$ZNF736$SP1$TFAP2C$ASCL1$ZNF132$SP5$ZNF148$PATZ1$PRDM9									ENSG00000238005$ENSG00000237520
chr1:234963275-234963545	MPRA-tested enhancer	1.64074	1.22198										ENSG00000258082$ENSG00000238005$ENSG00000237520
chr1:234978775-234979045	MPRA-tested enhancer	1.19604	3.02966	ZNF281$PRDM9$CTCFL									ENSG00000258082$ENSG00000238005
chr1:234987455-234987725	MPRA-tested enhancer	0	0	TFAP2A$ZNF263$TFAP2C$TFAP2A$PRDM9
chr1:234987467-234987737	POSCTRL	0	0	TFAP2A$ZNF263$TFAP2C$TFAP2A$PRDM9
chr1:235048235-235048505	MPRA-tested enhancer	1.12461	2.03509	ASCL1$MYOG$ZNF263$ASCL1$PRDM9$ZNF460					ENSG00000168264
chr1:235090575-235090845	MPRA-tested enhancer	0	0	ZNF467$ZNF468$EWSR1-FLI1$SOX21$SOX4$SP5$PRDM9
chr1:235122475-235122745	MPRA-tested enhancer	0.60424	1.12012	ZNF132$PRDM9									ENSG00000173726$ENSG00000273416	ENSG00000173726$ENSG00000273416	-1.34247979106586$1.24039369938784	4.81667787758231e-54$1.0562987801715e-05
chr1:235357555-235357825	MPRA-tested enhancer	0.85511	0.892471										ENSG00000116957
chr1:235516855-235517125	MPRA-tested enhancer	0	0	ZNF263$PRDM9
chr1:23563935-23564205	MPRA-tested enhancer	0	0	KLF5$KLF4$SP1
chr1:23565540-23565810	MPRA-tested enhancer	0	0
chr1:23572886-23573156	MPRA-tested enhancer	0.908175	1.72873	SP4$ZNF444$MAZ$ZNF467$ZNF468$ZNF263$ZNF264$SP1$SP1$ZNF580$ZNF132$SP5$ZNF148$PATZ1$PRDM9									ENSG00000197880$ENSG00000117318	ENSG00000117318	-2.03544	3.12851e-06
chr1:23591375-23591645	MPRA-tested enhancer	0.662507	0.982831	ZNF132									ENSG00000197880
chr1:23592515-23592785	MPRA-tested enhancer	1.11545	1.18409	ZNF444$ZSCAN22$ZNF468$ZNF263$ZNF132$PRDM9									ENSG00000197880
chr1:236129355-236129625	MPRA-tested enhancer	1.35917	1.21427	ZNF530$EWSR1-FLI1$ZNF263$ADNP$ZNF132$PRDM9									ENSG00000077585	ENSG00000077585	1.08032	1.50824e-19
chr1:236997632-236997902	POSCTRL	0.788039	1.22371	ZNF530									ENSG00000244020
chr1:23761386-23761656	MPRA-tested enhancer	0.775752	0.842417	SP4$ZNF444$MAZ$ZNF281$ZNF467$ZNF468$EWSR1-FLI1$ZNF263$SP1$ZNF264$SP1$SP1$ZNF132$SP5$ZNF148$PATZ1$PRDM9									ENSG00000057757$ENSG00000011007	ENSG00000057757$ENSG00000011007	-1.03349612410637$-0.59757087973313	5.9757685613233e-36$5.34479494817741e-16
chr1:23763115-23763385	MPRA-tested enhancer	1.32373	1.16785										ENSG00000057757	ENSG00000057757	-1.0335	5.97577e-36
chr1:239929255-239929525	MPRA-tested enhancer	0.896617	5.41787										ENSG00000231979
chr1:241972011-241972281	MPRA-tested enhancer	0.789978	1.16032										ENSG00000196289
chr1:241974235-241974505	MPRA-tested enhancer	0.996513	1.65164	ZNF264$TFAP2C									ENSG00000196289
chr1:241988319-241988589	MPRA-tested enhancer	0.994333	1.10435	ZNF530$ZNF444$ZNF467$ZNF468$EWSR1-FLI1$ZNF263$ZNF596$ZNF263$ZNF132$SP5$PRDM9									ENSG00000197769	ENSG00000197769	1.91658	5.64934e-07
chr1:2432355-2432625	MPRA-tested enhancer	0.770296	0.876822	ZNF320$ZNF530$ZNF444$ZNF281$ZNF467$ZNF468$RFX4$SP1$THAP1$ZNF454$ZNF132$PATZ1$MYC									ENSG00000149527$ENSG00000157911	ENSG00000149527$ENSG00000157911	1.94700643206146$-0.531521490278471	8.44066820162474e-06$2.9284172237536e-09
chr1:24364935-24365205	MPRA-tested enhancer	0.644595	0.906629	ZNF580					ENSG00000230023
chr1:244101175-244101445	MPRA-tested enhancer	0.965997	1.13718	ZNF320$EWSR1-FLI1									ENSG00000237759$ENSG00000229960
chr1:244339175-244339445	MPRA-tested enhancer	1.30288	1.85397	ZNF530$MAZ$ZNF467$ZNF263$ZNF132$PRDM9									ENSG00000173728
chr1:244444915-244445185	MPRA-tested enhancer	1.43557	0.975412	ZNF444$MAZ$ZNF468$ZNF263$ZNF132									ENSG00000179397$ENSG00000035687	ENSG00000179397$ENSG00000035687	1.99470007824535$-1.47892432413617	2.0352277335317499e-22$1.28865614514105e-43
chr1:244844028-244844298	MPRA-tested enhancer	0.827975	0.850021	ZNF263$ZNF132	ENSG00000153187	ENSG00000153187	-0.672994	2.61629e-13	ENSG00000203666$ENSG00000153187	ENSG00000203666$ENSG00000153187	1.21289552123545$-0.672993695740332	9.31084802549393e-20$2.61629320121457e-13	ENSG00000273175$ENSG00000203667	ENSG00000273175$ENSG00000203667	0.912034257225839$-0.324688905552828	0.0009945375018667$0.0015518766466357
chr1:244868864-244869134	MPRA-tested enhancer	0.737144	1.03228	ZNF444$ZNF281$ZNF467$ZNF263$ZNF263$ZNF580$ZNF132$SP5$PRDM9$ZNF460									ENSG00000273175$ENSG00000153187	ENSG00000273175$ENSG00000153187	0.912034257225839$-0.672993695740332	0.0009945375018667$2.61629320121457e-13
chr1:2452255-2452525	MPRA-tested enhancer	1.06574	1.4583	ZNF320$ZNF530$ASCL1$ZNF444$MYOG$MAZ$ZNF281$ZNF467$ZNF468$EWSR1-FLI1$ZNF263$ZNF264$SP1$THAP1$ZNF273$ASCL1$ZNF132$ZNF148$ZNF519$PRDM9	ENSG00000149527	ENSG00000149527	1.94701	8.44067e-06
chr1:245587875-245588145	MPRA-tested enhancer	0.808683	3.35132	ZNF530$MYOG$ZNF263$ZNF273$ASCL1$PRDM9$ZNF460					ENSG00000162849	ENSG00000162849	3.30323	3.07985e-20
chr1:24576235-24576505	MPRA-tested enhancer	0.712352	0.855531	ZNF530$SP4$ZNF444$MAZ$ZNF281$SP2$ZNF467$ZNF468$SP1$ZNF264$SP1$SP1$ZNF580$ZNF132$SP5$ZNF148$PRDM9									ENSG00000264443	ENSG00000264443	2.24764	0.000276687
chr1:246284075-246284345	MPRA-tested enhancer	1.07486	1.65974		ENSG00000162849	ENSG00000162849	3.30323	3.07985e-20	ENSG00000162849	ENSG00000162849	3.30323	3.07985e-20
chr1:246404169-246404439	MPRA-tested enhancer	1.00493	1.92529						ENSG00000162849	ENSG00000162849	3.30323	3.07985e-20
chr1:246583555-246583825	MPRA-tested enhancer	0.73048	1.36161										ENSG00000162852$ENSG00000162851	ENSG00000162852$ENSG00000162851	-0.413326368188361$-1.53362140823512	2.34618549571493e-07$5.7293956192410706e-46
chr1:246632470-246632740	MPRA-tested enhancer	1.2871	3.51005	EWSR1-FLI1$ZNF263$ZNF596	ENSG00000162849	ENSG00000162849	3.30323	3.07985e-20
chr1:246680855-246681125	MPRA-tested enhancer	1.06489	1.47445	ZNF530$ZNF263$ASCL1$PRDM9									ENSG00000235021$ENSG00000260698	ENSG00000260698	0.658672	0.00246186
chr1:246681895-246682165	MPRA-tested enhancer	0	0	ZNF444$ZNF467$ZNF468$EWSR1-FLI1$ZNF132
chr1:24730755-24731025	MPRA-tested enhancer	1.08375	1.6227										ENSG00000169504	ENSG00000169504	-2.12473	2.04784e-76
chr1:247324915-247325185	MPRA-tested enhancer	1.40103	1.98965	ZNF530$MYOG$ZNF273$ASCL1									ENSG00000162714	ENSG00000162714	-0.23962	0.000912923
chr1:247335995-247336265	MPRA-tested enhancer	1.47663	1.80223	ZNF530$KLF5$ZNF444$ZNF281$SP2$ZNF467$KLF4$ZNF263$SP1$SP1$THAP1$ZNF132$PATZ1$EGR1									ENSG00000162714	ENSG00000162714	-0.23962	0.000912923
chr1:247342715-247342985	MPRA-tested enhancer	0.952757	2.00836	ZNF444$MAZ$ZNF281$ZNF467$ZNF468$SP1$SP1$SP5$ZNF148$PATZ1$PRDM9									ENSG00000162714	ENSG00000162714	-0.23962	0.000912923
chr1:24735975-24736245	MPRA-tested enhancer	0.845378	4.34397	KLF5$ZNF444$RREB1$ZNF281$ZNF467$KLF4$ZNF468$ZNF263$THAP1$ZNF263$ZNF273$ZNF580$ZNF132$SP5$PRDM9$EGR1									ENSG00000169504	ENSG00000169504	-2.12473	2.04784e-76
chr1:24742533-24742803	MPRA-tested enhancer	0.979691	1.15231	ZNF436$ZNF468$ZNF263									ENSG00000169504	ENSG00000169504	-2.12473	2.04784e-76
chr1:248886575-248886845	MPRA-tested enhancer	1.2064	1.88864	ZNF273$ASCL1$ZNF132									ENSG00000185220
chr1:24971535-24971805	MPRA-tested enhancer	0.862979	1.2072	TFAP2A$KLF5$ZNF444$KLF4$ZNF468$EWSR1-FLI1$ZNF263$SP1$THAP1$TFAP2C$ZNF273$ZNF132$PRDM9									ENSG00000261025$ENSG00000020633	ENSG00000020633	-2.03701	6.96884e-06
chr1:2535535-2535805	MPRA-tested enhancer	1.16399	1.47575	CTCF$ZNF444$ZNF37A$ZSCAN22$ZNF467$ZNF468$ZNF263$SP1$ZNF273$ZNF132$SP5$ZNF148$EGR1	ENSG00000157870$ENSG00000228037$ENSG00000149527	ENSG00000157870$ENSG00000149527	0.977283717900605$1.94700643206146	0.0019950094102631$8.44066820162474e-06	ENSG00000149527$ENSG00000157911	ENSG00000149527$ENSG00000157911	1.94700643206146$-0.531521490278471	8.44066820162474e-06$2.9284172237536e-09	ENSG00000157873$ENSG00000272449$ENSG00000197921$ENSG00000157881	ENSG00000157873$ENSG00000272449$ENSG00000197921$ENSG00000157881	2.26646783302243$26.6487220171851$4.80707337239414$0.698814679496142	1.7687438338681e-06$2.0599270821079098e-78$2.37716761906783e-13$3.05025005410191e-07
chr1:2555924-2556194	MPRA-tested enhancer	0.763458	1.18253	ZNF530$ZNF444$MAZ$ZNF281$SP2$ZNF467$ZNF468$ZNF132$SP5$ZNF148$EBF1$EGR1	ENSG00000149527$ENSG00000157911	ENSG00000149527$ENSG00000157911	1.94700643206146$-0.531521490278471	8.44066820162474e-06$2.9284172237536e-09	ENSG00000149527$ENSG00000157911	ENSG00000149527$ENSG00000157911	1.94700643206146$-0.531521490278471	8.44066820162474e-06$2.9284172237536e-09	ENSG00000157873$ENSG00000272449	ENSG00000157873$ENSG00000272449	2.26646783302243$26.6487220171851	1.7687438338681e-06$2.0599270821079098e-78
chr1:25563875-25564145	MPRA-tested enhancer	0.977743	1.79379	SP4$ZNF444$MAZ$ZNF281$SP2$ZNF467$ZNF468$ZNF263$SP1$ZNF264$SP1$ZNF736$SP1$SP5$ZNF148$PATZ1$PRDM9$EGR1									ENSG00000225643	ENSG00000225643	1.21466	0.000117349
chr1:25566635-25566905	MPRA-tested enhancer	1.14826	1.63014	ZNF320$ZNF530$ZNF444$ZNF467$ZNF468$ZNF263$ZNF189									ENSG00000225643	ENSG00000225643	1.21466	0.000117349
chr1:25590135-25590405	MPRA-tested enhancer	1.31159	2.71301		ENSG00000162430				ENSG00000255054$ENSG00000162430	ENSG00000255054	0.731089	1.7593e-08	ENSG00000225643	ENSG00000225643	1.21466	0.000117349
chr1:25743555-25743825	MPRA-tested enhancer	0.951217	0.995468	ZNF444$ZNF281$ZNF467$SP1$EBF1$PRDM9					ENSG00000117643	ENSG00000117643	0.538029	0.00291145
chr1:25765975-25766245	MPRA-tested enhancer	1.01063	0.955664	ZNF530$TFAP2C$ZNF273					ENSG00000117643	ENSG00000117643	0.538029	0.00291145
chr1:25770815-25771085	MPRA-tested enhancer	0.845154	1.10654	ZNF263					ENSG00000117643	ENSG00000117643	0.538029	0.00291145
chr1:25775195-25775465	MPRA-tested enhancer	0.818357	0.933889	ASCL1$MYOG$ZNF223$ASCL1$ZNF132$ZNF519$PRDM9	ENSG00000117643	ENSG00000117643	0.538029	0.00291145	ENSG00000117643$ENSG00000157978	ENSG00000117643$ENSG00000157978	0.53802927432507$-0.935796302571523	0.0029114486767086$3.34446513561276e-09
chr1:25787515-25787785	MPRA-tested enhancer	0.786185	1.21494	ZNF444$ZNF281$ZNF468$TFAP2C$PRDM9$EBF1	ENSG00000117643	ENSG00000117643	0.538029	0.00291145	ENSG00000117643$ENSG00000225643	ENSG00000117643$ENSG00000225643	0.53802927432507$1.2146617790718	0.0029114486767086$0.0001173488344217	ENSG00000162430
chr1:25802895-25803165	MPRA-tested enhancer	0.948781	1.49279	ZNF263$PRDM9	ENSG00000117643$ENSG00000204178$ENSG00000188672	ENSG00000117643$ENSG00000204178	0.53802927432507$0.390645202426449	0.0029114486767086$0.0020122151398522	ENSG00000117643$ENSG00000157978	ENSG00000117643$ENSG00000157978	0.53802927432507$-0.935796302571523	0.0029114486767086$3.34446513561276e-09	ENSG00000117640$ENSG00000255054$ENSG00000162430	ENSG00000117640$ENSG00000255054	0.526147259228768$0.731089471732816	3.03889423675358e-08$1.75929582075791e-08
chr1:25892674-25892944	MPRA-tested enhancer	0.810877	1.05897	EWSR1-FLI1$ZNF736$PRDM9									ENSG00000117632	ENSG00000117632	-0.311978	0.00911144
chr1:25918015-25918285	MPRA-tested enhancer	0.879618	1.20584	ZNF263$ZNF580$PRDM9	ENSG00000158006				ENSG00000158006				ENSG00000117632	ENSG00000117632	-0.311978	0.00911144
chr1:25953095-25953365	MPRA-tested enhancer	0.927477	2.12179	ZNF320$ZNF530$ZNF444$ZNF37A$ZNF281$ZNF263$ZNF264$SP1$THAP1$ASCL1$ZNF132$PRDM9					ENSG00000158006$ENSG00000117632	ENSG00000117632	-0.311978	0.00911144
chr1:26016555-26016825	MPRA-tested enhancer	1.07564	1.18591	ZNF444$MAZ$ZNF467$ZNF468$ZNF263$ZNF132$SP5$ZNF148$PATZ1$PRDM9					ENSG00000117632$ENSG00000127423	ENSG00000117632$ENSG00000127423	-0.311977728984342$-1.69154323755133	0.0091114398085354$1.3264561521087102e-19	ENSG00000158008$ENSG00000158006
chr1:26017682-26017952	MPRA-tested enhancer	0.75605	0.767508	TFAP2A$EWSR1-FLI1$TFAP2C$ZNF132					ENSG00000117632$ENSG00000127423	ENSG00000117632$ENSG00000127423	-0.311977728984342$-1.69154323755133	0.0091114398085354$1.3264561521087102e-19	ENSG00000158008$ENSG00000158006
chr1:26178175-26178445	MPRA-tested enhancer	0.765168	1.0642	TFAP2A$KLF5$KLF4$ZNF468$ZNF263$TFAP2C$ZNF132$PATZ1$PRDM9									ENSG00000188782$ENSG00000142675$ENSG00000142684$ENSG00000236782$ENSG00000282872	ENSG00000188782$ENSG00000142675$ENSG00000142684$ENSG00000236782$ENSG00000282872	-2.26852742355518$-1.41373730099819$-0.889764309201468$-2.44922239122955$1.58641341861309	1.6760668055705e-08$8.42729688097905e-12$7.948426229930429e-11$3.54101075777948e-05$0.0001667155322147
chr1:26246935-26247205	MPRA-tested enhancer	0.678965	0.892931	ZNF462									ENSG00000130695	ENSG00000130695	-0.680892	6.09752e-24
chr1:26274841-26275111	MPRA-tested enhancer	1.24875	1.89169	MYOG$ZSCAN22$EHF$ZNF263$ZNF273$ASCL1$ELF1									ENSG00000142669	ENSG00000142669	-1.09133	2.76755e-19
chr1:26290255-26290525	MPRA-tested enhancer	2.14859	0.943549	ZNF444$ZNF284$ZNF467$EWSR1-FLI1$ZNF132									ENSG00000142669	ENSG00000142669	-1.09133	2.76755e-19
chr1:26477735-26478005	MPRA-tested enhancer	2.25082	2.45167	ZNF263									ENSG00000198830
chr1:26539838-26540108	MPRA-tested enhancer	0	0	SP4$ZNF444$MAZ$ZNF281$SP2$ZNF467$ZNF468$EWSR1-FLI1$ZNF263$SP1$ZNF264$SP1$SP1$ZNF132$SP5$ZNF148$PATZ1$PRDM9
chr1:26541855-26542125	MPRA-tested enhancer	1.60446	1.00611	ZNF320$CTCF$ZNF530$ZNF444$ZNF281$ZNF467$ZNF468$ZNF263$ZNF264$SP1$ZNF736$TFAP2C$ZNF263$ZNF580$ASCL1$ZNF132$SP5$ZNF148$PATZ1$PRDM9									ENSG00000117676	ENSG00000117676	-1.72817	2.69829e-32
chr1:26771575-26771845	MPRA-tested enhancer	0	0	ZNF530$KLF5$ZNF444$MAZ$SP2$ZNF467$ZNF468$ZNF263$SP1$ZNF132$SP5$ZNF148$EBF1$PRDM9$ZNF460
chr1:26833755-26834025	MPRA-tested enhancer	0.920315	0.946938	ZNF530$ZNF444$ZNF467$ZNF468$EWSR1-FLI1$ZNF263$ZNF264$ASCL1$ZNF132$SP5$PRDM9									ENSG00000204160	ENSG00000204160	-0.544429	6.40174e-10
chr1:26838871-26839141	MPRA-tested enhancer	0	0	ZNF530$SP1$ZNF223$ZNF264$ZNF132$PRDM9
chr1:26839957-26840227	MPRA-tested enhancer	0.865592	1.13332	ZNF444$ZNF37A$ZNF281$ZNF467$EWSR1-FLI1$ZNF263$SP1$ZNF132$ZNF148$PRDM9									ENSG00000204160	ENSG00000204160	-0.544429	6.40174e-10
chr1:26874975-26875245	MPRA-tested enhancer	1.4298	2.75457	ZNF320$ZNF530$SP4$ZNF444$MAZ$ZSCAN22$ZNF281$SP2$ZNF467$ZNF468$ZNF263$SP1$ZNF264$SP1$SP1$ZNF132$SP5$ZNF148$PATZ1$PRDM9									ENSG00000142751$ENSG00000175793	ENSG00000175793	-2.76549	5.67992e-10
chr1:27002820-27003090	MPRA-tested enhancer	1.10644	1.72621	ZNF263$PRDM9									ENSG00000158246$ENSG00000253368	ENSG00000158246$ENSG00000253368	-4.16332808495325$-2.53464483910646	9.59603523595486e-27$3.77256893807687e-22
chr1:27004179-27004449	MPRA-tested enhancer	0.851556	1.23051	ZNF530$ZNF467$PRDM9									ENSG00000158246$ENSG00000253368	ENSG00000158246$ENSG00000253368	-4.16332808495325$-2.53464483910646	9.59603523595486e-27$3.77256893807687e-22
chr1:27099555-27099825	MPRA-tested enhancer	0.885195	1.11644	ZNF320$ZNF263$PRDM9	ENSG00000126705
chr1:27106722-27106992	MPRA-tested enhancer	0.827057	1.5251	ZNF320$ZNF468	ENSG00000126709$ENSG00000233975$ENSG00000000938$ENSG00000126705	ENSG00000126709$ENSG00000000938	0.743150793851539$-2.59453184625448	0.0005691185279611$1.96726292942328e-07
chr1:27112133-27112403	MPRA-tested enhancer	1.18944	1.28957	EWSR1-FLI1$ZNF263$ZNF264$ZNF273$ASCL1$ZNF132$PRDM9$EGR1	ENSG00000126709$ENSG00000233975$ENSG00000000938$ENSG00000126705	ENSG00000126709$ENSG00000000938	0.743150793851539$-2.59453184625448	0.0005691185279611$1.96726292942328e-07
chr1:27121386-27121656	MPRA-tested enhancer	0	0	ZNF320$ZNF736$ZNF780A
chr1:27287975-27288245	MPRA-tested enhancer	0.793109	0.969404	ZNF530$EWSR1-FLI1$ZNF263$THAP1$ZNF132$PRDM9	ENSG00000126709$ENSG00000233975$ENSG00000126705	ENSG00000126709	0.743151	0.000569119	ENSG00000233975$ENSG00000000938$ENSG00000126705$ENSG00000181773	ENSG00000000938$ENSG00000181773	-2.59453184625448$-1.58273952081309	1.96726292942328e-07$1.7910876090867798e-18
chr1:27299495-27299765	MPRA-tested enhancer	2.75325	1.1164	KLF5$ZNF444$ZNF281$SP2$ZNF467$KLF4$ZNF468$ZNF263$SP1$SP1$TFAP2C$ZNF148$PATZ1	ENSG00000126709$ENSG00000233975$ENSG00000126705$ENSG00000181773$ENSG00000174950	ENSG00000126709$ENSG00000181773$ENSG00000174950	0.743150793851539$-1.58273952081309$-4.21121336048253	0.0005691185279611$1.7910876090867798e-18$1.4102258042466801e-14	ENSG00000233975$ENSG00000126705$ENSG00000181773$ENSG00000174950	ENSG00000181773$ENSG00000174950	-1.58273952081309$-4.21121336048253	1.7910876090867798e-18$1.4102258042466801e-14
chr1:27307216-27307486	POSCTRL	8.13321	2.03486	ZNF543$ZNF530$KLF5$ZNF444$ZNF778$MAZ$ZNF281$SP2$ZNF467$ZNF468$EWSR1-FLI1$ZNF263$SP1$SP1$ZNF263$ZNF132$SP5$ZNF148$PATZ1$PRDM9$ZNF460									ENSG00000186501	ENSG00000186501	-0.480151	3.4998e-08
chr1:27307724-27307994	MPRA-tested enhancer	0.885411	0.927213	ZNF320$ZNF530$ZNF444$MYOG$ZNF467$EWSR1-FLI1$ZNF263$ZNF264$ZNF273$ASCL1$ZNF132$PRDM9									ENSG00000186501	ENSG00000186501	-0.480151	3.4998e-08
chr1:27339339-27339609	MPRA-tested enhancer	1.11874	1.84681	ZNF281$ZNF467$ZNF468$ZNF263$ZNF132$SP5$PRDM9	ENSG00000126705				ENSG00000000938$ENSG00000126705	ENSG00000000938	-2.59453	1.96726e-07	ENSG00000142765$ENSG00000186501	ENSG00000142765$ENSG00000186501	-1.11506221709463$-0.480150544534538	2.43677355098591e-05$3.49980077914228e-08
chr1:27403015-27403285	MPRA-tested enhancer	0	0	EWSR1-FLI1$ZNF664$ZNF132$ZKSCAN8
chr1:27429895-27430165	MPRA-tested enhancer	19.9359	1.11313	ZNF530$EWSR1-FLI1$ZNF132					ENSG00000126705$ENSG00000158195
chr1:27451375-27451645	MPRA-tested enhancer	0.720461	1.46923										ENSG00000241169
chr1:27455468-27455738	MPRA-tested enhancer	1.57472	2.71869	EWSR1-FLI1$ELF1					ENSG00000000938	ENSG00000000938	-2.59453	1.96726e-07	ENSG00000241169
chr1:27492330-27492600	MPRA-tested enhancer	1.02124	1.55778	ZNF530$ZNF444$MAZ$ZNF281$SP2$ZNF467$ZNF468$EWSR1-FLI1$ZNF263$SP1$ZNF132$SP5$ZNF148$PRDM9$EGR1									ENSG00000158195
chr1:27502556-27502826	MPRA-tested enhancer	0.853354	0.906249	ZFP64$ZNF263$ZNF121$ZNF736					ENSG00000126705				ENSG00000158195
chr1:27514123-27514393	MPRA-tested enhancer	0.716479	0.870556	ZNF320$ZNF467$ZNF263$ZNF132$PRDM9					ENSG00000241169
chr1:27609990-27610260	MPRA-tested enhancer	1.36646	2.39972	ZNF281$ZNF263$SP1$ZNF132	ENSG00000181773$ENSG00000174950$ENSG00000142765$ENSG00000186501	ENSG00000181773$ENSG00000174950$ENSG00000142765$ENSG00000186501	-1.58273952081309$-4.21121336048253$-1.11506221709463$-0.480150544534538	1.7910876090867798e-18$1.4102258042466801e-14$2.43677355098591e-05$3.49980077914228e-08	ENSG00000181773$ENSG00000174950$ENSG00000142748$ENSG00000142733$ENSG00000142765$ENSG00000186501	ENSG00000181773$ENSG00000174950$ENSG00000142748$ENSG00000142765$ENSG00000186501	-1.58273952081309$-4.21121336048253$-4.08057707803802$-1.11506221709463$-0.480150544534538	1.7910876090867798e-18$1.4102258042466801e-14$2.5106286342780403e-09$2.43677355098591e-05$3.49980077914228e-08	ENSG00000126705
chr1:27625079-27625349	MPRA-tested enhancer	0.75722	0.914435	ASCL1$MYOG$MAZ$ZNF468$EWSR1-FLI1$ZNF263$ZNF273$ASCL1$ZNF132$ZNF519$PRDM9	ENSG00000181773$ENSG00000174950$ENSG00000142748$ENSG00000142733	ENSG00000181773$ENSG00000174950$ENSG00000142748	-1.58273952081309$-4.21121336048253$-4.08057707803802	1.7910876090867798e-18$1.4102258042466801e-14$2.5106286342780403e-09	ENSG00000181773	ENSG00000181773	-1.58274	1.79109e-18	ENSG00000000938$ENSG00000126705	ENSG00000000938	-2.59453	1.96726e-07
chr1:27662679-27662949	POSCTRL	1.74137	1.98106	ZNF530$SP4$ZNF444$MAZ$ZNF281$SP2$ZNF467$ZNF468$ZNF263$SP1$ZNF264$SP1$SP1$ZNF132$SP5$ZNF148$PATZ1$PRDM9					ENSG00000142748$ENSG00000142733	ENSG00000142748	-4.08058	2.51063e-09	ENSG00000126709$ENSG00000233975	ENSG00000126709	0.743151	0.000569119
chr1:27981215-27981485	MPRA-tested enhancer	1.1744	1.85994	RFX5	ENSG00000130775	ENSG00000130775	-2.28311	4.89486e-37	ENSG00000130775$ENSG00000117751	ENSG00000130775$ENSG00000117751	-2.28310561118632$-0.616447443190255	4.89485595445448e-37$1.14498295830397e-24
chr1:28273988-28274258	MPRA-tested enhancer	1.04524	1.29136	ZNF468									ENSG00000130766	ENSG00000130766	-0.797372	3.39681e-07
chr1:28537928-28538198	MPRA-tested enhancer	1.06858	1.63736	ZNF467$EWSR1-FLI1$ZNF263$ZNF132									ENSG00000180098	ENSG00000180098	-0.236522	0.000393567
chr1:28605139-28605409	MPRA-tested enhancer	1.34225	1.58669	ZNF530$ZNF263$PRDM9					ENSG00000271398				ENSG00000188060	ENSG00000188060	-1.92412	2.96992e-24
chr1:29029775-29030045	MPRA-tested enhancer	0.746593	0.936625						ENSG00000159023
chr1:29043635-29043905	MPRA-tested enhancer	0.896904	0.920945						ENSG00000162419	ENSG00000162419	-0.238125	0.00287673
chr1:29164615-29164885	MPRA-tested enhancer	0	0	ZNF263$ZNF132
chr1:29186648-29186918	MPRA-tested enhancer	1.3522	1.66403	ZNF273$ZNF460									ENSG00000116350
chr1:29249235-29249505	MPRA-tested enhancer	14.3717	1.81673	ZNF530$MAZ$ZNF467$ZNF468$ZNF263$SP1$RFX2$ZNF132$SP5$ZNF148$RFX5									ENSG00000060656$ENSG00000116353
chr1:30089015-30089285	MPRA-tested enhancer	0.816703	1.57946	ZNF544$ZNF491$ZNF132$ZNF195$NFIB	ENSG00000230523$ENSG00000060656				ENSG00000060656$ENSG00000116353
chr1:30368715-30368985	MPRA-tested enhancer	0.838378	1.15211	ZNF320$ZNF530$ZNF444$ZNF467$EWSR1-FLI1$ZNF263$SP1$ZNF132$PRDM9	ENSG00000060656				ENSG00000060656$ENSG00000116353
chr1:30377755-30378025	MPRA-tested enhancer	0.817732	1.08561	ZNF263$ASCL1$ZKSCAN8$ZNF519	ENSG00000060656				ENSG00000060656$ENSG00000116353
chr1:30689715-30689985	MPRA-tested enhancer	1.25788	2.14535	KLF5$ZNF444$ZNF467$KLF4$ZNF468$ZNF263$SP1$ZNF132$PATZ1$PRDM9	ENSG00000060656
chr1:30732575-30732845	MPRA-tested enhancer	1.26492	1.97559	ZNF263$SP1$ASCL1$ZNF132$PRDM9									ENSG00000162510
chr1:30761475-30761745	MPRA-tested enhancer	1.45158	4.0296	ZNF467$EWSR1-FLI1$ZNF263$ZNF264$ZNF132									ENSG00000162511	ENSG00000162511	-2.94212	1.25548e-10
chr1:30786615-30786885	MPRA-tested enhancer	1.0606	1.04273	ZNF320$THAP1$TFAP2C$ZNF580$ELF1$ZNF132$EBF1	ENSG00000162512	ENSG00000162512	0.622282	2.55595e-06	ENSG00000162512	ENSG00000162512	0.622282	2.55595e-06
chr1:30809990-30810260	MPRA-tested enhancer	0.789635	1.12688	CTCF$SP2$ZNF467$ZNF263$ZNF273$ZNF132$PRDM9	ENSG00000162512	ENSG00000162512	0.622282	2.55595e-06	ENSG00000162512	ENSG00000162512	0.622282	2.55595e-06	ENSG00000223382$ENSG00000229607
chr1:30820310-30820580	MPRA-tested enhancer	0.907578	1.10906	ZNF543$SP4$ZNF444$MYOG$MAZ$ZNF281$SP2$ZNF467$ZNF468$ZNF263$SP1$ZNF264$SP1$SP1$TFAP2C$ASCL1$SP5$ZNF148$PATZ1$EGR1					ENSG00000162512	ENSG00000162512	0.622282	2.55595e-06	ENSG00000223382$ENSG00000229607
chr1:30841051-30841321	MPRA-tested enhancer	1.11439	1.62781	EWSR1-FLI1$ZNF263$ZNF544$ZNF491$ZNF132$NFIB									ENSG00000223382
chr1:3087708-3087978	MPRA-tested enhancer	0.794107	1.0647	ZNF320$ZNF467$ZNF468$PRDM9									ENSG00000142611	ENSG00000142611	3.72849	5.16755e-15
chr1:30885875-30886145	MPRA-tested enhancer	0.783186	0.925969	ZNF320$ZNF543$ZNF444$RREB1$MAZ$ZNF281$ZNF467$ZNF468$ZNF263$ASCL1$SP5$ZNF148$ZNF519$PRDM9					ENSG00000229607
chr1:30887926-30888196	MPRA-tested enhancer	1.64802	1.09445	ZNF281$ZNF467$EWSR1-FLI1$ZNF263$ZNF263$ZNF132$SP5$PRDM9					ENSG00000229607
chr1:30893675-30893945	MPRA-tested enhancer	0.920899	1.49006	ZNF444$ZNF467$ZNF263$PRDM9$EGR1					ENSG00000229607				ENSG00000162512	ENSG00000162512	0.622282	2.55595e-06
chr1:30899905-30900175	MPRA-tested enhancer	1.15444	1.93676	ZNF530	ENSG00000223382$ENSG00000229607				ENSG00000223382$ENSG00000229607				ENSG00000162512	ENSG00000162512	0.622282	2.55595e-06
chr1:30903054-30903324	MPRA-tested enhancer	0.955684	1.71602	ZNF263$PRDM9									ENSG00000162512	ENSG00000162512	0.622282	2.55595e-06
chr1:30934993-30935263	MPRA-tested enhancer	1.03335	1.87384	ZNF281$ZNF263$PRDM9					ENSG00000229607
chr1:30936395-30936665	MPRA-tested enhancer	1.10681	2.43265	THAP1					ENSG00000229607
chr1:31221106-31221376	MPRA-tested enhancer	0.740507	0.843699	EWSR1-FLI1$ZNF780A$TP63									ENSG00000084628	ENSG00000084628	-0.58141	2.75765e-06
chr1:31222215-31222485	MPRA-tested enhancer	0.860402	1.01625	ZNF530$ZNF462$RFX5$RFX2$ZNF132$PBX3									ENSG00000084628	ENSG00000084628	-0.58141	2.75765e-06
chr1:31230355-31230625	MPRA-tested enhancer	1.03216	1.56991	ZNF320$ZNF263$THAP1$ZNF454$ZNF132$PRDM9									ENSG00000084628	ENSG00000084628	-0.58141	2.75765e-06
chr1:31234255-31234525	MPRA-tested enhancer	1.95118	1.41478	ZNF320$ZNF543$ZNF530$KLF5$SP4$ZNF444$MYOG$KLF15$ZNF281$SP2$ZNF467$KLF4$ZNF468$ZNF263$SP1$ZNF264$SP1$SP1$ZNF273$ASCL1$ZNF132$ZNF148$PATZ1$PRDM9$EGR1									ENSG00000084628	ENSG00000084628	-0.58141	2.75765e-06
chr1:31377254-31377524	MPRA-tested enhancer	0.672512	1.44213										ENSG00000121769	ENSG00000121769	-2.30251	9.25021e-15
chr1:3166328-3166598	MPRA-tested enhancer	1.29594	1.51378		ENSG00000142611	ENSG00000142611	3.72849	5.16755e-15
chr1:31718535-31718805	MPRA-tested enhancer	1.01524	1.40944	ZNF530$TFAP2A$KLF5$ZNF444$ZNF281$ZNF467$KLF4$ZNF468$ZNF263$SP1$THAP1$TFAP2C$ZNF148$PRDM9									ENSG00000084636	ENSG00000084636	-3.00554	1.16243e-14
chr1:31748935-31749205	MPRA-tested enhancer	0.961625	1.15641	ZNF444$ZNF281$SP2$ZNF467$ZNF263$SP1$ZNF264$SP1$ZNF132$ZNF148									ENSG00000121753	ENSG00000121753	0.82727	1.33562e-05
chr1:31832555-31832825	MPRA-tested enhancer	1.66848	2.43644	ZNF530$ZSCAN22									ENSG00000134668	ENSG00000134668	-1.07853	0.00106015
chr1:31921512-31921782	MPRA-tested enhancer	1.35478	0										ENSG00000212673$ENSG00000228634$ENSG00000269967	ENSG00000269967	1.41544	9.06978e-08
chr1:31923955-31924225	MPRA-tested enhancer	1.0284	1.47044						ENSG00000134668	ENSG00000134668	-1.07853	0.00106015	ENSG00000212673$ENSG00000228634$ENSG00000269967	ENSG00000269967	1.41544	9.06978e-08
chr1:31926875-31927145	MPRA-tested enhancer	0.585419	0.782724	EWSR1-FLI1					ENSG00000134668	ENSG00000134668	-1.07853	0.00106015	ENSG00000212673$ENSG00000228634$ENSG00000184007$ENSG00000269967	ENSG00000184007$ENSG00000269967	-0.772040570198783$1.4154374936276	6.604986782991571e-25$9.06978218221958e-08
chr1:31956218-31956488	MPRA-tested enhancer	0.800408	1.20848	ZNF467$CTCF$ZNF263$THAP1$PRDM9					ENSG00000203620				ENSG00000184007	ENSG00000184007	-0.772041	6.60499e-25
chr1:32051978-32052248	MPRA-tested enhancer	0.645599	0.421073	ZNF263$ADNP									ENSG00000121775
chr1:32055475-32055745	MPRA-tested enhancer	1.41147	1.99444	ASCL1$ZNF444$MYOG$ZNF467$ZNF263$ZNF273$ASCL1$ZNF132$PRDM9									ENSG00000121775
chr1:32060975-32061245	MPRA-tested enhancer	0.71101	0.800149	ZNF263$ZNF736$ZNF132									ENSG00000121775
chr1:32062555-32062825	MPRA-tested enhancer	1.85791	0.936549	ZNF320$ZNF444$MAZ$ZNF281$ZNF467$ZNF468$EWSR1-FLI1$ZNF263$ZNF544$ZNF736$ZNF891$RFX2$ZNF491$TFAP2C$ZNF580$ZNF132$ZNF148$NFIB$PRDM9									ENSG00000121775
chr1:32066475-32066745	MPRA-tested enhancer	1.29491	2.90175	ZFP64$NFIB$ZNF560									ENSG00000121775
chr1:32068765-32069035	MPRA-tested enhancer	0.850717	2.25173	ZNF468$ZNF263$ZNF223$PRDM9$ZNF460									ENSG00000121775
chr1:32212054-32212324	MPRA-tested enhancer	0.742218	1.45692	ZNF263$ZNF132$PRDM9									ENSG00000084623$ENSG00000160055$ENSG00000222046$ENSG00000160051$ENSG00000160050	ENSG00000084623$ENSG00000160055$ENSG00000222046$ENSG00000160051$ENSG00000160050	-1.2558056869178$1.16326366293506$2.05441787892981$0.217632575559725$-0.459667342953903	3.09297182874046e-46$6.10727597444046e-27$1.86439806763782e-07$0.0095189025760673$6.10254498689151e-05
chr1:32214626-32214896	MPRA-tested enhancer	1.04063	4.20337	ZNF530$EWSR1-FLI1$ZNF263$ZNF263$ZNF132									ENSG00000084623$ENSG00000160055$ENSG00000222046$ENSG00000160051$ENSG00000160050	ENSG00000084623$ENSG00000160055$ENSG00000222046$ENSG00000160051$ENSG00000160050	-1.2558056869178$1.16326366293506$2.05441787892981$0.217632575559725$-0.459667342953903	3.09297182874046e-46$6.10727597444046e-27$1.86439806763782e-07$0.0095189025760673$6.10254498689151e-05
chr1:32232435-32232705	MPRA-tested enhancer	0.958913	2.95211	ZNF530$ZNF444$ZNF281$SP2$ZNF467$EWSR1-FLI1$ZNF263$SP1$SP1$ZNF132$SP5$ZNF148$PRDM9									ENSG00000182866$ENSG00000183615$ENSG00000084623$ENSG00000160055	ENSG00000182866$ENSG00000084623$ENSG00000160055	-7.52948040548091$-1.2558056869178$1.16326366293506	6.44581761321669e-14$3.09297182874046e-46$6.10727597444046e-27
chr1:32249755-32250025	MPRA-tested enhancer	0.949853	1.43707	ADNP									ENSG00000182866$ENSG00000183615	ENSG00000182866	-7.52948	6.44582e-14
chr1:32338355-32338625	MPRA-tested enhancer	0.708129	0.672007	ZNF444$ZNF281$SP2$ZNF467$KLF4$ZNF468$SP1$ZNF263$ZNF273$ZNF580$ASCL1$ZNF483$ZNF132$PRDM9$EGR1									ENSG00000162526$ENSG00000233775$ENSG00000175130	ENSG00000162526$ENSG00000233775	2.67494518222743$2.28335134468532	6.889177431561069e-57$2.64830084889444e-07
chr1:32636875-32637145	MPRA-tested enhancer	0.914472	1.16935	ZNF444$ZNF263$ZNF132$PRDM9									ENSG00000162521$ENSG00000176261
chr1:3274495-3274765	POSCTRL	0.754063	1.1448		ENSG00000142611	ENSG00000142611	3.72849	5.16755e-15
chr1:32920075-32920345	MPRA-tested enhancer	1.1079	1.56306						ENSG00000142920$ENSG00000004455	ENSG00000142920$ENSG00000004455	2.12807268513699$-0.585195773318593	2.0690704883258702e-20$2.10930670166563e-14	ENSG00000121900	ENSG00000121900	-2.2022	9.56944e-13
chr1:33164115-33164385	MPRA-tested enhancer	1.36828	2.09316	ZNF273									ENSG00000116525
chr1:3323595-3323865	MPRA-tested enhancer	0.846054	1.59788	ZNF530$ZNF37A$ZNF468$EWSR1-FLI1$ZNF273	ENSG00000142611	ENSG00000142611	3.72849	5.16755e-15					ENSG00000272235
chr1:33261355-33261625	MPRA-tested enhancer	1.0241	0.917466	EWSR1-FLI1$ZNF132									ENSG00000270115$ENSG00000160094	ENSG00000270115$ENSG00000160094	2.6924194235864$0.560884767545997	2.53567443780216e-65$0.0002826112254287
chr1:3326807-3327077	MPRA-tested enhancer	1.0049	1.13468	ZNF281$ZNF264$THAP1$SP5$PATZ1	ENSG00000142611	ENSG00000142611	3.72849	5.16755e-15					ENSG00000272235
chr1:33269275-33269545	MPRA-tested enhancer	1.01232	1.38363	ZNF320$ZNF530$ZNF37A$ZNF281$EWSR1-FLI1$ZNF860$SP1$ASCL1$ZNF132$PRDM9									ENSG00000270115$ENSG00000160094	ENSG00000270115$ENSG00000160094	2.6924194235864$0.560884767545997	2.53567443780216e-65$0.0002826112254287
chr1:33323721-33323991	MPRA-tested enhancer	0.798576	0.941787	ZNF530$ZNF444$ZNF281$SP2$ZNF467$ZNF468$EWSR1-FLI1$ZNF263$ZNF223$SP1$THAP1$ZNF132									ENSG00000184389	ENSG00000184389	4.39233	8.38088e-28
chr1:33335015-33335285	MPRA-tested enhancer	0.804101	2.81442	ZNF320$ZNF263$PRDM9									ENSG00000184389	ENSG00000184389	4.39233	8.38088e-28
chr1:3335794-3336064	MPRA-tested enhancer	0.8925	1.1573	ZNF320$ZNF467$ZNF263$ZNF596$ZNF454$ZNF768	ENSG00000169717
chr1:3365333-3365603	MPRA-tested enhancer	0.887578	0.994633	MAZ$SP2$ZNF467$ZNF468$ZNF263$ZNF132$PATZ1$PRDM9					ENSG00000169717
chr1:3403775-3404045	MPRA-tested enhancer	1.61047	2.32228	ZNF467$EBF1	ENSG00000169717$ENSG00000231630$ENSG00000233234
chr1:3441188-3441458	MPRA-tested enhancer	0.932671	1.17099	ZNF320$EWSR1-FLI1$ZNF460					ENSG00000162591				ENSG00000130762	ENSG00000130762	-1.80626	1.75905e-16
chr1:3458238-3458508	MPRA-tested enhancer	1.43867	1.54195	ZNF530$KLF5$SP4$ZNF444$MAZ$SP2$ZNF467$ZNF468$ZNF263$SP1$ZNF264$SP1$SP1$ZNF273$ASCL1$ZNF483$ZNF132$SP5$ZNF148$PATZ1$PRDM9	ENSG00000158109	ENSG00000158109	-0.725013	7.59727e-15	ENSG00000158109	ENSG00000158109	-0.725013	7.59727e-15	ENSG00000130762	ENSG00000130762	-1.80626	1.75905e-16
chr1:34844897-34845167	MPRA-tested enhancer	0.989456	1.40674	ZNF281$EWSR1-FLI1$ZNF736$TFAP2C$ASCL1$ZNF132$SP5$ZNF148$PRDM9									ENSG00000163866
chr1:3540075-3540345	MPRA-tested enhancer	1.07056	0.962873						ENSG00000162591
chr1:35539215-35539485	MPRA-tested enhancer	0	0
chr1:35935955-35936225	MPRA-tested enhancer	0.731164	0.955182										ENSG00000126070$ENSG00000271914	ENSG00000126070	1.42301	2.38056e-42
chr1:3594724-3594994	MPRA-tested enhancer	0	0	ZNF530$ZNF444$ZNF37A$EWSR1-FLI1$ZNF263$ZNF132
chr1:3598235-3598505	MPRA-tested enhancer	1.05115	1.91247	ZNF320$SP2$ZNF132									ENSG00000162591
chr1:36115195-36115465	MPRA-tested enhancer	1.94155	1.89129	ZNF543$ZNF530$TFAP2A$ZNF444$ZNF93$MAZ$ZSCAN22$ZNF467$ZNF468$ZNF263$ZNF223$ZNF264$ZNF736$TFAP2C$ZNF132$SP5$ZNF148$PATZ1$PRDM9$ZNF460									ENSG00000171812	ENSG00000171812	-3.70174	9.21152e-23
chr1:36203875-36204145	MPRA-tested enhancer	0	0	ZNF444$ZNF281$ZNF467$ZNF468$EWSR1-FLI1$ZNF263$SP1$ZNF736$ZNF580$ASCL1$SP5$PRDM9
chr1:36240335-36240605	MPRA-tested enhancer	1.19829	2.23253	ZNF467$EWSR1-FLI1$ZNF263$ZNF132									ENSG00000054118	ENSG00000054118	-0.597825	1.53903e-18
chr1:36302575-36302845	MPRA-tested enhancer	0.92949	1.10711	ZNF132	ENSG00000142694	ENSG00000142694	-1.66824	7.09682e-13					ENSG00000214193
chr1:36374535-36374805	MPRA-tested enhancer	1.26942	1.6551	MAZ$ZNF281$ZNF467$ZNF468$ZNF263$ASCL1$ZNF148$PRDM9									ENSG00000196182
chr1:36440123-36440393	MPRA-tested enhancer	0.90938	1.82074	ZNF320$ZNF530$ZNF444$ZNF281$ZNF467$ZNF468$ZNF263$SP1$ZNF148$PRDM9									ENSG00000116885	ENSG00000116885	1.43438	9.1081e-23
chr1:36471995-36472265	MPRA-tested enhancer	0.733619	0.866706	ZNF320$ZNF543$KLF5$SP4$ZNF444$MAZ$ZNF281$ZNF467$ZNF468$ZNF860$ZNF263$SP1$ZNF264$SP1$ZNF736$SP1$TFAP2C$ZNF454$ASCL1$SP5$ZNF148$PATZ1$PRDM9					ENSG00000163874	ENSG00000163874	-1.04811	2.22868e-15	ENSG00000119535$ENSG00000116898	ENSG00000116898	-1.6706	3.95154e-59
chr1:36517415-36517685	MPRA-tested enhancer	1.40467	2.06585	ZNF263$ZNF148$PATZ1	ENSG00000163874	ENSG00000163874	-1.04811	2.22868e-15
chr1:36521035-36521305	MPRA-tested enhancer	1.22393	2.38235	ZNF320$ZNF530$ZNF263$TFAP2C$ZNF132$PKNOX1$PBX3$EBF1$EBF1	ENSG00000163874	ENSG00000163874	-1.04811	2.22868e-15
chr1:37479575-37479845	MPRA-tested enhancer	1.92095	1.71522	ZNF320$ZNF530$KLF5$SP4$ZNF444$KLF15$MAZ$ZNF281$SP2$ZNF467$KLF4$ZNF468$ZNF263$SP1$ZNF264$SP1$SP1$ZNF132$SP5$ZNF148$PATZ1$PRDM9$EGR1									ENSG00000163874	ENSG00000163874	-1.04811	2.22868e-15
chr1:37672535-37672805	MPRA-tested enhancer	1.0428	1.49638	ZNF223$ZNF132									ENSG00000134690	ENSG00000134690	-0.57124	0.000163351
chr1:3777175-3777445	MPRA-tested enhancer	0.774064	1.08652	ZNF320$ZNF468$ZNF223$ZNF736$ZNF273$ZNF132									ENSG00000130764$ENSG00000235169	ENSG00000130764	-0.888514	6.17132e-23
chr1:38000515-38000785	POSCTRL	2.20404	1.01515	ZNF281$KLF4$ZNF263$ZNF264$SP1$ZNF671$PRDM9									ENSG00000183520$ENSG00000183386$ENSG00000183431	ENSG00000183520$ENSG00000183386$ENSG00000183431	-1.06498599708373$-1.20878747195434$-1.01919878653023	4.13945480148006e-38$1.7438721248636802e-14$6.72647117051855e-24
chr1:38009342-38009612	MPRA-tested enhancer	1.07319	1.11937	ZNF444$ZNF281$SP2$ZNF467$ZNF132									ENSG00000183520$ENSG00000183386$ENSG00000183431	ENSG00000183520$ENSG00000183386$ENSG00000183431	-1.06498599708373$-1.20878747195434$-1.01919878653023	4.13945480148006e-38$1.7438721248636802e-14$6.72647117051855e-24
chr1:38016068-38016338	MPRA-tested enhancer	0	0	ZNF320$ZNF543$SP4$ZNF444$MAZ$ZNF281$SP2$ZNF467$ZNF468$EWSR1-FLI1$ZNF263$ZNF223$ZNF264$SP1$SP1$ZNF132$SP5$ZNF148$PRDM9
chr1:38063935-38064205	MPRA-tested enhancer	1.86347	0.799217	ZNF543$KLF5$SP4$ZNF444$MAZ$ZNF281$SP2$ZNF467$ZNF468$ZNF263$SP1$ZNF264$SP1$SP1$ZNF132$SP5$ZNF148$PATZ1									ENSG00000224592$ENSG00000185668	ENSG00000224592$ENSG00000185668	1.27059737268964$-2.18789768016327	2.76951541189397e-06$2.73269273448028e-12
chr1:38485651-38485921	MPRA-tested enhancer	0.755154	1.806	ZNF467$KLF4$ZNF263$ZNF580$PRDM9									ENSG00000238063
chr1:39646535-39646805	MPRA-tested enhancer	0.825401	1.05956	ZNF530$ZNF467$ZNF468$ASCL1$ZNF132									ENSG00000163909
chr1:39892695-39892965	MPRA-tested enhancer	0.564708	0.689571	ZNF444$EWSR1-FLI1$ZNF263$ZNF132$PRDM9									ENSG00000116990$ENSG00000043514	ENSG00000043514	0.379081	3.87172e-06
chr1:40308289-40308559	MPRA-tested enhancer	0.694194	1.4439	ZNF467$THAP1$ZNF132$SP5$PRDM9					ENSG00000117000				ENSG00000049089
chr1:40648235-40648505	MPRA-tested enhancer	0.867308	1.83501	ZNF467$EWSR1-FLI1$ZNF263$ZNF132$PRDM9									ENSG00000117016	ENSG00000117016	-0.459046	0.000116474
chr1:40659155-40659425	MPRA-tested enhancer	0	0	ZNF320$KLF5$ZNF444$ZNF467$KLF4$ZNF468$EWSR1-FLI1$ZNF263$SP1$ZNF189$ZNF132$PRDM9
chr1:40701915-40702185	MPRA-tested enhancer	0	0
chr1:40754380-40754650	MPRA-tested enhancer	1.16891	2.48625	ZNF467$EWSR1-FLI1$ZNF263$ZNF132	ENSG00000171960	ENSG00000171960	-0.921818	8.19106e-25
chr1:40765469-40765739	MPRA-tested enhancer	1.02303	2.31637	EWSR1-FLI1$THAP1									ENSG00000117013	ENSG00000117013	-1.59236	4.68003e-15
chr1:40769865-40770135	MPRA-tested enhancer	0.867674	1.09424	CTCF$ZNF611$ZNF263$ZNF223$ZNF132$TP53$PRDM9$TP63									ENSG00000117013	ENSG00000117013	-1.59236	4.68003e-15
chr1:40769928-40770198	MPRA-tested enhancer	0.97465	1.44141	CTCF$ZNF611$ZNF223$TP53$TP63									ENSG00000117013	ENSG00000117013	-1.59236	4.68003e-15
chr1:41024995-41025265	MPRA-tested enhancer	0.832175	1.58505	ZNF543$ZNF444$ZNF281$ZNF467$ZNF468$SP1$THAP1$RFX2$TFAP2C$ZNF263$ZNF132$SP5									ENSG00000171790	ENSG00000171790	4.05436	2.55525e-30
chr1:41342115-41342385	MPRA-tested enhancer	1.58693	1.4813	ZNF93$PRDM9									ENSG00000204060
chr1:41372295-41372565	MPRA-tested enhancer	1.08197	0.977071	ZNF530$TFAP2A$KLF5$ZNF444$MYOG$MAZ$ZNF281$SP2$ZNF467$ZNF468$ZNF263$SP1$ZNF544$SP1$THAP1$ZNF736$NFIX$ZNF491$TFAP2C$ZNF273$ASCL1$ZNF132$SP5$ZNF195$ZNF148$PATZ1$NFIB$PRDM9									ENSG00000204060
chr1:41474695-41474965	MPRA-tested enhancer	0.975253	1.05509	ASCL1$MYOG$ZNF264$ZNF425$ZNF273$ASCL1$ZNF132$ZNF519$ZNF460									ENSG00000127129	ENSG00000127129	-2.95185	1.66306e-07
chr1:41521855-41522125	MPRA-tested enhancer	1.28047	0.902775	ZNF467$ZNF468$EWSR1-FLI1$ZNF264$ZNF736$ZNF132$ZNF148$PATZ1$PRDM9					ENSG00000197273
chr1:42046695-42046965	MPRA-tested enhancer	0.957575	1.86918	ZNF468$ZNF273$ASCL1$ZNF519									ENSG00000127124	ENSG00000127124	2.50436	3.4573e-24
chr1:42177555-42177825	MPRA-tested enhancer	0.721547	0.644794	ZNF263$ZNF132$PRDM9									ENSG00000197273
chr1:42348535-42348805	MPRA-tested enhancer	0	0	RFX1$RFX3$RFX4$RFX2$RFX2$RFX3$RFX3$RFX5
chr1:42692310-42692580	MPRA-tested enhancer	1.30397	2.59979										ENSG00000065978$ENSG00000234917	ENSG00000065978$ENSG00000234917	-1.20363838741218$1.94628282533344	1.85974395687106e-22$1.80507404170773e-21
chr1:42811330-42811600	MPRA-tested enhancer	0.934983	1.22835	ZNF273$ASCL1									ENSG00000164010$ENSG00000177868	ENSG00000164010$ENSG00000177868	0.454564402348249$-0.285874055743412	4.13548037704361e-07$0.0001618074749407
chr1:42967135-42967405	MPRA-tested enhancer	2.76314	2.19318	KLF5$SP2$ZNF273$ZNF132$PATZ1									ENSG00000227533$ENSG00000117394	ENSG00000227533$ENSG00000117394	0.753261222164975$-1.74816403097315	0.0030388967349203$3.62959311922498e-18
chr1:42973335-42973605	MPRA-tested enhancer	0.759042	1.02793										ENSG00000227533$ENSG00000117394	ENSG00000227533$ENSG00000117394	0.753261222164975$-1.74816403097315	0.0030388967349203$3.62959311922498e-18
chr1:43129475-43129745	MPRA-tested enhancer	1.05458	1.67036	ZNF263$ZNF454$PRDM9									ENSG00000186973	ENSG00000186973	1.49352	4.8197e-06
chr1:43352615-43352885	MPRA-tested enhancer	1.05101	1.56898	MAFK$RREB1$ZNF281$ZNF467$ZNF736$ZNF580									ENSG00000066322$ENSG00000117399$ENSG00000117400	ENSG00000066322$ENSG00000117399$ENSG00000117400	-1.05962797800704$-1.06252427181297$-1.30893268407695	1.4249250517972198e-29$3.75201770172251e-10$9.74441524374795e-07
chr1:43382255-43382525	MPRA-tested enhancer	0	0	ZNF444$ZNF281$SP2$ZNF467$ZNF468$ZNF263$SP1$ZNF736$ZNF580$ASCL1$ZNF132$ZKSCAN5$SP5$ZNF148$PRDM9
chr1:43437421-43437691	MPRA-tested enhancer	3.52806	2.28792	ZNF530$ZNF444$ZNF467$ZNF468$ZNF263$ZNF263$ZNF132$SP5									ENSG00000178922
chr1:43996315-43996585	MPRA-tested enhancer	0.946249	2.23574	ZNF467$ZNF263$ZNF132$SP5$PRDM9$EBF1	ENSG00000230615$ENSG00000196517	ENSG00000230615$ENSG00000196517	0.989150658968019$-0.967604663241457	3.18800504364731e-05$2.2284229337231e-07	ENSG00000230615$ENSG00000196517	ENSG00000230615$ENSG00000196517	0.989150658968019$-0.967604663241457	3.18800504364731e-05$2.2284229337231e-07	ENSG00000159214$ENSG00000117411	ENSG00000117411	-0.746668	2.60289e-10
chr1:44017035-44017305	MPRA-tested enhancer	0.941413	1.39841	ZNF530$ZNF444$SP2$ZNF467$ZNF468$ZNF263$ZNF132$ZNF148$PATZ1$PRDM9									ENSG00000230615$ENSG00000196517	ENSG00000230615$ENSG00000196517	0.989150658968019$-0.967604663241457	3.18800504364731e-05$2.2284229337231e-07
chr1:44019635-44019905	MPRA-tested enhancer	0.880602	0.929156	ZNF320$ZNF530$ZNF444$ZNF37A$ZNF281$SP2$ZNF467$ZNF468$ZNF263$ZNF273$ASCL1$ZNF132$SP5$ZNF148$PRDM9									ENSG00000230615$ENSG00000196517	ENSG00000230615$ENSG00000196517	0.989150658968019$-0.967604663241457	3.18800504364731e-05$2.2284229337231e-07
chr1:44036396-44036666	POSCTRL	0.757231	1.00442	ZNF263$ZNF264$ZNF519									ENSG00000230615$ENSG00000196517	ENSG00000230615$ENSG00000196517	0.989150658968019$-0.967604663241457	3.18800504364731e-05$2.2284229337231e-07
chr1:44650295-44650565	MPRA-tested enhancer	0.996085	1.54177	ZNF462$ZNF467$ZNF263$ZNF780A$ZNF273	ENSG00000178028
chr1:44722035-44722305	MPRA-tested enhancer	0.916823	1.86095	ZNF530									ENSG00000142945	ENSG00000142945	-0.665492	3.55738e-06
chr1:45297735-45298005	MPRA-tested enhancer	1.22088	1.67713	ZNF281$ZNF467$SP1$RFX1$RFX2$RFX3$EGR1	ENSG00000126088$ENSG00000126107	ENSG00000126088$ENSG00000126107	-1.35265649266994$-0.827654644196401	5.04542900070043e-59$4.45804649717517e-25	ENSG00000126088$ENSG00000126107$ENSG00000142945	ENSG00000126088$ENSG00000126107$ENSG00000142945	-1.35265649266994$-0.827654644196401$-0.665492313582063	5.04542900070043e-59$4.45804649717517e-25$3.55737664151251e-06	ENSG00000281912$ENSG00000162415	ENSG00000281912$ENSG00000162415	1.00909579271669$1.27728246472342	5.30001085800651e-11$2.74995882352281e-19
chr1:45334895-45335165	MPRA-tested enhancer	1.0292	3.68692		ENSG00000117425	ENSG00000117425	1.37899	4.30619e-10					ENSG00000132773$ENSG00000132781$ENSG00000186603	ENSG00000132773$ENSG00000132781$ENSG00000186603	-0.983687399411861$-0.679296251314078$-3.34377708437929	1.08472524018756e-13$2.1924612625444002e-16$3.7044797598399e-39
chr1:45613264-45613534	MPRA-tested enhancer	1.00882	1.29934	ZFP64$ZNF736$TP63$ZNF560$ZNF460									ENSG00000159588	ENSG00000159588	1.2827	4.41657e-19
chr1:45622255-45622525	MPRA-tested enhancer	1.26371	2.27541	ZNF467$NR2C2$SP5									ENSG00000159588	ENSG00000159588	1.2827	4.41657e-19
chr1:45694518-45694788	MPRA-tested enhancer	0.686651	0.705428	ZNF263									ENSG00000159596$ENSG00000159592	ENSG00000159596$ENSG00000159592	-1.35671225458096$-0.602128891832364	3.25807832048722e-82$5.9668182250641404e-15
chr1:46183235-46183505	MPRA-tested enhancer	0.723029	0.862785	ADNP									ENSG00000171357$ENSG00000250719$ENSG00000117472$ENSG00000278139	ENSG00000278139	1.72149	4.75344e-23
chr1:46221795-46222065	MPRA-tested enhancer	0.993149	1.02738	ZNF320$ZNF530$ZNF444$ZNF281$ZNF467$KLF4$ZNF468$ZNF263$SP1$ZNF780A$ZNF132$PRDM9									ENSG00000171357$ENSG00000085998	ENSG00000085998	0.312171	6.30855e-05
chr1:46286074-46286344	MPRA-tested enhancer	3.12894	1.56794	CTCF$MYOG$ZNF263$ASCL1									ENSG00000173660$ENSG00000132128	ENSG00000173660	-2.07317	1.2062e-75
chr1:47323495-47323765	MPRA-tested enhancer	0.918365	0.74529	ZNF263									ENSG00000162368$ENSG00000123473	ENSG00000162368$ENSG00000123473	-0.548535371771437$-0.374162288060403	8.47637587454834e-08$0.007103002807517
chr1:47812935-47813205	MPRA-tested enhancer	1.03394	1.37945	ASCL1$MYOG$RFX4$THAP1$ZNF273$ASCL1									ENSG00000225028
chr1:47823083-47823353	MPRA-tested enhancer	0.959186	1.17398	ZNF467$ZNF132$PRDM9$ZNF460									ENSG00000225028
chr1:47831055-47831325	MPRA-tested enhancer	0.613628	1.19591	SP1									ENSG00000225028
chr1:51984995-51985265	MPRA-tested enhancer	1.62178	1.34995	ZNF468									ENSG00000169213	ENSG00000169213	-0.943049	7.12925e-07
chr1:52348715-52348985	MPRA-tested enhancer	0.903525	2.01018	MYOG$ASCL1									ENSG00000154222	ENSG00000154222	0.341876	3.49572e-07
chr1:52351015-52351285	MPRA-tested enhancer	0	0
chr1:52518336-52518606	MPRA-tested enhancer	0	0	MAZ$ZNF467$THRA
chr1:52665415-52665685	MPRA-tested enhancer	0.776871	0.83889	ZNF444$ZNF436$ZNF281$ZNF467$ZNF263$ZNF132$PRDM9					ENSG00000085840	ENSG00000085840	-1.33211	3.41243e-12
chr1:52679115-52679385	MPRA-tested enhancer	0.763813	1.22236	ZNF543$ZNF530$KLF5$SP4$ZNF444$ZNF462$MAZ$ZNF281$SP2$ZNF467$ZNF468$ZNF263$SP1$ZNF264$SP1$SP1$TFAP2C$ZNF132$SP5$ZNF148$PATZ1$PRDM9									ENSG00000162377	ENSG00000162377	-1.53231	1.54816e-25
chr1:53049617-53049887	MPRA-tested enhancer	0.522124	1.52462	ZNF467$ZNF263									ENSG00000174348
chr1:53462855-53463125	MPRA-tested enhancer	0.962905	1.6494	ZNF530$THAP1$ZNF736									ENSG00000143006	ENSG00000143006	-3.85152	5.76731e-06
chr1:53901335-53901605	MPRA-tested enhancer	0.900154	0.929566	RFX1$RFX3$RFX4$RFX1$RFX2$RFX2$RFX3$RFX3$RFX5									ENSG00000211452$ENSG00000058799	ENSG00000211452$ENSG00000058799	-3.9095008481434$-0.545756761873412	1.09059962769829e-06$1.61134175370448e-21
chr1:53956855-53957125	MPRA-tested enhancer	0.91264	0.584893	ZNF132$PRDM9									ENSG00000116212$ENSG00000081870	ENSG00000116212$ENSG00000081870	-1.05213493863287$-0.389309925811767	1.23812176068319e-70$3.82886853686551e-05
chr1:54069835-54070105	MPRA-tested enhancer	0.803734	1.20888	PLAG1$ZNF37A$ZNF467$ZNF263$ASCL1$EBF1	ENSG00000162398$ENSG00000006555$ENSG00000162396$ENSG00000235741	ENSG00000006555$ENSG00000162396	-1.62817584029048$-0.427555292830736	3.4989387770936e-05$1.56014751597673e-05	ENSG00000162398$ENSG00000006555$ENSG00000232245$ENSG00000157216	ENSG00000006555$ENSG00000157216	-1.62817584029048$0.476936389325728	3.4989387770936e-05$0.0016671993694869	ENSG00000116205$ENSG00000116209	ENSG00000116205$ENSG00000116209	0.607967825981184$-0.393530032103142	4.46179771083577e-19$0.0001186045698191
chr1:54096875-54097145	MPRA-tested enhancer	0.872769	0.80143	ZNF436$ZNF281$PRDM9	ENSG00000006555	ENSG00000006555	-1.62818	3.49894e-05	ENSG00000157216	ENSG00000157216	0.476936	0.0016672
chr1:54173755-54174025	MPRA-tested enhancer	1.67435	1.54554	ZNF530$KLF5$ZNF444$ZNF436$MAZ$ZNF281$SP2$ZNF467$ZNF468$ZNF263$SP1$SP1$RFX1$RFX2$ZFP14$ZNF529$ZNF132$RFX3$SP5$ZNF148$PATZ1									ENSG00000248835$ENSG00000116221$ENSG00000157211	ENSG00000116221$ENSG00000157211	-1.17262482442217$2.43694666283086	5.36504240719458e-29$2.23681108313841e-19
chr1:54180975-54181245	MPRA-tested enhancer	0.939542	1.10123	ZNF530$ZNF444$MYOG$MAZ$ZNF281$SP2$ZNF467$ZNF468$EWSR1-FLI1$ZNF263$THAP1$ZNF263$ZNF132$SP5$ZNF148$PRDM9									ENSG00000248835$ENSG00000116221$ENSG00000215883$ENSG00000256407	ENSG00000116221$ENSG00000256407	-1.17262482442217$0.531224944850167	5.36504240719458e-29$2.3774806714925103e-09
chr1:54465335-54465605	MPRA-tested enhancer	1.89029	1.90123	ZNF444$ZNF281$SP2$ZNF467$ZNF468$ZNF263$ZNF263$SP5$ZNF148$PATZ1$PRDM9					ENSG00000232245$ENSG00000157216	ENSG00000157216	0.476936	0.0016672
chr1:54766795-54767065	MPRA-tested enhancer	0.463537	0.606396	ZNF273									ENSG00000162396	ENSG00000162396	-0.427555	1.56015e-05
chr1:55584935-55585205	MPRA-tested enhancer	1.92114	1.70099	ZNF530$KLF5$ZNF444$ZNF281$SP2$ZNF467$KLF4$ZNF468$ZNF263$SP1$SP1$ZNF132$ZNF148$PATZ1$PRDM9$EGR1									ENSG00000234810
chr1:55931455-55931725	MPRA-tested enhancer	2.21444	1.6414	ZNF132									ENSG00000233079$ENSG00000230250
chr1:56396775-56397045	MPRA-tested enhancer	1.58561	2.68431	PRDM9									ENSG00000223956
chr1:56494395-56494665	MPRA-tested enhancer	0.645351	0.670164	THAP1	ENSG00000143001	ENSG00000143001	-3.26493	6.73438e-10
chr1:56845035-56845305	MPRA-tested enhancer	0.524257	0.931786										ENSG00000157131
chr1:58340195-58340465	MPRA-tested enhancer	1.56065	2.38553	EWSR1-FLI1$ZNF263$ZNF132	ENSG00000157131
chr1:58773410-58773680	MPRA-tested enhancer	0.977409	2.01511	ASCL1									ENSG00000234807$ENSG00000177606
chr1:5888638-5888908	MPRA-tested enhancer	1.44773	2.03602		ENSG00000196581$ENSG00000169598$ENSG00000116198	ENSG00000169598$ENSG00000116198	-0.364468449990822$0.50098126879087	3.43614633654584e-06$1.0130159488607598e-11
chr1:5923395-5923665	MPRA-tested enhancer	0.792374	0.918146	ZNF263$ZNF132	ENSG00000236423$ENSG00000198912	ENSG00000236423$ENSG00000198912	0.603632978613809$-0.394372426221115	0.0059418620750145$1.35992728185026e-13
chr1:59669649-59669919	POSCTRL	1.03642	1.54506		ENSG00000272226$ENSG00000234807				ENSG00000234807$ENSG00000177606
chr1:59669835-59670105	MPRA-tested enhancer	1.36261	5.93836		ENSG00000272226$ENSG00000234807				ENSG00000234807$ENSG00000177606
chr1:59682435-59682705	MPRA-tested enhancer	0.972789	1.25934	ZNF263$ZNF223$ZNF780A	ENSG00000234807$ENSG00000177606$ENSG00000283445				ENSG00000234807$ENSG00000177606
chr1:59690986-59691256	MPRA-tested enhancer	1.18072	2.64384	ZNF263$ADNP$PRDM9	ENSG00000234807$ENSG00000177606$ENSG00000283445				ENSG00000272226$ENSG00000234807$ENSG00000177606$ENSG00000283445$ENSG00000162601	ENSG00000162601	-0.44213	8.98937e-07
chr1:5972115-5972385	MPRA-tested enhancer	1.05493	1.20107	ZNF530	ENSG00000196581$ENSG00000226374$ENSG00000233304$ENSG00000236423$ENSG00000198912	ENSG00000236423$ENSG00000198912	0.603632978613809$-0.394372426221115	0.0059418620750145$1.35992728185026e-13					ENSG00000069424	ENSG00000069424	1.05472	1.10377e-14
chr1:5973815-5974085	MPRA-tested enhancer	1.48485	1.73427	ZNF467	ENSG00000196581$ENSG00000226374$ENSG00000233304$ENSG00000236423$ENSG00000198912	ENSG00000236423$ENSG00000198912	0.603632978613809$-0.394372426221115	0.0059418620750145$1.35992728185026e-13					ENSG00000069424$ENSG00000131697	ENSG00000069424$ENSG00000131697	1.05472053863711$1.16759065919374	1.1037661888356e-14$1.6576784862350201e-15
chr1:6008792-6009062	MPRA-tested enhancer	0.816666	1.14048	ZNF530$ZNF444$ZNF263$ZNF736$RFX2$ZNF132$PRDM9									ENSG00000069424$ENSG00000131697	ENSG00000069424$ENSG00000131697	1.05472053863711$1.16759065919374	1.1037661888356e-14$1.6576784862350201e-15
chr1:60875292-60875562	MPRA-tested enhancer	0.838157	1.48674	ADNP									ENSG00000162599$ENSG00000231252	ENSG00000162599$ENSG00000231252	2.51374421186208$2.51441371141358	3.62822433079583e-06$4.4343912790751e-06
chr1:61746840-61747110	MPRA-tested enhancer	0.757878	5.20758	MAFG::NFE2L1$BACH2$MAF::NFE2									ENSG00000132849$ENSG00000271200	ENSG00000132849	-1.29031	1.17652e-06
chr1:62338155-62338425	MPRA-tested enhancer	0.710323	0.798938	TFAP2A$ZNF284$MAZ$TFAP2C$TFAP2A$ZNF132									ENSG00000132854
chr1:6273015-6273285	MPRA-tested enhancer	1.03886	0.797403	ZNF530$ZNF467$ZNF132$ZNF148$PRDM9	ENSG00000097021	ENSG00000097021	-1.52017	1.82475e-22	ENSG00000187017$ENSG00000069812	ENSG00000187017	-3.44206	4.51231e-20	ENSG00000158292
chr1:6335815-6336085	MPRA-tested enhancer	0.936484	1.46023	RFX1$ZNF320$RFX3$RFX4$RFX2$RFX2$ASCL1$RFX3$RFX5					ENSG00000158292$ENSG00000173673	ENSG00000173673	-3.54629	4.29363e-11
chr1:6338755-6339025	MPRA-tested enhancer	3.87126	1.07856	RFX1$ZNF320$ZNF543$ZNF530$RFX3$ZNF444$MAZ$ZNF281$SP2$ZNF467$ZNF468$RFX4$EWSR1-FLI1$ZNF263$SP1$RFX2$RFX2$ZNF132$RFX3$ZNF148$PATZ1$RFX5$PRDM9$EGR1					ENSG00000158292$ENSG00000173673	ENSG00000173673	-3.54629	4.29363e-11
chr1:6358935-6359205	MPRA-tested enhancer	1.53922	2.67948	RFX1$ZNF320$ZNF530$RFX3$KLF5$ZNF444$ZNF281$SP2$ZNF467$KLF4$ZNF468$RFX4$EWSR1-FLI1$ZNF263$SP1$SP1$RFX2$RFX2$TFAP2C$ZNF273$ZNF132$RFX3$ZNF148$PATZ1$PRDM9$EGR1					ENSG00000097021	ENSG00000097021	-1.52017	1.82475e-22
chr1:63756895-63757165	MPRA-tested enhancer	1.14821	1.33676	ADNP									ENSG00000185483	ENSG00000185483	-3.00528	4.6588e-34
chr1:63779295-63779565	MPRA-tested enhancer	0.83586	1.38419	ZNF320$ZNF530$SP4$ZNF444$MAZ$ZNF281$SP2$ZNF467$ZNF468$EWSR1-FLI1$ZNF263$SP1$ZNF264$SP1$SP1$ZNF273$ZNF580$ZNF132$SP5$ZNF148$PATZ1$PRDM9$EGR1									ENSG00000185483	ENSG00000185483	-3.00528	4.6588e-34
chr1:63782695-63782965	MPRA-tested enhancer	0.664946	1.12354	ZNF273									ENSG00000185483	ENSG00000185483	-3.00528	4.6588e-34
chr1:63787955-63788225	MPRA-tested enhancer	1.19587	1.58845	ZNF263									ENSG00000185483	ENSG00000185483	-3.00528	4.6588e-34
chr1:64479955-64480225	MPRA-tested enhancer	1.0775	1.94111	ZNF132$PRDM9									ENSG00000158966	ENSG00000158966	1.03191	8.11695e-05
chr1:64481395-64481665	MPRA-tested enhancer	0.585302	1.94952	ZNF586$ZNF132									ENSG00000158966	ENSG00000158966	1.03191	8.11695e-05
chr1:68111265-68111535	MPRA-tested enhancer	1.74618	4.01267	ZNF263	ENSG00000197568
chr1:68464975-68465245	MPRA-tested enhancer	1.1602	2.59311	ZNF263$TFAP2C									ENSG00000116745
chr1:69055185-69055455	MPRA-tested enhancer	4.45526	3.66939	TP53$TP53$TP63									ENSG00000223883	ENSG00000223883	2.96459	1.81206e-18
chr1:70458215-70458485	MPRA-tested enhancer	2.03897	1.15613										ENSG00000271992
chr1:7574395-7574665	MPRA-tested enhancer	1.22982	1.37079		ENSG00000007923	ENSG00000007923	-1.0244	1.43288e-26
chr1:7630475-7630745	MPRA-tested enhancer	0.872416	0.839172	ZNF320$ZNF462$ZSCAN22$ZNF281$SP1$ZNF580$PRDM9	ENSG00000228750
chr1:7631574-7631844	MPRA-tested enhancer	1.0585	1.56705	ZNF530$ZNF444$ZNF281$ZNF467$ZNF468$ZNF263$SP1$ZNF132$PRDM9	ENSG00000228750
chr1:7638135-7638405	MPRA-tested enhancer	1.44267	1.3105	ZNF263$ZNF132$PRDM9	ENSG00000228750				ENSG00000228750
chr1:7651255-7651525	MPRA-tested enhancer	1.44827	1.84823	RFX1$RFX3$ZNF467$RFX4$ZNF263$RFX2$RFX2$ZNF454$ASCL1$RFX3$RFX5	ENSG00000228750				ENSG00000171735$ENSG00000228750$ENSG00000007923	ENSG00000171735$ENSG00000007923	0.68467430046157$-1.02440168257687	5.77558430498728e-07$1.43287580193461e-26
chr1:7666393-7666663	MPRA-tested enhancer	1.12236	2.45432	ZNF736$TFAP2C					ENSG00000049245	ENSG00000049245	-0.738262	4.45703e-24
chr1:7695135-7695405	MPRA-tested enhancer	1.57123	2.15249	SP4$ZNF444$MAZ$ZNF467$ZNF263$SP1$ZNF264$SP1$SP1$ZNF132$SP5$ZNF148$PATZ1$PRDM9									ENSG00000269978$ENSG00000270035$ENSG00000270171	ENSG00000269978$ENSG00000270035$ENSG00000270171	2.8730948634777$2.6516672691752$2.52251894228223	1.6340193702565402e-46$2.16499943820115e-34$5.98077229889781e-16
chr1:7720975-7721245	MPRA-tested enhancer	0.795427	1.45853	ZNF320					ENSG00000171735	ENSG00000171735	0.684674	5.77558e-07	ENSG00000269978	ENSG00000269978	2.87309	1.63402e-46
chr1:7766306-7766576	MPRA-tested enhancer	0	0
chr1:79328044-79328314	MPRA-tested enhancer	1.15644	0.43638	ZNF132									ENSG00000235011$ENSG00000282898
chr1:8113935-8114205	MPRA-tested enhancer	1.11528	2.25455	ZNF530$ZNF462$EWSR1-FLI1$ZNF132					ENSG00000233645$ENSG00000227634
chr1:81832624-81832894	MPRA-tested enhancer	1.16578	0.989894	ZNF530$ZNF273	ENSG00000233008
chr1:8239675-8239945	MPRA-tested enhancer	1.87717	1.06798	ZNF444$MAZ$ZNF281$SP2$ZNF467$ZNF468$ZFP64$ZNF263$SP1$ZNF264$SP1$TFAP2C$SP5$ZNF148$PATZ1$PRDM9$EGR1									ENSG00000233645
chr1:84398795-84399065	MPRA-tested enhancer	1.01153	1.75648										ENSG00000137976
chr1:8455915-8456185	MPRA-tested enhancer	0.917066	2.19973						ENSG00000142599	ENSG00000142599	0.994662	1.91639e-10
chr1:84583775-84584045	MPRA-tested enhancer	1.18518	1.89153	ZNF444$ZSCAN22$ZNF281$SP2$ZNF467$ZNF468$ZNF263$SP1$SP1$SP5$ZNF148$PATZ1									ENSG00000117151
chr1:85607315-85607585	MPRA-tested enhancer	8.66555	1.42378	ZNF444$ZNF281$EWSR1-FLI1$ZNF263$ZNF736									ENSG00000230285
chr1:8602895-8603165	MPRA-tested enhancer	0.868718	0.818691	ZNF444$ZNF467$ZNF263$ZNF132					ENSG00000142599	ENSG00000142599	0.994662	1.91639e-10
chr1:86933895-86934165	MPRA-tested enhancer	0.720595	0.803996	ZNF468$EWSR1-FLI1$ZNF132$SP5$PRDM9									ENSG00000153936$ENSG00000183291	ENSG00000183291	-1.70389	1.10224e-69
chr1:8727975-8728245	MPRA-tested enhancer	1.05446	1.41852	ZNF132					ENSG00000228423$ENSG00000142599	ENSG00000228423$ENSG00000142599	4.30991987872518$0.994661511200124	1.43418803699132e-57$1.91639167867822e-10
chr1:87356755-87357025	POSCTRL	1.08338	4.01267	TFAP2A$TFAP2C									ENSG00000227290
chr1:8802375-8802645	MPRA-tested enhancer	0.67565	1.6886	ZNF284									ENSG00000228423$ENSG00000142599	ENSG00000228423$ENSG00000142599	4.30991987872518$0.994661511200124	1.43418803699132e-57$1.91639167867822e-10
chr1:8829815-8830085	MPRA-tested enhancer	0.699701	1.02988	SP4$ZNF444$MAZ$ZNF281$ZNF467$ZNF468$EWSR1-FLI1$ZNF263$ZNF264$SP1$SP1$ZNF263$ZNF132$SP5$ZNF148$PATZ1$PRDM9									ENSG00000142599	ENSG00000142599	0.994662	1.91639e-10
chr1:8869245-8869515	MPRA-tested enhancer	1.72065	3.02088	ZNF530$ZNF444$ZNF281$SP2$ZNF467$ZNF468$ZNF223									ENSG00000074800	ENSG00000074800	-2.83575	3.68481e-93
chr1:8943415-8943685	MPRA-tested enhancer	0.918031	1.23697	ZNF320$ZNF263$ZNF264$THAP1$ZNF273									ENSG00000131686
chr1:8951355-8951625	MPRA-tested enhancer	17.0015	2.12141	MAZ$ZNF467$EWSR1-FLI1$ZNF263$SP1$ZNF263$ZNF132$PRDM9									ENSG00000131686
chr1:89939155-89939425	MPRA-tested enhancer	0.997853	1.79686	ZNF263$ASCL1$PRDM9									ENSG00000272672	ENSG00000272672	3.71948	7.67214e-46
chr1:9070635-9070905	MPRA-tested enhancer	0.761817	1.08554	ZNF444$RREB1$ZNF467$ZNF580$ZNF132									ENSG00000142583
chr1:9266015-9266285	MPRA-tested enhancer	0.983916	1.43806	ZNF320$ZNF467$ZNF860$ZNF273$PRDM9					ENSG00000235263
chr1:9303035-9303305	MPRA-tested enhancer	0.981267	1.11999	ZNF263$ZNF132									ENSG00000171621	ENSG00000171621	-0.795739	3.29202e-06
chr1:94550755-94551025	MPRA-tested enhancer	0.700487	1.13062	ZNF530$ASCL1									ENSG00000117525
chr1:94589635-94589905	MPRA-tested enhancer	0.993266	1.18316	MAZ$ZNF281$ZNF467$ZNF468$ZNF263$ZNF148									ENSG00000223675
chr1:94593235-94593505	MPRA-tested enhancer	0.851707	1.28485										ENSG00000223675
chr1:94919475-94919745	MPRA-tested enhancer	0.818346	1.03518	ZNF281$SP2$EWSR1-FLI1$ZNF132$PRDM9									ENSG00000117519	ENSG00000117519	-0.315323	0.00884539
chr1:9532795-9533065	MPRA-tested enhancer	0.911151	1.0795	TEAD2$ZNF263$TEAD1									ENSG00000171612	ENSG00000171612	-0.738923	2.82882e-17
chr1:9561515-9561785	MPRA-tested enhancer	0.931552	3.20085	ZNF544$ZNF491$ZNF195					ENSG00000235263
chr1:96598455-96598725	MPRA-tested enhancer	0.90483	1.26156		ENSG00000225206	ENSG00000225206	3.26717	1.57121e-10
chr1:9755495-9755765	MPRA-tested enhancer	0.985021	1.67672	ZNF37A$ZNF263$ZNF273$ZNF132$PRDM9	ENSG00000241563$ENSG00000142657	ENSG00000241563$ENSG00000142657	1.10296670206644$-0.626348872211697	6.6049166626001e-13$2.04495315249736e-12
chr1:98221995-98222265	MPRA-tested enhancer	0.996645	3.02995	ZNF263$ZNF544$RFX1$NFIX$ZNF491$NFIC$RFX3$ZNF195$NFIB									ENSG00000226053	ENSG00000226053	3.64817	1.04498e-16
chr1:9835695-9835965	MPRA-tested enhancer	1.93855	1.41602	ZNF444$ZNF467$ZNF468$EWSR1-FLI1$ZNF273$ASCL1$ZNF132$SP5$PRDM9									ENSG00000171603	ENSG00000171603	0.461118	0.00232316
chr1:9844721-9844991	MPRA-tested enhancer	0.963693	1.14425	ZNF530$ZNF444$MAZ$ZNF281$ZNF467$ZNF468$ZNF263$SP1$ZNF264$SP1$THAP1$ZNF736$TFAP2C$ZNF273$ZNF132$ZNF148$PATZ1$PRDM9$ZNF460									ENSG00000171603	ENSG00000171603	0.461118	0.00232316
chr1:9884028-9884298	MPRA-tested enhancer	0.819885	0.861859	ZNF320$ZNF530$ZNF444$ZNF37A$MYOG$ZNF281$SP2$ZNF467$ZNF468$THAP1$ZNF263$ASCL1$ZNF132$SP5$ZNF148	ENSG00000175279$ENSG00000251503	ENSG00000175279	-0.307483	0.000202918	ENSG00000175279$ENSG00000251503	ENSG00000175279	-0.307483	0.000202918
chr1:9916535-9916805	MPRA-tested enhancer	0.512718	0.824526										ENSG00000178585	ENSG00000178585	-0.768579	4.25792e-06
chr10:100025635-100025905	MPRA-tested enhancer	1.36697	1.73117	ZNF263$ZNF223$ASCL1$PRDM9									ENSG00000107554
chr10:100341015-100341285	MPRA-tested enhancer	0.877598	1.22766	ZNF860$ZSCAN16$ASCL1$ZNF132									ENSG00000099194$ENSG00000107593	ENSG00000099194	-0.689729	0.000392455
chr10:100364915-100365185	MPRA-tested enhancer	1.41119	3.01754	EWSR1-FLI1$THAP1$ZNF132									ENSG00000235823$ENSG00000099194	ENSG00000099194	-0.689729	0.000392455
chr10:100502215-100502485	MPRA-tested enhancer	1.40449	3.5034	ZNF467$ZNF263$ZNF132$PRDM9									ENSG00000075826	ENSG00000075826	1.56646	1.53958e-16
chr10:100502865-100503135	MPRA-tested enhancer	0.641601	0.852828										ENSG00000075826	ENSG00000075826	1.56646	1.53958e-16
chr10:100504215-100504485	MPRA-tested enhancer	0.894027	0.922533	ZNF263									ENSG00000075826	ENSG00000075826	1.56646	1.53958e-16
chr10:100909915-100910185	MPRA-tested enhancer	1.17644	1.94824	ZNF263	ENSG00000166136$ENSG00000255339	ENSG00000166136	-0.507986	1.78955e-11					ENSG00000119906	ENSG00000119906	0.465696	3.3301e-06
chr10:100916905-100917175	MPRA-tested enhancer	1.14132	5.5114	ZNF273									ENSG00000119906	ENSG00000119906	0.465696	3.3301e-06
chr10:100995235-100995505	MPRA-tested enhancer	0	0	KLF5$ZNF444$ZNF281$SP2$ZNF467$KLF4$ZNF263$SP1$SP1$ZNF132$ZNF148$PATZ1
chr10:101305255-101305525	MPRA-tested enhancer	1.18192	2.47049	ZNF530$ZNF281$SP1					ENSG00000166167	ENSG00000166167	0.434786	4.47177e-11	ENSG00000230967$ENSG00000225208
chr10:101394635-101394905	MPRA-tested enhancer	0.790899	0.646842	ZNF483					ENSG00000166167	ENSG00000166167	0.434786	4.47177e-11
chr10:101597535-101597805	MPRA-tested enhancer	1.0582	1.09168	ZNF320$ZNF263$ZNF736									ENSG00000166169	ENSG00000166169	0.256549	0.000705948
chr10:101749355-101749625	MPRA-tested enhancer	1.46286	2.23834	ZNF320$ZNF263					ENSG00000237579
chr10:101938315-101938585	MPRA-tested enhancer	0.841567	1.13507	ZNF530					ENSG00000120049	ENSG00000120049	0.785299	2.26968e-05
chr10:101969439-101969709	MPRA-tested enhancer	0.74797	1.35143						ENSG00000120049	ENSG00000120049	0.785299	2.26968e-05
chr10:101993938-101994208	MPRA-tested enhancer	0.842896	0.824148	ZNF263					ENSG00000120049	ENSG00000120049	0.785299	2.26968e-05
chr10:102334155-102334425	MPRA-tested enhancer	1.31531	1.4212	PRDM9					ENSG00000107862$ENSG00000107859$ENSG00000119915	ENSG00000107862$ENSG00000119915	0.533631305203552$-1.46086193846124	1.5784664761379e-08$0.0014079365495631
chr10:102425515-102425785	MPRA-tested enhancer	0.896934	0.923683	ZNF320$REST$ZNF530$ZNF444$ZNF281$ZNF467$KLF4$ZNF468$SP1$ZNF132					ENSG00000138111	ENSG00000138111	-0.663489	0.000276108	ENSG00000107874$ENSG00000107872$ENSG00000059915	ENSG00000107872$ENSG00000059915	-0.624190249540544$1.73506352023312	6.6130083986117e-07$2.9094420034242e-13
chr10:102476631-102476901	MPRA-tested enhancer	0.929967	1.5858	ZNF530$ZNF444$MAZ$SP2$ZNF467$ZNF468$ZNF263$THAP1$ZNF273$ZNF132$SP5$ZNF148$PATZ1$PRDM9$EGR1	ENSG00000077150	ENSG00000077150	-0.675764	3.05911e-05	ENSG00000077150$ENSG00000119915$ENSG00000166197	ENSG00000077150$ENSG00000119915$ENSG00000166197	-0.675764181201546$-1.46086193846124$-1.77378235640959	3.05911315148469e-05$0.0014079365495631$1.41652090246708e-51	ENSG00000138111	ENSG00000138111	-0.663489	0.000276108
chr10:102556095-102556365	MPRA-tested enhancer	0.898384	1.05897	ZNF320$ZNF543$KLF5$SP4$ZNF444$KLF15$ZSCAN22$ZNF281$SP2$ZNF467$ZNF468$ZNF263$SP1$ZNF264$SP1$SP1$SP5$ZNF148$PATZ1$PRDM9$EGR1	ENSG00000107882$ENSG00000138107	ENSG00000107882$ENSG00000138107	0.567234112732245$-0.36130061408752	0.0027123812393675$4.95587272955816e-06	ENSG00000107882$ENSG00000138107	ENSG00000107882$ENSG00000138107	0.567234112732245$-0.36130061408752	0.0027123812393675$4.95587272955816e-06
chr10:102582972-102583242	MPRA-tested enhancer	1.5666	2.19798	ZNF320$PRDM9	ENSG00000107882$ENSG00000138107	ENSG00000107882$ENSG00000138107	0.567234112732245$-0.36130061408752	0.0027123812393675$4.95587272955816e-06	ENSG00000107882$ENSG00000138107	ENSG00000107882$ENSG00000138107	0.567234112732245$-0.36130061408752	0.0027123812393675$4.95587272955816e-06
chr10:102599795-102600065	MPRA-tested enhancer	0.923703	0.955017	EWSR1-FLI1$ZNF263$TFAP2C$ZNF132$PRDM9					ENSG00000077150	ENSG00000077150	-0.675764	3.05911e-05
chr10:102627395-102627665	MPRA-tested enhancer	0.982171	2.05972	ZNF281$ZNF467$ZNF263$ZNF264$ZNF189$ZNF273$ZNF580$ZNF132$PRDM9									ENSG00000171206$ENSG00000272933	ENSG00000171206$ENSG00000272933	0.400792733987629$2.1124792489501	0.0026622532248246$3.29256354224877e-20
chr10:102627759-102628029	POSCTRL	2.99361	0.867344	ZNF320$SP4$ZNF444$MAZ$ZNF281$SP2$ZNF467$ZNF468$ZNF263$SP1$ZNF223$ZNF264$SP1$SP1$ZNF132$SP5$ZNF148$PATZ1$PRDM9$EGR1									ENSG00000171206$ENSG00000272933	ENSG00000171206$ENSG00000272933	0.400792733987629$2.1124792489501	0.0026622532248246$3.29256354224877e-20
chr10:102629726-102629996	POSCTRL	0	0	ZNF467$ZNF263$TFAP2C$SP5$ZNF148$PRDM9$ZNF460
chr10:102670895-102671165	MPRA-tested enhancer	1.2152	1.36311	ZNF320$ZNF530$ZNF444$ZNF281$ZNF467$EWSR1-FLI1$ZNF263$ZNF273$ZNF132$SP5$PRDM9					ENSG00000156398$ENSG00000138175	ENSG00000156398	0.590104	2.60762e-05
chr10:102720795-102721065	MPRA-tested enhancer	0.833838	1.09184										ENSG00000156398$ENSG00000138175	ENSG00000156398	0.590104	2.60762e-05
chr10:102729007-102729277	MPRA-tested enhancer	1.05492	1.19742	ZNF444$ZNF281$ZNF467$ZNF468$ZNF263$ZNF623$PRDM9									ENSG00000166272$ENSG00000156398$ENSG00000138175	ENSG00000156398	0.590104	2.60762e-05
chr10:103231315-103231585	MPRA-tested enhancer	4.1542	7.70173										ENSG00000235376
chr10:103439748-103440018	MPRA-tested enhancer	1.17394	1.24663	MAZ$ZNF263$ZNF596$ZNF132$SP5									ENSG00000185933$ENSG00000138172	ENSG00000185933	-4.22973	1.06317e-15
chr10:103502815-103503085	MPRA-tested enhancer	0.912662	1.47021	RFX1$RFX3$RFX4$ZNF223$RFX2$RFX2$TFAP2C$ZNF132$RFX3$RFX5									ENSG00000107954	ENSG00000107954	0.689601	0.00350873
chr10:1036520-1036790	MPRA-tested enhancer	1.09468	1.3877	ZNF320$KLF5$ZNF444$ZNF281$SP2$ZNF467$KLF4$ZNF468$SP1$SP1$ZNF454$ZNF148$PATZ1$PRDM9$EGR1									ENSG00000047056$ENSG00000067064$ENSG00000148377	ENSG00000047056$ENSG00000067064	0.675561079654169$-0.859408246156642	7.13363069314785e-16$4.1244148812648e-08
chr10:103703975-103704245	MPRA-tested enhancer	0.842555	0.850974	ZNF444$SP2$ZNF467$ZNF468$ZNF263$ASCL1$ZNF132$SP5$PRDM9	ENSG00000107957				ENSG00000107957
chr10:103881475-103881745	MPRA-tested enhancer	0.959629	2.0477						ENSG00000156384	ENSG00000156384	-0.287827	0.0027022
chr10:103894375-103894645	MPRA-tested enhancer	0.973769	0.899577						ENSG00000156384	ENSG00000156384	-0.287827	0.0027022
chr10:103951383-103951653	MPRA-tested enhancer	0.896327	2.47479	ASCL1$MYOG$ZNF281$ZNF273$ASCL1									ENSG00000065613
chr10:104319502-104319772	MPRA-tested enhancer	0.837648	0.660159	ZNF444$ZNF467$ZNF132									ENSG00000228261$ENSG00000148841	ENSG00000148841	-0.759761	4.70082e-05
chr10:104657535-104657805	MPRA-tested enhancer	1.41878	4.63339	ZNF263$ZNF132									ENSG00000156395	ENSG00000156395	1.79779	1.2653e-05
chr10:1064195-1064465	MPRA-tested enhancer	0	0	KLF5$ZNF444$ZNF467$KLF4$ZNF468$EWSR1-FLI1$ZNF263$ZNF454$ZNF132$ZNF148$PATZ1$PRDM9
chr10:10978423-10978693	MPRA-tested enhancer	1.09635	1.53936										ENSG00000231496	ENSG00000231496	2.56332	0.000942142
chr10:109913355-109913625	MPRA-tested enhancer	0.919874	5.67302	ZNF530$ADNP									ENSG00000108039	ENSG00000108039	-0.220305	0.00219684
chr10:109941649-109941919	MPRA-tested enhancer	1.23899	2.87003	ZNF530$ZNF263									ENSG00000108039	ENSG00000108039	-0.220305	0.00219684
chr10:110003575-110003845	MPRA-tested enhancer	1.64833	2.91628										ENSG00000148700	ENSG00000148700	-0.706685	3.25974e-11
chr10:110013875-110014145	MPRA-tested enhancer	0.694781	0.881123										ENSG00000148700	ENSG00000148700	-0.706685	3.25974e-11
chr10:110217132-110217402	MPRA-tested enhancer	1.04202	1.50945	ZNF444$ZNF467$ZNF468$ZNF263$ZNF132									ENSG00000119950	ENSG00000119950	0.617183	3.58925e-06
chr10:110285595-110285865	MPRA-tested enhancer	0.991248	1.65335	ZNF320$ZNF530$ZNF263$ASCL1$ZNF132$PRDM9									ENSG00000119953	ENSG00000119953	-1.05072	3.47067e-37
chr10:110851135-110851405	MPRA-tested enhancer	1.36294	1.58012	ZNF263$ZNF132									ENSG00000150593$ENSG00000232470	ENSG00000150593	0.787568	1.28114e-05
chr10:1120835-1121105	MPRA-tested enhancer	1.0064	1.33702	ZNF444$ZNF468$ZNF460	ENSG00000067057$ENSG00000273001	ENSG00000067057$ENSG00000273001	-2.17102784107712$-1.31832624843221	2.1430640351541e-25$0.000207518042765
chr10:112287935-112288205	MPRA-tested enhancer	0	0	ZNF263
chr10:11595135-11595405	MPRA-tested enhancer	0.890304	0.878783	ZNF320$THAP1$ZNF132									ENSG00000148429	ENSG00000148429	0.309764	5.16223e-07
chr10:11680215-11680485	POSCTRL	1.16485	1.71055	SP2$ZNF467$ZNF468$THAP1									ENSG00000271046
chr10:11757515-11757785	MPRA-tested enhancer	1.16086	1.36325										ENSG00000134463	ENSG00000134463	-1.47472	7.24144e-07
chr10:117721468-117721738	MPRA-tested enhancer	1.01403	1.24256										ENSG00000234952	ENSG00000234952	4.79309	6.47151e-28
chr10:119175115-119175385	MPRA-tested enhancer	0.632996	0.991602	ZNF468$EWSR1-FLI1$ZNF263$ZNF132$PRDM9									ENSG00000165672$ENSG00000183605	ENSG00000165672$ENSG00000183605	-1.94300116292735$-0.81720920951198	1.9397716933111703e-120$1.3004174165610601e-21
chr10:119410041-119410311	MPRA-tested enhancer	0.677374	0.991047						ENSG00000198873
chr10:119412575-119412845	MPRA-tested enhancer	0.904131	1.25635		ENSG00000198873				ENSG00000198873
chr10:119421755-119422025	MPRA-tested enhancer	0.919381	1.61961	TFAP2A$ZNF444$ZNF281$ZNF467$ZNF468$EWSR1-FLI1$ZNF263$SP1$TFAP2C$ZNF273$ASCL1$ZNF132$ZNF148$PRDM9					ENSG00000198873
chr10:119442355-119442625	MPRA-tested enhancer	0.879259	0.879992	ZNF467$ZNF468$ZNF263$ASCL1$ZNF132$SP5$PRDM9	ENSG00000198873				ENSG00000198873
chr10:119658315-119658585	MPRA-tested enhancer	1.21654	1.08582	MAFK$ZNF263$BACH1$BACH2									ENSG00000151929
chr10:119714230-119714500	MPRA-tested enhancer	0.972178	2.53616	ZNF467$ZNF263$ZNF132									ENSG00000198825	ENSG00000198825	-1.48488	7.06767e-39
chr10:119716175-119716445	MPRA-tested enhancer	1.16874	1.3736	ZNF444$ZNF281$ZNF467$ZNF263$ZNF132$PRDM9									ENSG00000198825	ENSG00000198825	-1.48488	7.06767e-39
chr10:119733680-119733950	MPRA-tested enhancer	0.723982	0.675074										ENSG00000198825	ENSG00000198825	-1.48488	7.06767e-39
chr10:121579015-121579285	MPRA-tested enhancer	1.47382	2.93062										ENSG00000066468
chr10:121931065-121931335	MPRA-tested enhancer	0.702849	0.671428	ZNF320$ZNF263									ENSG00000107669
chr10:12193125-12193395	MPRA-tested enhancer	0.732676	0.906497										ENSG00000151465$ENSG00000165609	ENSG00000151465$ENSG00000165609	-1.63911033245216$-1.05000559576339	1.40678644027417e-50$1.0677329872071399e-33
chr10:121994375-121994645	MPRA-tested enhancer	1.07292	1.48592	ZNF444$ZNF467$ZNF263$ZNF736$ZNF483$ZNF132$ZNF460									ENSG00000138162$ENSG00000107672	ENSG00000138162$ENSG00000107672	0.441615420753457$-0.6608327695342	8.37582589416351e-05$1.4189868674411e-22
chr10:122258555-122258825	MPRA-tested enhancer	1.16708	1.64416	ZNF320$ZNF263$ZNF132$PRDM9									ENSG00000138152	ENSG00000138152	3.11101	2.10986e-13
chr10:122265859-122266129	MPRA-tested enhancer	0.626267	0.798456	ZNF320$KLF5$ZNF444$MAZ$ZNF467$ZNF468$ZNF263$SP5$ZNF148$PATZ1									ENSG00000138152	ENSG00000138152	3.11101	2.10986e-13
chr10:123346495-123346765	MPRA-tested enhancer	1.17685	1.39489	MYOG$MAZ$ZNF467$ZNF263$ASCL1$PRDM9									ENSG00000230131	ENSG00000230131	1.73402	7.74288e-10
chr10:124552915-124553185	MPRA-tested enhancer	0.738949	0.991504	ZFP14					ENSG00000189319	ENSG00000189319	0.767035	1.12117e-07
chr10:124736495-124736765	MPRA-tested enhancer	0.813717	0.888747	KLF5$ZNF444$ZNF281$ZNF467$KLF4$ZNF468$ZNF860$ZNF263$ZNF223$ZNF736$ASCL1$ZNF132$PATZ1$PRDM9									ENSG00000189319	ENSG00000189319	0.767035	1.12117e-07
chr10:124747406-124747676	MPRA-tested enhancer	1.15356	1.85054										ENSG00000189319	ENSG00000189319	0.767035	1.12117e-07
chr10:125000595-125000865	MPRA-tested enhancer	1.32564	2.03772	ZNF530$ZNF223$THAP1	ENSG00000107938$ENSG00000224023	ENSG00000107938$ENSG00000224023	-0.272559693312756$1.11865129930879	0.0005439679384697$2.91052515855285e-08
chr10:125007535-125007805	MPRA-tested enhancer	1.24654	1.60926	ZNF263$ZNF273	ENSG00000107938$ENSG00000224023	ENSG00000107938$ENSG00000224023	-0.272559693312756$1.11865129930879	0.0005439679384697$2.91052515855285e-08
chr10:125009227-125009497	MPRA-tested enhancer	1.3525	1.7824	ZNF320$SP2$ZNF467$ZNF263$SP1$ZNF264$ZNF132$PATZ1$PRDM9$ZNF460	ENSG00000107938$ENSG00000224023	ENSG00000107938$ENSG00000224023	-0.272559693312756$1.11865129930879	0.0005439679384697$2.91052515855285e-08
chr10:125027935-125028205	MPRA-tested enhancer	0.990401	2.31249	ZNF132$ZNF460	ENSG00000107938$ENSG00000224023	ENSG00000107938$ENSG00000224023	-0.272559693312756$1.11865129930879	0.0005439679384697$2.91052515855285e-08
chr10:125042155-125042425	MPRA-tested enhancer	0.900075	6.22239	PRDM9	ENSG00000107938$ENSG00000224023	ENSG00000107938$ENSG00000224023	-0.272559693312756$1.11865129930879	0.0005439679384697$2.91052515855285e-08
chr10:125144435-125144705	MPRA-tested enhancer	0	0	PLAG1
chr10:125707995-125708265	MPRA-tested enhancer	1.26912	2.7854	ZNF263$PRDM9	ENSG00000175029$ENSG00000019995	ENSG00000175029$ENSG00000019995	-0.836404053762686$0.400025108370878	1.14057056757615e-19$3.2593888852023e-06					ENSG00000107938$ENSG00000224023	ENSG00000107938$ENSG00000224023	-0.272559693312756$1.11865129930879	0.0005439679384697$2.91052515855285e-08
chr10:125782735-125783005	MPRA-tested enhancer	1.38609	2.89053	ZNF320$CTCF$ZNF530$PATZ1$PRDM9									ENSG00000154485
chr10:125842147-125842417	MPRA-tested enhancer	1.08187	1.71276	ASCL1$ZNF132									ENSG00000107949$ENSG00000188690	ENSG00000107949$ENSG00000188690	-1.33522208533287$-0.786108521919842	1.57764890793681e-39$3.52977669498672e-31
chr10:126687067-126687337	MPRA-tested enhancer	1.36642	2.86672	ZNF320$ZNF444$ZNF467$EWSR1-FLI1$ETV1$ZNF263$ZNF223$ZNF264$GABPA$ELF1$ZNF132$PRDM9$ZNF460									ENSG00000154493	ENSG00000154493	-1.59478	0.000628257
chr10:127211115-127211385	MPRA-tested enhancer	0.882013	0.874653	ZNF263									ENSG00000188916
chr10:127550915-127551185	MPRA-tested enhancer	0.955104	2.04947	ZNF462$EWSR1-FLI1									ENSG00000214285
chr10:131921715-131921985	MPRA-tested enhancer	0.767785	1.25315	ZNF530									ENSG00000175470	ENSG00000175470	0.43132	6.80739e-15
chr10:131933084-131933354	MPRA-tested enhancer	0.91183	2.33318										ENSG00000175470	ENSG00000175470	0.43132	6.80739e-15
chr10:132237897-132238167	MPRA-tested enhancer	1.17474	2.48715	ZNF530$ASCL1$ZNF444$MYOG$MAZ$ZNF467$ZNF468$THAP1$ZNF273$ASCL1$ZNF132$ZNF148	ENSG00000148814$ENSG00000165752	ENSG00000148814$ENSG00000165752	1.36064081128564$-0.377396354010487	9.5494364416237e-25$0.000351184822178	ENSG00000148814$ENSG00000165752	ENSG00000148814$ENSG00000165752	1.36064081128564$-0.377396354010487	9.5494364416237e-25$0.000351184822178
chr10:132393229-132393499	MPRA-tested enhancer	1.02965	1.64126	ZNF284$MYOG$ZNF736$ASCL1					ENSG00000180066	ENSG00000180066	-2.64066	2.4524e-05	ENSG00000171813
chr10:132411635-132411905	MPRA-tested enhancer	1.23735	1.35033	ZNF273									ENSG00000231705$ENSG00000171813	ENSG00000231705	4.14613	6.32015e-21
chr10:132414155-132414425	MPRA-tested enhancer	1.28298	1.82086										ENSG00000231705$ENSG00000171813	ENSG00000231705	4.14613	6.32015e-21
chr10:132432755-132433025	MPRA-tested enhancer	1.04784	1.87602	TFAP2A$ZNF444$ZNF281$ZNF467$ZNF468$ZNF263$TFAP2C$ZNF273$ZNF132$PRDM9									ENSG00000180066$ENSG00000231705	ENSG00000180066$ENSG00000231705	-2.64065806489253$4.14612932652402	2.45240308705914e-05$6.3201549422021706e-21
chr10:132448188-132448458	MPRA-tested enhancer	0.864323	2.2171	ZSCAN22$ZNF263$PRDM9					ENSG00000171813				ENSG00000180066	ENSG00000180066	-2.64066	2.4524e-05
chr10:133055500-133055770	MPRA-tested enhancer	1.21739	1.57597										ENSG00000197177	ENSG00000197177	2.42704	3.66259e-13
chr10:133154516-133154786	MPRA-tested enhancer	1.03705	1.7488	ZNF263$ZNF223$ZNF132$PRDM9					ENSG00000151650$ENSG00000171811	ENSG00000151650$ENSG00000171811	-2.8476297051409$1.83950166452416	8.17361922783465e-10$8.245034636720641e-15	ENSG00000171798	ENSG00000171798	0.77962	9.66402e-10
chr10:133225384-133225654	MPRA-tested enhancer	1.96854	0.924719	ZNF320$ZNF543$ZNF530$ZNF444$MAZ$ZNF281$SP2$ZNF467$ZNF468$ZNF263$SP1$ZNF223$SP1$TFAP2C$ZNF263$ZNF454$ZNF132$ZNF148$PATZ1$PRDM9									ENSG00000151650$ENSG00000171794	ENSG00000151650$ENSG00000171794	-2.8476297051409$-2.56562356207447	8.17361922783465e-10$0.0038094794767476
chr10:13777070-13777340	MPRA-tested enhancer	0.720756	0.851609	ZNF281$ZNF263$ZNF132	ENSG00000282246	ENSG00000282246	0.641254	1.0506e-11	ENSG00000282246	ENSG00000282246	0.641254	1.0506e-11
chr10:13804015-13804285	MPRA-tested enhancer	0.930629	1.43219	ZNF273					ENSG00000151474	ENSG00000151474	0.757228	1.84581e-10
chr10:14195495-14195765	MPRA-tested enhancer	0.827519	1.13063	ZNF462					ENSG00000151474	ENSG00000151474	0.757228	1.84581e-10
chr10:14581099-14581369	MPRA-tested enhancer	0.790875	1.95193	ZNF320$PRDM9					ENSG00000185267	ENSG00000185267	1.04785	1.47254e-07
chr10:16987335-16987605	MPRA-tested enhancer	1.28233	2.33911	MYOG$ASCL1					ENSG00000107614	ENSG00000107614	1.32663	6.81951e-24
chr10:1754495-1754765	MPRA-tested enhancer	1.1556	1.24324	ZNF223$ZNF273$ZNF623									ENSG00000185736	ENSG00000185736	0.669602	0.0026362
chr10:21135015-21135285	MPRA-tested enhancer	0.841411	1.84269	KLF5$KLF4									ENSG00000204683	ENSG00000204683	4.54073	2.38704e-40
chr10:21373015-21373285	MPRA-tested enhancer	1.13864	1.17063	ZNF444$ZSCAN22$ZNF281$ZNF467$ZNF468$ZNF263$ZNF273$ZNF483$ZNF132$SP5$PATZ1$PRDM9									ENSG00000230109
chr10:2166075-2166345	MPRA-tested enhancer	0.91404	1.98517	ZNF320$ZNF454									ENSG00000227912
chr10:2201664-2201934	MPRA-tested enhancer	8.39064	1.76803	KLF5$ZNF444$ZNF281$SP2$ZNF467$KLF4$ZNF468$ZNF263$SP1$SP1$ZNF148$PATZ1$PRDM9$EGR1									ENSG00000231326
chr10:2202435-2202705	MPRA-tested enhancer	1.01566	1.04794	SP2$ZNF467$ZNF263$SP1$SP1									ENSG00000231326
chr10:2202657-2202927	MPRA-tested enhancer	0.702291	2.76113										ENSG00000231326
chr10:23106355-23106625	MPRA-tested enhancer	0.731361	0.824023	ZNF444$ZNF467									ENSG00000148450	ENSG00000148450	0.577957	7.64196e-10
chr10:24958755-24959025	MPRA-tested enhancer	1.1549	2.13767										ENSG00000273107$ENSG00000099256	ENSG00000273107$ENSG00000099256	-1.06687732763349$-1.42979346638807	0.0001998317201686$3.3069468769868604e-25
chr10:25125235-25125505	MPRA-tested enhancer	1.11852	2.06874	RFX1$ZNF320$RFX3$ZNF436$ZNF281$SP2$RFX5$RFX4$THAP1$RFX1$RFX2$RFX2$RFX3$RFX3$RFX5									ENSG00000231422
chr10:28282375-28282645	MPRA-tested enhancer	2.05193	3.1669	ZNF444$ZNF467$ZNF263$PATZ1									ENSG00000282996
chr10:28284175-28284445	MPRA-tested enhancer	1.0215	1.19481	ZNF468$ZNF860$ZNF263$TFAP2C$ZNF483$PRDM9									ENSG00000282996
chr10:28479455-28479725	MPRA-tested enhancer	0.85049	1.42576	PRDM9									ENSG00000237128
chr10:28541795-28542065	MPRA-tested enhancer	0.947979	1.68888										ENSG00000095787	ENSG00000095787	-0.398716	3.33953e-13
chr10:28807835-28808105	MPRA-tested enhancer	1.14127	1.34701										ENSG00000235824
chr10:28810691-28810961	MPRA-tested enhancer	0.893542	0.958063	ZNF444$ZNF281$ZNF467$ZNF468$EWSR1-FLI1$ZNF263$SP1$ZNF132$SP5$ZNF148$PATZ1$PRDM9									ENSG00000235824
chr10:29113395-29113665	MPRA-tested enhancer	1.06585	1.15947	ZNF263$ZNF132					ENSG00000095739	ENSG00000095739	-1.88859	3.25302e-05
chr10:29725184-29725454	MPRA-tested enhancer	0.553853	0.924654	ZNF530$ZNF467$ZNF263$ZNF132									ENSG00000197321	ENSG00000197321	0.845679	1.27435e-05
chr10:3010875-3011145	MPRA-tested enhancer	0.928362	1.1068										ENSG00000234182
chr10:30417315-30417585	MPRA-tested enhancer	1.60708	2.5218						ENSG00000230298				ENSG00000107968
chr10:30418815-30419085	MPRA-tested enhancer	0.975893	1.60373						ENSG00000230298				ENSG00000107968
chr10:30423093-30423363	MPRA-tested enhancer	1.00361	1.79908	ZNF444$ZNF467$ZNF468$ZNF263$ZNF263$ZNF132$SP5									ENSG00000107968
chr10:30445435-30445705	MPRA-tested enhancer	1.27668	0.895405										ENSG00000107968
chr10:3045855-3046125	MPRA-tested enhancer	4.41501	1.3018	ZNF320$ZNF543$KLF5$SP4$ZNF444$KLF15$ZNF281$SP2$ZNF467$ZNF468$ZNF263$SP1$ZNF264$SP1$THAP1$SP1$ZNF132$SP5$ZNF148$PATZ1$PRDM9$EGR1$ZNF460									ENSG00000067057	ENSG00000067057	-2.17103	2.14306e-25
chr10:3078355-3078625	MPRA-tested enhancer	0.898481	1.86102	ZNF462$EWSR1-FLI1$ZNF132$SP5$PRDM9									ENSG00000067057$ENSG00000273001	ENSG00000067057$ENSG00000273001	-2.17102784107712$-1.31832624843221	2.1430640351541e-25$0.000207518042765
chr10:31019372-31019642	MPRA-tested enhancer	0	0
chr10:3127035-3127305	MPRA-tested enhancer	1.01074	1.34113	KLF5$KLF11$ZNF263$KLF16$TFAP2C$ZNF780A$SP3					ENSG00000165568	ENSG00000165568	0.797188	0.000215043
chr10:31660475-31660745	MPRA-tested enhancer	0.859139	1.84274						ENSG00000230720
chr10:31694415-31694685	MPRA-tested enhancer	0.601665	1.41769						ENSG00000230720				ENSG00000237797
chr10:31697255-31697525	MPRA-tested enhancer	1.80346	1.66247	ZNF468$PRDM9					ENSG00000230720				ENSG00000237797
chr10:31833595-31833865	MPRA-tested enhancer	0.868109	0.947519	PRDM9	ENSG00000230720				ENSG00000230720
chr10:32002615-32002885	MPRA-tested enhancer	1.06295	1.86997						ENSG00000230720
chr10:3248645-3248915	MPRA-tested enhancer	0.940021	0.939371	EWSR1-FLI1	ENSG00000165568$ENSG00000225269$ENSG00000231298$ENSG00000067082	ENSG00000165568	0.797188	0.000215043	ENSG00000225269$ENSG00000231298$ENSG00000067082				ENSG00000227338$ENSG00000226762
chr10:32901875-32902145	MPRA-tested enhancer	1.12801	1.83219	ZNF467$ZNF468									ENSG00000273038
chr10:32938595-32938865	MPRA-tested enhancer	2.65352	3.53403	ZNF530$SP4$SP1$SP1$ASCL1$ZNF132									ENSG00000229656	ENSG00000229656	1.66636	2.03882e-25
chr10:33015555-33015825	MPRA-tested enhancer	1.38942	1.50012										ENSG00000150093	ENSG00000150093	-0.937217	5.62997e-17
chr10:33026419-33026689	MPRA-tested enhancer	1.08334	1.57197	TFAP2A$EWSR1-FLI1$TFAP2C$TFAP2A									ENSG00000150093	ENSG00000150093	-0.937217	5.62997e-17
chr10:33593845-33594115	MPRA-tested enhancer	0	0	ZNF436$EWSR1-FLI1$ZNF263$PRDM9$ZNF460
chr10:34105255-34105525	MPRA-tested enhancer	1.29424	2.12323	ZNF320$ZNF444$ZNF281$ZNF467$BACH1$BACH2$MAF::NFE2$PRDM9	ENSG00000273012$ENSG00000099250	ENSG00000099250	0.822407	0.00392144
chr10:34110015-34110285	MPRA-tested enhancer	1.68853	2.88361	PRDM9	ENSG00000273012$ENSG00000099250	ENSG00000099250	0.822407	0.00392144	ENSG00000273012$ENSG00000099250	ENSG00000099250	0.822407	0.00392144
chr10:34354775-34355045	MPRA-tested enhancer	1.38481	1.68416	ZNF444$ZNF281$ZNF467$EWSR1-FLI1$ZNF263$SP1$ZNF273$ZNF483$ZNF132$ZNF148$PATZ1$PRDM9					ENSG00000273012$ENSG00000099250	ENSG00000099250	0.822407	0.00392144
chr10:34644259-34644529	MPRA-tested enhancer	0.564291	0.733833	ASCL1$MYOG$THAP1$ASCL1$ZNF519	ENSG00000273012$ENSG00000099250	ENSG00000099250	0.822407	0.00392144	ENSG00000273012$ENSG00000099250	ENSG00000099250	0.822407	0.00392144
chr10:3484515-3484785	MPRA-tested enhancer	1.77221	1.73367										ENSG00000233321
chr10:3516355-3516625	MPRA-tested enhancer	0	0	ZNF530$ZSCAN22$ZNF132$NR2C2
chr10:35212875-35213145	MPRA-tested enhancer	1.11958	1.83895	KLF5$ZNF444$ZNF281$SP2$ZNF467$KLF4$ZNF468$SP1$SP1$ZNF132$ZNF148$PATZ1									ENSG00000233200
chr10:35217485-35217755	MPRA-tested enhancer	1.26352	1.48153										ENSG00000233200
chr10:35220235-35220505	MPRA-tested enhancer	0.628755	0.669619	MAZ$ZNF467$ZNF468$EWSR1-FLI1$ZNF263$ZNF223$ZNF132$SP5$ZNF148$PRDM9									ENSG00000233200
chr10:3749995-3750265	MPRA-tested enhancer	1.01722	1.42621	CTCF					ENSG00000236968
chr10:42981553-42981823	POSCTRL	1.59437	1.93086	ZNF263									ENSG00000229630
chr10:42989001-42989271	MPRA-tested enhancer	0.835646	3.31177	ZNF468$THAP1$ZNF132$RUNX2$PRDM9$EGR1									ENSG00000229630
chr10:44301375-44301645	MPRA-tested enhancer	0.970234	0.922665	ZNF530$ZNF263$ZNF454	ENSG00000228426								ENSG00000277288$ENSG00000229116	ENSG00000229116	-4.16635	9.212e-17
chr10:44370943-44371213	MPRA-tested enhancer	10.1145	3.28877	ZNF454									ENSG00000269515$ENSG00000107562	ENSG00000107562	-4.15429	7.34712e-24
chr10:44590015-44590285	MPRA-tested enhancer	0.859087	1.32556	ZNF263$ZNF736$ZNF132$PRDM9									ENSG00000234580
chr10:44903055-44903325	MPRA-tested enhancer	1.23929	1.66152		ENSG00000228426				ENSG00000228426$ENSG00000169740	ENSG00000169740	0.335898	7.9996e-05	ENSG00000187783
chr10:44908135-44908405	MPRA-tested enhancer	2.06121	3.56831	ZNF530$ZNF444$ZSCAN22$ZNF281$ZNF467$EWSR1-FLI1$ZNF263$ZNF263$ASCL1$ZNF132$ZNF793$SP5$PRDM9	ENSG00000228426								ENSG00000187783
chr10:46548906-46549176	MPRA-tested enhancer	0.905961	1.53842	ZNF263	ENSG00000272430								ENSG00000204175	ENSG00000204175	-2.05838	6.88339e-21
chr10:4663475-4663745	MPRA-tested enhancer	0.808064	1.30266	ZNF263	ENSG00000236968				ENSG00000226005$ENSG00000236968				ENSG00000225269$ENSG00000231298
chr10:47297955-47298225	MPRA-tested enhancer	1.07558	3.15623	EWSR1-FLI1									ENSG00000266524
chr10:48926935-48927205	MPRA-tested enhancer	0.94074	1.12594										ENSG00000165383
chr10:49781524-49781794	MPRA-tested enhancer	0.928725	1.79392	CTCF$TFAP2C$ZNF454									ENSG00000197444	ENSG00000197444	-1.17117	2.07568e-06
chr10:5185055-5185325	MPRA-tested enhancer	1.09637	1.5052	EWSR1-FLI1$ZNF263$ZNF132$PRDM9									ENSG00000198610
chr10:5424815-5425085	MPRA-tested enhancer	0.84395	1.43568										ENSG00000173848$ENSG00000178462	ENSG00000173848	-1.79014	7.09489e-63
chr10:55491077-55491347	MPRA-tested enhancer	1.27032	1.86336	ZNF320$ZNF530$EWSR1-FLI1$ZNF263									ENSG00000228048
chr10:5587315-5587585	MPRA-tested enhancer	0	0	ZNF281$SP2$ZNF467$ZNF468$ZNF132$EGR1
chr10:5806576-5806846	MPRA-tested enhancer	0.765979	0.297807	KLF5$ZNF444$ZNF281$ZNF467$KLF4$ZNF468$ZNF263$SP1$SP1$ZNF132$ZNF148$PATZ1$PRDM9									ENSG00000272764
chr10:5840495-5840765	MPRA-tested enhancer	0.981246	1.36902										ENSG00000057608	ENSG00000057608	-1.07995	2.71761e-30
chr10:5860238-5860508	MPRA-tested enhancer	1.31796	1.62662	ZNF273									ENSG00000057608	ENSG00000057608	-1.07995	2.71761e-30
chr10:58999375-58999645	MPRA-tested enhancer	1.09841	1.20618	ZNF444$ZNF281$ZNF467$ZNF273$PRDM9									ENSG00000237949
chr10:6096215-6096485	MPRA-tested enhancer	0.852806	1.32596	ZNF273									ENSG00000134453	ENSG00000134453	-0.640607	6.25362e-23
chr10:6219295-6219565	MPRA-tested enhancer	2.35016	1.24037	ZNF530$ZNF263$EBF1					ENSG00000215244	ENSG00000215244	2.83899	5.79713e-48
chr10:6279555-6279825	MPRA-tested enhancer	1.45422	1.88139										ENSG00000215244	ENSG00000215244	2.83899	5.79713e-48
chr10:63504423-63504693	MPRA-tested enhancer	1.15764	1.37848	PRDM9									ENSG00000165476$ENSG00000171988	ENSG00000171988	-0.825443	6.053e-07
chr10:63537615-63537885	MPRA-tested enhancer	0	0	ZNF530$ZNF281$ZNF467$ZNF468$ZNF263$SP1$ZNF273$ZNF132
chr10:637755-638025	MPRA-tested enhancer	1.13771	1.84144	ZNF132$PRDM9	ENSG00000151240	ENSG00000151240	1.43031	3.27544e-33					ENSG00000180525
chr10:63883795-63884065	MPRA-tested enhancer	0.88408	0.933312		ENSG00000198739	ENSG00000198739	1.50643	0.000620819
chr10:64011935-64012205	MPRA-tested enhancer	0	0	KLF5$ZNF444$ZNF467$KLF4$SP1$ASCL1$PATZ1
chr10:654055-654325	MPRA-tested enhancer	1.11391	1.4331	PRDM9									ENSG00000180525
chr10:667215-667485	MPRA-tested enhancer	1.90581	1.80128	ZNF543$ZNF530$KLF5$SP4$ZNF444$MAZ$ZNF281$SP2$ZNF467$ZNF468$ZNF263$SP1$ZNF264$SP1$ZSCAN1$SP1$ZNF273$SP5$ZNF148$PATZ1$ZNF460									ENSG00000180525
chr10:66941055-66941325	MPRA-tested enhancer	1.05649	0.346932										ENSG00000198739	ENSG00000198739	1.50643	0.000620819
chr10:670984-671254	MPRA-tested enhancer	1.07127	2.52751	TFAP2A									ENSG00000151240	ENSG00000151240	1.43031	3.27544e-33
chr10:680255-680525	MPRA-tested enhancer	0.937819	1.45622	ZNF530$ASCL1$ZNF444$MYOG$ZNF281$ZNF467$SP1$ASCL1$ZNF132$ZNF148$ZNF519$PRDM9									ENSG00000151240	ENSG00000151240	1.43031	3.27544e-33
chr10:68813675-68813945	MPRA-tested enhancer	0.722444	0.937287	ZNF320$MAZ$ZNF467$EWSR1-FLI1$ZNF263$ZNF132$SP5$ZNF148									ENSG00000165730	ENSG00000165730	0.457582	0.0050439
chr10:69233155-69233425	MPRA-tested enhancer	1.03309	0.951906	ZNF320									ENSG00000156510
chr10:69383575-69383845	MPRA-tested enhancer	0.946915	1.1515	ZNF320$ZNF530$ZNF444$ZNF281$ZNF467$ZNF263$SP1$ZNF273$ZNF132$ZNF148$PRDM9					ENSG00000156510
chr10:69406355-69406625	MPRA-tested enhancer	0.87317	0.841628	ZNF530$KLF5$ZNF444$MAZ$ZNF281$SP2$ZNF467$KLF4$ZNF468$ZNF263$SP1$ZNF223$ZNF264$SP1$ASCL1$ZNF132$ZNF148$PATZ1									ENSG00000075073
chr10:70337215-70337485	MPRA-tested enhancer	1.8724	1.88528	ZNF444$ZNF467$ZNF468$ZNF263$ZNF132$PRDM9					ENSG00000180817	ENSG00000180817	-1.40229	1.87831e-20
chr10:70432195-70432465	MPRA-tested enhancer	1.1615	2.27113	ZSCAN22$TFAP2C									ENSG00000197604$ENSG00000156574	ENSG00000156574	-3.21389	3.91034e-06
chr10:70469275-70469545	MPRA-tested enhancer	1.32748	2.2883	ZNF467$ZNF263									ENSG00000107719	ENSG00000107719	-1.85317	5.46793e-38
chr10:70664835-70665105	MPRA-tested enhancer	1.04171	2.10974	ZNF444$ZNF467$ZNF468$ZNF263$ZNF264$SP1$ZNF132$ZNF148$PRDM9									ENSG00000138316	ENSG00000138316	-3.28142	1.6711e-16
chr10:70685395-70685665	MPRA-tested enhancer	1.16768	1.7924	ZNF467$ADNP									ENSG00000138316	ENSG00000138316	-3.28142	1.6711e-16
chr10:70890895-70891165	MPRA-tested enhancer	0.887796	1.00778	ZNF467$ZNF468$ASCL1$PATZ1									ENSG00000166228	ENSG00000166228	-0.776839	2.29289e-16
chr10:71255735-71256005	MPRA-tested enhancer	1.18498	1.501	ASCL1$MYOG$ASCL1$ZNF519	ENSG00000259267				ENSG00000271409
chr10:71844023-71844293	MPRA-tested enhancer	0	0	ZNF140
chr10:71860495-71860765	MPRA-tested enhancer	2.91059	2.37418	ZNF223$THAP1$ZNF273$ZNF460									ENSG00000230526$ENSG00000197746	ENSG00000197746	-0.433581	3.65887e-06
chr10:71878775-71879045	MPRA-tested enhancer	1.05283	1.70435	PRDM9									ENSG00000230526
chr10:71921675-71921945	MPRA-tested enhancer	0.957962	1.31362	RFX1$RFX3$ZNF467$ZNF468$RFX4$ZNF263$RFX2$RFX2$RFX3$ZNF148$PATZ1$RFX5					ENSG00000272988
chr10:71971435-71971705	MPRA-tested enhancer	0.910277	1.12089	ZNF530$ZNF444$MAZ$SP2$ZNF467$ZNF468$EWSR1-FLI1$ZNF263$SP1$ZNF273$ASCL1$ZNF132$ZNF148$PATZ1$PRDM9									ENSG00000122863	ENSG00000122863	1.11464	1.81264e-17
chr10:71975895-71976165	MPRA-tested enhancer	0	0	ZNF444$ZSCAN22$ZNF281$SP2$ZNF467$ZNF468$ZNF263$ZNF132$SP5$PRDM9
chr10:72044655-72044925	MPRA-tested enhancer	1.22082	2.0575	ZNF543$ZNF530$SP4$ZNF444$MAZ$ZNF281$ZNF467$KLF4$ZNF468$ZNF263$ZNF264$SP1$SP1$ASCL1$ZNF132$SP5$ZNF148$PATZ1$PRDM9									ENSG00000272988
chr10:72070275-72070545	MPRA-tested enhancer	1.56611	1.5041	ZNF530$ZNF444$SP2$ZNF467$KLF4$ZNF468$ZNF263$ZNF736$ZNF132$PATZ1$PRDM9$EGR1									ENSG00000272988
chr10:72096106-72096376	MPRA-tested enhancer	0.972423	1.37668	CTCF$ZSCAN22$ZNF281$SP2$ZNF467$ZNF468$EWSR1-FLI1$ZNF263$SP1$ZNF263$ZNF273$ZNF132$SP5$ZNF148$PRDM9$ZNF460									ENSG00000107742
chr10:72098719-72098989	MPRA-tested enhancer	0.948539	11.7057	ZNF273									ENSG00000107742
chr10:72104155-72104425	MPRA-tested enhancer	1.19416	1.85625										ENSG00000107742
chr10:72223777-72224047	MPRA-tested enhancer	0	0	ZNF263
chr10:72228475-72228745	MPRA-tested enhancer	0.84397	1.24753										ENSG00000166295$ENSG00000138303	ENSG00000166295$ENSG00000138303	-0.62824744307614$-0.465519145842141	1.26919487651161e-39$1.1857339968344099e-13
chr10:72257055-72257325	MPRA-tested enhancer	0.949077	3.7266	ZNF263$ZNF132$PRDM9									ENSG00000168209	ENSG00000168209	-1.14014	9.69014e-08
chr10:72265527-72265797	MPRA-tested enhancer	0.801558	1.30949	ZNF444$ZNF468$EWSR1-FLI1$ZNF263$PRDM9									ENSG00000168209	ENSG00000168209	-1.14014	9.69014e-08
chr10:72286175-72286445	MPRA-tested enhancer	1.1099	1.98633	ZNF281$ZNF467$KLF4$ZNF468$ZNF263$SP1$ZNF132$PATZ1$PRDM9									ENSG00000168209	ENSG00000168209	-1.14014	9.69014e-08
chr10:72325390-72325660	POSCTRL	1.06256	0.89856	ZNF320$ZNF530$ASCL1$MYOG$ZNF281$ZNF467$ZNF468$ZNF263$ASCL1$ZNF132$ZNF519$PRDM9$EGR1					ENSG00000168209	ENSG00000168209	-1.14014	9.69014e-08
chr10:72328355-72328625	MPRA-tested enhancer	1.4102	1.41456	SP2$ZNF468$ZNF263$ZNF132$PATZ1					ENSG00000168209	ENSG00000168209	-1.14014	9.69014e-08
chr10:7263695-7263965	MPRA-tested enhancer	1.09347	1.8206	RFX2					ENSG00000198879
chr10:72886635-72886905	MPRA-tested enhancer	1.19872	2.02064	ZNF132$SP5									ENSG00000138315	ENSG00000138315	1.12816	0.00875161
chr10:73506139-73506409	MPRA-tested enhancer	3.65303	1.69485	ZNF701$ZNF273									ENSG00000107758
chr10:73906815-73907085	MPRA-tested enhancer	2.32409	0.956151	ZNF530$ZNF444$ZNF467$EWSR1-FLI1$ZNF263$ZNF273$ZNF132$PRDM9									ENSG00000222047$ENSG00000122861	ENSG00000222047$ENSG00000122861	-1.64779835648915$-2.82340609867145	0.000111393003958$7.03094953661134e-11
chr10:74255995-74256265	MPRA-tested enhancer	0.856532	1.45332	ZNF436$EWSR1-FLI1$ZNF263	ENSG00000165644$ENSG00000165637$ENSG00000156671$ENSG00000079393$ENSG00000188716	ENSG00000165644$ENSG00000165637$ENSG00000079393	-2.24856067577738$-0.96373808913712$-3.62722419091603	5.13804216199641e-18$1.90609801429171e-24$4.68378886262661e-19	ENSG00000165644$ENSG00000156671$ENSG00000079393$ENSG00000188716$ENSG00000156650$ENSG00000272748	ENSG00000165644$ENSG00000079393$ENSG00000156650	-2.24856067577738$-3.62722419091603$1.21840165163995	5.13804216199641e-18$4.68378886262661e-19$4.60327217097643e-26
chr10:74381395-74381665	MPRA-tested enhancer	1.31411	0.801412						ENSG00000188716
chr10:74836597-74836867	MPRA-tested enhancer	1.45891	2.53264	ZNF467									ENSG00000156650$ENSG00000272748	ENSG00000156650	1.2184	4.60327e-26
chr10:75070715-75070985	MPRA-tested enhancer	1.04144	1.45897										ENSG00000188716
chr10:75100485-75100755	MPRA-tested enhancer	1.48943	1.4378	ZNF530$ASCL1$ZNF444$MYOG$ZNF436$MAZ$ZNF281$SP2$ZNF467$ZNF468$EWSR1-FLI1$ZNF263$SP1$ASCL1$ZNF132$SP5$ZNF148$ZNF519$PRDM9$EGR1									ENSG00000156671$ENSG00000079393	ENSG00000079393	-3.62722	4.68379e-19
chr10:75225226-75225496	MPRA-tested enhancer	1.27937	7.86947	MYOG									ENSG00000165644$ENSG00000165637	ENSG00000165644$ENSG00000165637	-2.24856067577738$-0.96373808913712	5.13804216199641e-18$1.90609801429171e-24
chr10:75232188-75232458	MPRA-tested enhancer	0.839194	1.20465	ZNF530$ZNF444	ENSG00000156110$ENSG00000166507$ENSG00000272916	ENSG00000156110$ENSG00000166507$ENSG00000272916	-0.321030052176664$0.759255754369915$0.806200269401655	0.0001022868617493$3.2279195580170204e-25$5.730403713891271e-25					ENSG00000165644	ENSG00000165644	-2.24856	5.13804e-18
chr10:76921475-76921745	MPRA-tested enhancer	1.93324	2.88486						ENSG00000148655
chr10:77845088-77845358	MPRA-tested enhancer	1.40237	0.597369	ZKSCAN3$ZNF768$ZNF273$PRDM9	ENSG00000151208	ENSG00000151208	1.19126	3.7437e-12	ENSG00000151208	ENSG00000151208	1.19126	3.7437e-12
chr10:77935455-77935725	MPRA-tested enhancer	0.716386	0.0345382	MYOG$ASCL1$TP63									ENSG00000151208	ENSG00000151208	1.19126	3.7437e-12
chr10:77939595-77939865	MPRA-tested enhancer	1.51194	1.19353	ZNF263$ZNF273$ASCL1									ENSG00000151208	ENSG00000151208	1.19126	3.7437e-12
chr10:77943315-77943585	MPRA-tested enhancer	0.962364	0.665029	ZNF444$ZNF281$ZNF467$ZNF468$EWSR1-FLI1$ZNF263$ZNF132$ZNF148$PRDM9									ENSG00000151208	ENSG00000151208	1.19126	3.7437e-12
chr10:78041775-78042045	MPRA-tested enhancer	0.854242	1.01949	ZNF530$ZNF467$EWSR1-FLI1$ZNF263$ZNF132$PRDM9									ENSG00000138326$ENSG00000148606	ENSG00000138326	-1.22056	2.46717e-36
chr10:7809556-7809826	MPRA-tested enhancer	1.38126	0.880907	ZNF281$ZNF467$EWSR1-FLI1$ZNF528$ZNF132$PRDM9									ENSG00000165632
chr10:78177695-78177965	POSCTRL	0.657217	0.55318	ZNF444$MAZ$ZNF467$ZNF468$SP5$ZNF148$PRDM9$EGR1	ENSG00000108175	ENSG00000108175	1.02644	2.01913e-07					ENSG00000282863$ENSG00000283096
chr10:78219199-78219469	MPRA-tested enhancer	0.73026	0.992449	ZNF860$ZNF263$ESR2$THAP1$ZNF132$PRDM9	ENSG00000108175	ENSG00000108175	1.02644	2.01913e-07
chr10:78277315-78277585	MPRA-tested enhancer	0.778386	1.88804	ZNF320$ZNF530$TFAP2C$PRDM9									ENSG00000229543	ENSG00000229543	3.89587	2.30739e-15
chr10:78284435-78284705	MPRA-tested enhancer	0.809248	0.520356	ZNF780A$PRDM9									ENSG00000229543	ENSG00000229543	3.89587	2.30739e-15
chr10:78316381-78316651	MPRA-tested enhancer	0.887652	1.11255	ZNF467$ZNF468$ZNF860$ZNF263$ZNF273					ENSG00000108175$ENSG00000229569	ENSG00000108175$ENSG00000229569	1.02644014238796$4.74805245881069	2.01913092935787e-07$1.4952622852798e-15
chr10:78316515-78316785	MPRA-tested enhancer	0.95375	1.51812	ZNF467$ZNF468$ZNF860$ZNF263$ZNF273					ENSG00000108175$ENSG00000229569	ENSG00000108175$ENSG00000229569	1.02644014238796$4.74805245881069	2.01913092935787e-07$1.4952622852798e-15
chr10:78362418-78362688	MPRA-tested enhancer	2.12459	1.63679	ZNF467$KLF4$ETV1$TEAD1$GABPA$ZNF132$PRDM9									ENSG00000230229
chr10:78365755-78366025	MPRA-tested enhancer	0.890222	1.3296	RFX1$RFX3$RFX4$ZNF263$RFX2$RFX2$ZNF273$ZNF132$RFX3$RFX5									ENSG00000230229
chr10:78436001-78436271	MPRA-tested enhancer	0.925118	1.06653	ZNF780A					ENSG00000108175	ENSG00000108175	1.02644	2.01913e-07
chr10:78544114-78544384	MPRA-tested enhancer	1.21054	1.30268	ZNF444$ZNF37A$ZNF281$ZNF264$SP1$ZNF273									ENSG00000282952
chr10:78552415-78552685	MPRA-tested enhancer	1.11968	0.902541	ZNF530$KLF5$SP4$ZNF444$RREB1$MAZ$ZNF281$SP2$ZNF467$KLF4$ZNF468$ZNF263$SP1$ZNF264$SP1$SP1$ZNF580$ZNF132$SP5$ZNF148$PATZ1$PRDM9$EGR1$ZNF460									ENSG00000282952
chr10:78559915-78560185	MPRA-tested enhancer	1.68945	2.0676	ASCL1$MYOG$ZNF273$ASCL1$ZNF519									ENSG00000282952
chr10:78567235-78567505	MPRA-tested enhancer	0	0	ZNF530$ZNF444$ZNF281$ZNF263$PRDM9
chr10:78570735-78571005	MPRA-tested enhancer	0.948551	1.30104	ZNF320$EWSR1-FLI1$ZNF263$ZNF223$ZNF736$ZNF454$ZNF780A$ZNF132									ENSG00000282952
chr10:78684975-78685245	MPRA-tested enhancer	1.01426	1.42004	ZNF460									ENSG00000228683
chr10:78689315-78689585	MPRA-tested enhancer	1.21985	1.77632										ENSG00000228683
chr10:78969855-78970125	MPRA-tested enhancer	0.763774	1.16395	ZNF549$ZNF580$ZNF132					ENSG00000138326$ENSG00000148606	ENSG00000138326	-1.22056	2.46717e-36
chr10:79079682-79079952	MPRA-tested enhancer	0.844421	1.34449	ZNF281$SP2$ASCL1$ZNF132	ENSG00000138326$ENSG00000148606	ENSG00000138326	-1.22056	2.46717e-36	ENSG00000138326$ENSG00000148606	ENSG00000138326	-1.22056	2.46717e-36	ENSG00000108175	ENSG00000108175	1.02644	2.01913e-07
chr10:79084255-79084525	MPRA-tested enhancer	2.10919	0.986483	RFX1$RFX3$ZNF444$ZNF467$ZNF468$RFX4$EWSR1-FLI1$ZNF263$ZNF544$ZNF264$RFX2$RFX2$ZNF491$ZNF454$ZNF132$SP5$RFX3$ZNF195$RFX5$NFIB									ENSG00000108175	ENSG00000108175	1.02644	2.01913e-07
chr10:79099203-79099473	MPRA-tested enhancer	0.631045	0.804974	ZNF320$ZNF530$SP4$ZNF444$ZNF462$MAZ$ZNF281$SP2$ZNF467$ZNF468$ZNF263$ZNF264$SP1$SP1$ZNF132$SP5$ZNF148$PATZ1	ENSG00000138326$ENSG00000148606	ENSG00000138326	-1.22056	2.46717e-36
chr10:79102195-79102465	POSCTRL	1.78308	1.80669	TFAP2A$KLF5$ZNF444$MAZ$ZSCAN22$ZNF281$SP2$ZNF467$KLF4$ZNF468$ZNF263$SP1$SP1$TFAP2C$ZNF132$ZNF148$PATZ1$PRDM9	ENSG00000138326$ENSG00000148606	ENSG00000138326	-1.22056	2.46717e-36
chr10:79107955-79108225	MPRA-tested enhancer	0.745799	2.02075	ZNF320$KLF5$MAZ$ZNF468$EWSR1-FLI1$ZNF263$ZNF780A$ZNF132$PRDM9	ENSG00000138326$ENSG00000148606	ENSG00000138326	-1.22056	2.46717e-36
chr10:79155619-79155889	MPRA-tested enhancer	1.02049	1.50377	ZNF860$ASCL1$ZNF483$ZNF623$EBF1	ENSG00000138326$ENSG00000148606	ENSG00000138326	-1.22056	2.46717e-36
chr10:79188499-79188769	MPRA-tested enhancer	0	0	KLF5$SP4$ZNF444$MAZ$ZNF281$SP2$ZNF467$KLF4$ZNF468$ZNF263$SP1$ZNF264$SP1$SP1$ZNF132$SP5$ZNF148$PATZ1$PRDM9
chr10:79203935-79204205	MPRA-tested enhancer	1.25695	1.48254	ZNF320$ZNF444$MAZ$ZNF281$SP2$ZNF467$ZNF468$ZNF263$SP1$SP1$ASCL1$SP5$ZNF148$PATZ1$PRDM9	ENSG00000282863$ENSG00000283096				ENSG00000138326$ENSG00000148606	ENSG00000138326	-1.22056	2.46717e-36
chr10:79209485-79209755	MPRA-tested enhancer	1.15479	0.951711	ZNF320$ZNF132	ENSG00000282863$ENSG00000283096				ENSG00000138326$ENSG00000148606	ENSG00000138326	-1.22056	2.46717e-36
chr10:79217695-79217965	MPRA-tested enhancer	0.936179	2.04721						ENSG00000138326$ENSG00000148606	ENSG00000138326	-1.22056	2.46717e-36
chr10:79435317-79435587	MPRA-tested enhancer	0.765872	3.93801	ZNF320$ZNF530$ZNF444$MAZ$ZNF281$ZNF467$KLF4$ZNF468$ZNF736$TFAP2C$ZNF132$ZNF148$PRDM9									ENSG00000165424	ENSG00000165424	-1.68443	9.42907e-27
chr10:79490355-79490625	MPRA-tested enhancer	0.774522	1.22303	ZNF320$ZNF530$ZNF444$MAZ$ZNF281$SP2$ZNF467$ZNF468$EWSR1-FLI1$ZNF263$SP1$SP1$ZNF273$ZNF132$SP5$ZNF148$PATZ1									ENSG00000241317
chr10:80266195-80266465	MPRA-tested enhancer	1.00988	1.23143	EWSR1-FLI1$ZNF273$PRDM9	ENSG00000253626	ENSG00000253626	-2.39741	1.03239e-18					ENSG00000204038
chr10:80405735-80406005	MPRA-tested enhancer	1.50011	1.68505	ZNF264									ENSG00000122378
chr10:80411235-80411505	MPRA-tested enhancer	1.0711	1.43373	TFAP2A$TFAP2C$NFIB									ENSG00000122378
chr10:80444435-80444705	MPRA-tested enhancer	0.674376	0.648842	ZNF444$MAZ$ZSCAN22$ZNF281$SP2$ZNF467$KLF4$ZNF468$ZNF263$SP1$SP1$ZNF273$ZNF132$SP5$ZNF148$PATZ1$PRDM9$EGR1									ENSG00000108219	ENSG00000108219	0.641346	7.99528e-07
chr10:83929375-83929645	MPRA-tested enhancer	0.930562	1.77662										ENSG00000233258
chr10:84510215-84510485	MPRA-tested enhancer	0.966657	1.64367	ZNF263$ZNF780A					ENSG00000182771	ENSG00000182771	1.99936	1.04931e-14
chr10:84543155-84543425	MPRA-tested enhancer	1.63813	1.91138	ASCL1$MYOG$ASCL1	ENSG00000182771	ENSG00000182771	1.99936	1.04931e-14	ENSG00000182771	ENSG00000182771	1.99936	1.04931e-14
chr10:84811615-84811885	MPRA-tested enhancer	0.905531	2.39263	ZNF263$ZNF596	ENSG00000182771	ENSG00000182771	1.99936	1.04931e-14
chr10:86672508-86672778	MPRA-tested enhancer	0.897371	1.02953	ZNF263$TFAP2C$ZNF273									ENSG00000122367
chr10:86863481-86863751	MPRA-tested enhancer	1.15326	1.46251		ENSG00000107779	ENSG00000107779	-0.572551	1.63854e-07
chr10:87626455-87626725	MPRA-tested enhancer	0.76482	1.02859	ZNF468$ZNF132$SP5									ENSG00000225913$ENSG00000223761	ENSG00000225913	-3.08479	0.000210513
chr10:88721475-88721745	MPRA-tested enhancer	0.828097	1.34547	ZNF530$ZNF444$ZNF273									ENSG00000204021
chr10:89001735-89002005	MPRA-tested enhancer	0.929031	1.35118	ZNF444$MAZ$ZNF281$ZNF467$ZNF468$SP1$SP1$TFAP2C$ZNF132$SP5$ZNF148$PATZ1									ENSG00000026103$ENSG00000107796	ENSG00000107796	1.42099	2.62754e-06
chr10:89278195-89278465	MPRA-tested enhancer	1.34266	3.24141						ENSG00000185745				ENSG00000119922
chr10:89378713-89378983	MPRA-tested enhancer	0.810648	1.33523										ENSG00000185745$ENSG00000204010
chr10:90930302-90930572	POSCTRL	0	0	ZNF530$ZNF444$MAZ$ZNF281$ZNF467$ZNF468$SP1$SP1$ZNF148$PATZ1
chr10:90930335-90930605	MPRA-tested enhancer	2.1121	1.39541	ZNF530$ZNF444$MAZ$ZNF281$ZNF467$ZNF468$SP1$SP1$ZNF148$PATZ1									ENSG00000148677
chr10:90984995-90985265	MPRA-tested enhancer	0.955176	1.25256										ENSG00000273124$ENSG00000225519
chr10:91050415-91050685	MPRA-tested enhancer	0.743335	1.4612										ENSG00000224851
chr10:93465855-93466125	MPRA-tested enhancer	1.54739	1.25311	THAP1$TFAP2C$ASCL1$ZNF519$NFIB$ZNF460									ENSG00000138119	ENSG00000138119	1.13215	0.00248719
chr10:93468565-93468835	MPRA-tested enhancer	0.831067	1.33318	ZNF263$PRDM9									ENSG00000138119	ENSG00000138119	1.13215	0.00248719
chr10:93630715-93630985	MPRA-tested enhancer	1.18416	1.647	ZSCAN22$ZNF467$ZNF468$ZNF263$ZNF223$ZNF132									ENSG00000095464
chr10:93746795-93747065	MPRA-tested enhancer	1.13366	1.35622	CTCF$ZNF860									ENSG00000108231	ENSG00000108231	1.92407	4.88555e-07
chr10:93749131-93749401	POSCTRL	1.89255	1.99174	ZNF273									ENSG00000108231	ENSG00000108231	1.92407	4.88555e-07
chr10:93753678-93753948	MPRA-tested enhancer	1.33729	2.54782										ENSG00000108231	ENSG00000108231	1.92407	4.88555e-07
chr10:93762903-93763173	MPRA-tested enhancer	1.17074	1.67992	ZNF263$ZNF273$ZNF132$PRDM9									ENSG00000108231	ENSG00000108231	1.92407	4.88555e-07
chr10:93768235-93768505	MPRA-tested enhancer	0.866969	1.409	ZNF530$ZNF444$ZNF467$ZNF468$EWSR1-FLI1$ZNF263$ZNF132$SP5$PRDM9									ENSG00000108231	ENSG00000108231	1.92407	4.88555e-07
chr10:95209204-95209474	MPRA-tested enhancer	0.829374	0.840504	MAZ$ZNF467$ZNF468$ZNF263$SP5$ZNF148$PRDM9									ENSG00000173124
chr10:96320143-96320413	MPRA-tested enhancer	0	0	MAFK$BACH1$ZNF132$BACH2$MAF::NFE2
chr10:96844717-96844987	MPRA-tested enhancer	0.862607	0.960474	ZNF444$RREB1$MAZ$ZSCAN22$ZNF281$ZNF467$EWSR1-FLI1$ZNF263$ZNF148$PRDM9									ENSG00000196233	ENSG00000196233	0.941437	8.23824e-21
chr10:97071515-97071785	MPRA-tested enhancer	1.24319	1.3721	ZNF263	ENSG00000187122	ENSG00000187122	2.56654	4.89467e-09
chr10:970795-971065	MPRA-tested enhancer	1.10202	1.94056	ZNF263$PRDM9									ENSG00000107937	ENSG00000107937	-1.21391	4.43742e-35
chr10:97083515-97083785	MPRA-tested enhancer	1.12307	1.73043		ENSG00000187122	ENSG00000187122	2.56654	4.89467e-09
chr10:97131175-97131445	MPRA-tested enhancer	1.2027	2.10549	KLF4	ENSG00000187122	ENSG00000187122	2.56654	4.89467e-09
chr10:97134509-97134779	MPRA-tested enhancer	1.02318	1.32209	ZNF467$KLF4$ZNF468$ZNF263	ENSG00000187122	ENSG00000187122	2.56654	4.89467e-09
chr10:97166715-97166985	MPRA-tested enhancer	0.960644	1.20639										ENSG00000187122	ENSG00000187122	2.56654	4.89467e-09
chr10:97419055-97419325	MPRA-tested enhancer	2.29621	3.87023	ZNF530$ZNF468$ZNF264$ZNF273$PATZ1									ENSG00000171314$ENSG00000052749	ENSG00000171314$ENSG00000052749	-2.48381976279837$-1.33650174248044	2.2669279064244e-59$2.9643436568821404e-25
chr10:97460688-97460958	MPRA-tested enhancer	1.19071	2.37573	ZNF454$ZNF273									ENSG00000171307$ENSG00000171311	ENSG00000171307$ENSG00000171311	-0.492451871992999$-0.810108450958584	1.5497713043265801e-15$3.628023054221e-18
chr10:97466270-97466540	MPRA-tested enhancer	1.20576	2.39919	ZNF467									ENSG00000171311	ENSG00000171311	-0.810108	3.62802e-18
chr10:97494242-97494512	MPRA-tested enhancer	0.886562	1.08281	ZNF444$ZNF263$ZNF132$PRDM9									ENSG00000165886$ENSG00000155229	ENSG00000165886$ENSG00000155229	-1.8268628404$-1.18653844738898	1.73169300293024e-29$2.8634123750182896e-56
chr10:97596349-97596619	MPRA-tested enhancer	0.848466	1.15201	ZNF132$PRDM9									ENSG00000203942$ENSG00000249967$ENSG00000241935	ENSG00000249967$ENSG00000241935	-0.373349338219286$-1.98357600488444	1.28411937856197e-08$1.5376323024318902e-09
chr10:97647515-97647785	MPRA-tested enhancer	0.526079	1.48341	ZNF263									ENSG00000155252$ENSG00000171160	ENSG00000155252$ENSG00000171160	-0.728607631757217$0.614792061503751	1.27745652434889e-27$5.33541389057078e-07
chr10:97718275-97718545	MPRA-tested enhancer	0.815	1.23475	ZNF132									ENSG00000155256$ENSG00000155254	ENSG00000155254	-1.76376	4.07109e-23
chr10:99997055-99997325	MPRA-tested enhancer	1.20429	0.998701	ZNF263$PRDM9									ENSG00000107554
chr11:1027506-1027776	MPRA-tested enhancer	0.679975	1.18481	ZNF543$MAZ$ZNF467$ZNF468$ZNF132$SP5$ZNF148$PATZ1$EGR1$ZNF460									ENSG00000184956	ENSG00000184956	3.52447	5.69571e-05
chr11:103086369-103086639	MPRA-tested enhancer	0.658374	0.911523	ZNF436$ZNF263									ENSG00000137692	ENSG00000137692	-1.35247	2.48625e-30
chr11:10317435-10317705	MPRA-tested enhancer	1.63991	2.05041	ZNF320$ZNF467$ZNF468$ZNF132$ZNF148$PATZ1$PRDM9					ENSG00000245522	ENSG00000245522	-0.82754	0.000742467	ENSG00000133805$ENSG00000148926	ENSG00000133805$ENSG00000148926	-1.86884549272928$-5.12604328531495	9.603407602750671e-15$1.67929767538329e-35
chr11:10491015-10491285	MPRA-tested enhancer	1.49553	1.14165	ZNF444$MAZ$ZNF281$ZNF467$ZNF468$THAP1$ZNF263$SP5$ZNF148$PATZ1									ENSG00000255823	ENSG00000255823	-12.2841	2.32412e-56
chr11:10606135-10606405	MPRA-tested enhancer	4.08722	1.22115	ZNF444$ZNF454$ZNF132									ENSG00000133800	ENSG00000133800	2.05383	1.58879e-09
chr11:107447275-107447545	MPRA-tested enhancer	0	0	ZFP14
chr11:10778695-10778965	MPRA-tested enhancer	0	0	ZNF454$PRDM9
chr11:108101328-108101598	MPRA-tested enhancer	0.793207	1.0828	EWSR1-FLI1$ZNF263$ZNF132$PRDM9									ENSG00000075239	ENSG00000075239	-0.877274	3.62301e-23
chr11:10867135-10867405	MPRA-tested enhancer	0.934648	1.28319										ENSG00000236287	ENSG00000236287	-0.297118	0.000484229
chr11:110355155-110355425	MPRA-tested enhancer	1.34064	3.89611	ZNF444$ZNF281$ZNF467$EWSR1-FLI1$ZNF263$SP1$ZNF132$PRDM9									ENSG00000254416	ENSG00000254416	-1.93692	4.67164e-05
chr11:110363295-110363565	POSCTRL	1.01142	1.33639	ZNF530$TFAP2A$TFAP2C									ENSG00000254416	ENSG00000254416	-1.93692	4.67164e-05
chr11:111469255-111469525	MPRA-tested enhancer	0.945063	1.26556	ZNF444$ZNF223									ENSG00000110777
chr11:111730935-111731205	MPRA-tested enhancer	0.930415	1.77071	ZNF530$ZNF462					ENSG00000170145	ENSG00000170145	0.669739	1.82359e-08
chr11:111755221-111755491	MPRA-tested enhancer	0.923388	1.24316										ENSG00000137713	ENSG00000137713	-0.794235	4.8019e-16
chr11:111992335-111992605	MPRA-tested enhancer	1.88844	2.32172						ENSG00000137720$ENSG00000086848	ENSG00000137720$ENSG00000086848	-0.724904431722698$1.01510854040159	1.01645311957019e-17$1.0436463978742e-21
chr11:112016465-112016735	MPRA-tested enhancer	1.4628	2.17848										ENSG00000150768	ENSG00000150768	-1.3477	1.72582e-73
chr11:112255395-112255665	MPRA-tested enhancer	0.966557	1.59728	ZNF444$ZNF263									ENSG00000250303$ENSG00000188771	ENSG00000250303	1.0104	0.00111459
chr11:112285835-112286105	MPRA-tested enhancer	1.90691	1.80585	ZNF263$ZNF528$SP5	ENSG00000149294	ENSG00000149294	1.90848	3.21331e-08					ENSG00000250303	ENSG00000250303	1.0104	0.00111459
chr11:11243815-11244085	MPRA-tested enhancer	1.44255	1.3644	ZNF467$RFX4$ZNF223$ZNF273									ENSG00000255260
chr11:112796315-112796585	MPRA-tested enhancer	0.724142	1.03246	THAP1$ZNF132									ENSG00000254626
chr11:113248354-113248624	MPRA-tested enhancer	0	0	ZNF444$ZNF281$ZNF467$ZNF468$ZNF263$ZNF148
chr11:113265446-113265716	MPRA-tested enhancer	1.10839	1.1522	ZNF320$ZNF444$THRA					ENSG00000150787
chr11:113859715-113859985	MPRA-tested enhancer	1.2371	1.94196										ENSG00000048028	ENSG00000048028	-1.09094	1.23035e-13
chr11:113881866-113882136	MPRA-tested enhancer	0.86751	1.35167	ASCL1					ENSG00000166741	ENSG00000166741	1.88366	8.30327e-06	ENSG00000048028	ENSG00000048028	-1.09094	1.23035e-13
chr11:114198635-114198905	MPRA-tested enhancer	0.830493	1.14229	ZNF444$ZNF467$ZNF263$TP73$PRDM9$EGR1	ENSG00000109906	ENSG00000109906	1.76246	0.000103569
chr11:114245293-114245563	MPRA-tested enhancer	0.618229	0.758562	ZNF320$ZNF444$MAZ$ZNF467$ZNF468$ZNF148									ENSG00000166741	ENSG00000166741	1.88366	8.30327e-06
chr11:114449074-114449344	MPRA-tested enhancer	0.996648	7.35254		ENSG00000237937								ENSG00000076043	ENSG00000076043	-2.63664	6.40384e-57
chr11:115525475-115525745	MPRA-tested enhancer	1.09159	1.38488	ASCL1$ZNF132									ENSG00000256281$ENSG00000182985	ENSG00000182985	0.617698	8.06699e-05
chr11:115665315-115665585	MPRA-tested enhancer	0.844413	1.14408	ZNF263									ENSG00000256717
chr11:116263095-116263365	MPRA-tested enhancer	0.788068	1.98772	ZNF320$ZNF444$ZNF281$ZNF467$EWSR1-FLI1$ZNF263$SP1$ZNF132$PRDM9	ENSG00000256972				ENSG00000256972
chr11:116533555-116533825	MPRA-tested enhancer	1.73274	1.53212	CTCF$ZNF530$ZNF444$ZSCAN22$ZNF281$ZNF467$ZNF468$EWSR1-FLI1$ZNF263$ASCL1$ZNF132$ZNF148$PRDM9	ENSG00000182985	ENSG00000182985	0.617698	8.06699e-05
chr11:116703455-116703725	MPRA-tested enhancer	0	0	RFX1$ZNF320$ZNF530$RFX3$ZNF444$ZNF281$ZNF467$RFX4$ZNF263$SP1$ZNF736$RFX2$RFX2$ASCL1$ZNF132$RFX3$RFX5$PRDM9
chr11:116837415-116837685	MPRA-tested enhancer	1.02477	1.33177	ZNF320$ZNF263$ZNF736$TFAP2C									ENSG00000118137$ENSG00000110245$ENSG00000110244	ENSG00000118137	-1.7194	7.73509e-07
chr11:117173204-117173474	MPRA-tested enhancer	0.576681	0.840622	ZNF132									ENSG00000149577	ENSG00000149577	0.699461	1.669e-06
chr11:117187008-117187278	MPRA-tested enhancer	0.867784	1.22728	ZNF320$ZNF530$ZNF444$ZNF37A$ZNF281$SP2$ZNF467$ZNF468$ZNF263$ZNF223$ZNF264$SP1$ZNF780A$ZNF580$ZNF132$PRDM9									ENSG00000149591$ENSG00000149577	ENSG00000149591$ENSG00000149577	-2.58574600241696$0.699461218659707	3.91278032196575e-13$1.66899895016738e-06
chr11:117214455-117214725	MPRA-tested enhancer	2.32846	2.23978	ZNF320$ZNF530$ZNF263$PRDM9									ENSG00000167257$ENSG00000160613$ENSG00000149591	ENSG00000167257$ENSG00000149591	0.599838884409019$-2.58574600241696	3.37005289297807e-69$3.91278032196575e-13
chr11:11757895-11758165	MPRA-tested enhancer	1.25621	2.32054	ZNF93$SP1$ZNF273					ENSG00000254401
chr11:117673655-117673925	MPRA-tested enhancer	0.973956	1.56017	ZNF444$ZNF281$ZNF467$ZNF468$ZNF263$SP1$ZNF454$PATZ1$PRDM9$EGR1									ENSG00000270403
chr11:117838123-117838393	MPRA-tested enhancer	0	0	ZNF444$EWSR1-FLI1$ZNF263$PRDM9
chr11:11806275-11806545	MPRA-tested enhancer	1.07982	1.98073	ZNF263	ENSG00000254486				ENSG00000254486
chr11:118079158-118079428	MPRA-tested enhancer	0.641535	0.776721	ZNF530$ZNF281$ZNF467$EWSR1-FLI1$ZNF263$TFAP2C$ZNF263$ZNF454$ZNF580$ZNF132$PRDM9									ENSG00000137648$ENSG00000255274	ENSG00000137648	-3.37551	1.97139e-05
chr11:118083075-118083345	MPRA-tested enhancer	0.944335	1.29711	ZNF263$ZNF454$ZNF132$PRDM9									ENSG00000137648$ENSG00000255274	ENSG00000137648	-3.37551	1.97139e-05
chr11:118093255-118093525	MPRA-tested enhancer	0.83567	1.25769										ENSG00000137648$ENSG00000255274	ENSG00000137648	-3.37551	1.97139e-05
chr11:118316715-118316985	MPRA-tested enhancer	1.29846	1.45788	ZNF444$ZSCAN22$KLF4$ZNF468$ZNF273$ASCL1$ZNF519$PRDM9									ENSG00000198851
chr11:118415779-118416049	MPRA-tested enhancer	1.02619	0.7857	ZNF263$PRDM9									ENSG00000118058$ENSG00000167283	ENSG00000118058$ENSG00000167283	1.04749871678126$-1.19361011131183	9.42334156076938e-51$3.2993006858517304e-35
chr11:118450638-118450908	MPRA-tested enhancer	0.970747	1.25486										ENSG00000118058$ENSG00000255384	ENSG00000118058	1.0475	9.42334e-51
chr11:118616175-118616445	MPRA-tested enhancer	0.739406	1.22881	RFX1$RFX3$ZNF444$ZNF468$RFX4$RFX1$RFX2$RFX2$ZNF132$RFX3$RFX3$RFX5									ENSG00000019144
chr11:118771015-118771285	MPRA-tested enhancer	0.602049	0.967238										ENSG00000278376	ENSG00000278376	0.711369	7.58847e-06
chr11:118870115-118870385	MPRA-tested enhancer	1.05915	1.50767	ZNF549$ZNF460									ENSG00000160683
chr11:118887835-118888105	MPRA-tested enhancer	4.02207	1.12129	ZNF530$MAZ$ZNF281$SP2$ZNF467$ZNF468$SP1$THAP1$ZNF736$TFAP2C$ZNF132$PATZ1$EGR1									ENSG00000160683
chr11:119104055-119104325	MPRA-tested enhancer	0.758218	1.5207	ZNF263									ENSG00000172273$ENSG00000172375$ENSG00000172269$ENSG00000188486	ENSG00000172375$ENSG00000172269$ENSG00000188486	0.70116282213532$-1.02192083675701$-0.617762975104931	0.000183504353612$3.08328659261352e-42$0.001032130002038
chr11:119222355-119222625	MPRA-tested enhancer	0.783156	0.918106	ZNF263									ENSG00000110395
chr11:119368420-119368690	MPRA-tested enhancer	1.30256	1.34004	ZNF530$ZNF467$THAP1$PRDM9									ENSG00000036672
chr11:119696780-119697050	MPRA-tested enhancer	1.03464	1.06741	ZNF543$ZNF530$SP4$ZNF444$MAZ$ZNF281$SP2$ZNF467$ZNF468$EWSR1-FLI1$ZNF263$SP1$ZNF264$SP1$SP1$ZNF263$ZNF132$SP5$ZNF148$PATZ1$PRDM9									ENSG00000255247
chr11:119702215-119702485	MPRA-tested enhancer	0.952997	2.52857	ZNF444$ZSCAN22$ZNF467$ZNF468$ZNF263$ZNF460									ENSG00000255247
chr11:119717855-119718125	MPRA-tested enhancer	0.93609	0.900916	ZNF444$EWSR1-FLI1$ZNF263$THAP1$ZNF273$ZNF132									ENSG00000255247$ENSG00000110400	ENSG00000110400	-0.997177	3.93282e-11
chr11:120001255-120001525	MPRA-tested enhancer	0.919965	0.834737	ZNF467$SP1$THAP1$ZNF780A$ZNF132									ENSG00000255216$ENSG00000254863	ENSG00000255216	-1.05821	0.00763892
chr11:120185155-120185425	MPRA-tested enhancer	0.86624	0.966339	ZNF530$ZNF444$MAZ$ZNF281$ZNF467$ZNF468$EWSR1-FLI1$ZNF263$SP1$SP1$ZNF263$ZNF273$ZNF132$SP5$ZNF148$PRDM9									ENSG00000137699
chr11:12019375-12019645	MPRA-tested enhancer	1.00908	0.847037	ZNF530$ZNF263$ZNF132$PRDM9									ENSG00000254486$ENSG00000050165	ENSG00000050165	0.711442	0.000788437
chr11:120195830-120196100	MPRA-tested enhancer	0.76258	0.749249	ZNF467$ZNF468$ZNF263$ZNF263$ZNF132$SP5$PRDM9									ENSG00000184232$ENSG00000137699	ENSG00000184232	1.41792	1.31372e-05
chr11:12030055-12030325	MPRA-tested enhancer	0.709236	1.05979	ZNF530									ENSG00000254486$ENSG00000050165	ENSG00000050165	0.711442	0.000788437
chr11:120347505-120347775	MPRA-tested enhancer	0.771482	1.14655										ENSG00000196914	ENSG00000196914	0.782866	2.22294e-14
chr11:12051235-12051505	MPRA-tested enhancer	0.643479	0.877325	ZNF281$ZNF467$SP1$ASCL1$EGR1									ENSG00000254991
chr11:12076595-12076865	MPRA-tested enhancer	0.966357	1.54945	ZNF530$ZNF444$ZNF467$ZNF468$ZNF263$RFX2$ZNF148$EGR1									ENSG00000133816$ENSG00000255400$ENSG00000254991
chr11:121456866-121457136	MPRA-tested enhancer	0.852155	1.16879										ENSG00000137642	ENSG00000137642	-0.787127	1.22492e-06
chr11:122287495-122287765	MPRA-tested enhancer	0.91854	1.39689	ZNF467$ZNF468$EWSR1-FLI1$ZNF263$PATZ1$PRDM9									ENSG00000255015	ENSG00000255015	5.14817	4.16906e-06
chr11:122317395-122317665	MPRA-tested enhancer	1.2482	1.09794										ENSG00000255015	ENSG00000255015	5.14817	4.16906e-06
chr11:12263136-12263406	MPRA-tested enhancer	0.797577	1.10849	ZNF736$TFAP2C$ZNF454									ENSG00000133808
chr11:123202815-123203085	MPRA-tested enhancer	1.08649	1.29073	ASCL1$MYOG$MAZ$ZNF467$ZNF468$ZNF263$ZNF263$ASCL1$ZNF132$SP5$ZNF148$PRDM9									ENSG00000166250	ENSG00000166250	-2.68746	2.3381e-10
chr11:123206875-123207145	MPRA-tested enhancer	1.18459	2.09698	ZNF132$RFX3									ENSG00000166250	ENSG00000166250	-2.68746	2.3381e-10
chr11:123351375-123351645	MPRA-tested enhancer	0.920649	1.16257	ZNF543$ZNF530$KLF5$SP4$ZNF444$MAZ$ZSCAN22$ZNF281$SP2$ZNF467$ZNF468$ZNF263$SP1$ZNF223$ZNF264$SP1$SP1$ASCL1$ZNF132$SP5$ZNF148$PATZ1$ZNF519$PRDM9									ENSG00000023171
chr11:123892075-123892345	MPRA-tested enhancer	1.0352	1.11978										ENSG00000181518$ENSG00000204300
chr11:12390755-12391025	MPRA-tested enhancer	0.9691	1.2381	ASCL1$MYOG$ZNF263$ZNF454$ZNF273$ASCL1$ZNF519$PRDM9									ENSG00000197702	ENSG00000197702	0.61991	6.81803e-07
chr11:124301815-124302085	MPRA-tested enhancer	0	0
chr11:124943095-124943365	MPRA-tested enhancer	0.690251	1.26607	ZNF263	ENSG00000198331	ENSG00000198331	-2.05825	7.84558e-39					ENSG00000149548$ENSG00000165478	ENSG00000149548	0.557034	3.29174e-07
chr11:125327795-125328065	MPRA-tested enhancer	0.904717	1.16118	KLF5$ZNF467$KLF4$ZNF468$ZNF263$PRDM9					ENSG00000165495$ENSG00000254880	ENSG00000165495$ENSG00000254880	1.14255129151368$1.34059814496336	0.0004118152822635$0.0007734366967897
chr11:125338155-125338425	MPRA-tested enhancer	1.25465	1.74429	ZNF467$EWSR1-FLI1$ZNF263$ZNF132$PRDM9					ENSG00000165495$ENSG00000254880	ENSG00000165495$ENSG00000254880	1.14255129151368$1.34059814496336	0.0004118152822635$0.0007734366967897
chr11:125356798-125357068	POSCTRL	1.16757	2.66097	ZNF320$ZNF530$ZNF468$ZNF273	ENSG00000255475	ENSG00000255475	3.42531	4.47332e-06	ENSG00000165495$ENSG00000254880	ENSG00000165495$ENSG00000254880	1.14255129151368$1.34059814496336	0.0004118152822635$0.0007734366967897
chr11:125356855-125357125	MPRA-tested enhancer	0.82029	0.992875	ZNF530$ZNF468$ZNF273	ENSG00000255475	ENSG00000255475	3.42531	4.47332e-06	ENSG00000165495$ENSG00000254880	ENSG00000165495$ENSG00000254880	1.14255129151368$1.34059814496336	0.0004118152822635$0.0007734366967897
chr11:125394335-125394605	MPRA-tested enhancer	0.926977	1.21284		ENSG00000255475$ENSG00000150433	ENSG00000255475$ENSG00000150433	3.42531206441887$0.720872135581062	4.47332252155526e-06$2.6988111718198603e-15
chr11:125399975-125400245	MPRA-tested enhancer	1.76054	1.82347	ZNF320$SP4$ZNF444$RREB1$MAZ$ZNF281$SP2$ZNF467$ZNF468$EWSR1-FLI1$ZNF263$SP1$ZNF264$SP1$SP1$ZNF132$SP5$ZNF148$PATZ1$PRDM9$EGR1	ENSG00000165495$ENSG00000254880$ENSG00000255475$ENSG00000149548	ENSG00000165495$ENSG00000254880$ENSG00000255475$ENSG00000149548	1.14255129151368$1.34059814496336$3.42531206441887$0.55703363917952	0.0004118152822635$0.0007734366967897$4.47332252155526e-06$3.29173927155111e-07	ENSG00000165495$ENSG00000254880$ENSG00000255475$ENSG00000134955	ENSG00000165495$ENSG00000254880$ENSG00000255475$ENSG00000134955	1.14255129151368$1.34059814496336$3.42531206441887$-0.450711087907999	0.0004118152822635$0.0007734366967897$4.47332252155526e-06$0.0024617349213554
chr11:125404215-125404485	MPRA-tested enhancer	1.36974	3.51044	ZNF530$ASCL1$ZNF444$MYOG$ZNF263$ZNF273$ASCL1	ENSG00000165495$ENSG00000254880$ENSG00000255475$ENSG00000149548	ENSG00000165495$ENSG00000254880$ENSG00000255475$ENSG00000149548	1.14255129151368$1.34059814496336$3.42531206441887$0.55703363917952	0.0004118152822635$0.0007734366967897$4.47332252155526e-06$3.29173927155111e-07	ENSG00000165495$ENSG00000254880$ENSG00000255475$ENSG00000134955	ENSG00000165495$ENSG00000254880$ENSG00000255475$ENSG00000134955	1.14255129151368$1.34059814496336$3.42531206441887$-0.450711087907999	0.0004118152822635$0.0007734366967897$4.47332252155526e-06$0.0024617349213554
chr11:125411555-125411825	MPRA-tested enhancer	1.05896	1.67248	RFX1$ZNF530$RFX3$ZSCAN22$ZNF467$RFX4$RFX2$RFX2$ZNF273$ZNF132$RFX3$RFX5	ENSG00000150433	ENSG00000150433	0.720872	2.69881e-15	ENSG00000255475$ENSG00000150433$ENSG00000149548	ENSG00000255475$ENSG00000150433$ENSG00000149548	3.42531206441887$0.720872135581062$0.55703363917952	4.47332252155526e-06$2.6988111718198603e-15$3.29173927155111e-07
chr11:125412557-125412827	MPRA-tested enhancer	0.80473	0.602965	KLF5$RREB1$ZNF821$ZNF467$KLF4$ZNF263$THAP1$ZNF273$ZNF132	ENSG00000150433	ENSG00000150433	0.720872	2.69881e-15	ENSG00000255475$ENSG00000150433$ENSG00000149548	ENSG00000255475$ENSG00000150433$ENSG00000149548	3.42531206441887$0.720872135581062$0.55703363917952	4.47332252155526e-06$2.6988111718198603e-15$3.29173927155111e-07
chr11:125417033-125417303	MPRA-tested enhancer	1.32067	1.53508	ZNF320$ZNF530$ZNF444$ZNF467$ZNF263	ENSG00000150433	ENSG00000150433	0.720872	2.69881e-15	ENSG00000150433	ENSG00000150433	0.720872	2.69881e-15
chr11:125433495-125433765	MPRA-tested enhancer	1.74581	1.21215	CTCF$ZNF530$ZNF444$ZNF467$ZNF468$EWSR1-FLI1$ZNF263$ZNF263$ZNF460	ENSG00000149548	ENSG00000149548	0.557034	3.29174e-07	ENSG00000260209	ENSG00000260209	2.37199	2.15241e-11
chr11:125939015-125939285	MPRA-tested enhancer	1.70428	1.808	ZNF281$ZNF467$EWSR1-FLI1$ZNF263$RFX2$ZNF132$PRDM9	ENSG00000197798$ENSG00000165526	ENSG00000197798$ENSG00000165526	-1.19176048279476$-1.06114347631432	1.2550071945956099e-48$1.88903416013425e-26					ENSG00000254790	ENSG00000254790	2.07086	0.00585783
chr11:126084119-126084389	POSCTRL	0	0	ZNF263
chr11:126089095-126089365	MPRA-tested enhancer	1.12164	1.56063	ZNF320$ZNF444$ZNF281$ZNF467$ZNF468$ZNF263$SP1$ZNF454$PRDM9									ENSG00000261257
chr11:126098395-126098665	MPRA-tested enhancer	1.20803	3.30059	THAP1$ZNF132									ENSG00000261257
chr11:126109930-126110200	MPRA-tested enhancer	0.7749	1.06805	ZNF444$MAZ$ZSCAN22$ZNF281$SP2$ZNF467$ZNF468$EWSR1-FLI1$ZNF263$ZNF263$ZNF132$SP5$ZNF148$PRDM9									ENSG00000261257
chr11:126115955-126116225	MPRA-tested enhancer	1.01464	1.69388										ENSG00000261257
chr11:126145360-126145630	MPRA-tested enhancer	1.04441	1.33243										ENSG00000254833
chr11:126157995-126158265	MPRA-tested enhancer	1.09749	1.68317	ZNF436$ZNF132$PRDM9									ENSG00000254833
chr11:126160535-126160805	POSCTRL	1.02856	1.47584	TFAP2A$ZNF263$ZNF223$TFAP2C$ZNF132									ENSG00000254833
chr11:126163095-126163365	MPRA-tested enhancer	1.21582	2.02802	ZNF320$ZNF467$PRDM9$ZNF460	ENSG00000254790	ENSG00000254790	2.07086	0.00585783	ENSG00000254790	ENSG00000254790	2.07086	0.00585783	ENSG00000254833
chr11:126277895-126278165	MPRA-tested enhancer	1.05758	2.44726	ZNF530$ZNF132									ENSG00000150455$ENSG00000110074$ENSG00000182934	ENSG00000110074$ENSG00000182934	-0.496781872636838$-0.435887947694748	8.21463374393067e-13$2.34770160045154e-06
chr11:126318735-126319005	MPRA-tested enhancer	1.2327	1.8675	ASCL1$MYOG$ZSCAN22$SP2$ZNF860$SP1$ASCL1$ZNF519$PRDM9$ZNF460									ENSG00000110063	ENSG00000110063	-0.762812	6.16044e-25
chr11:126340055-126340325	MPRA-tested enhancer	1.4232	1.73156	ZNF263									ENSG00000110080	ENSG00000110080	-0.492681	1.06463e-08
chr11:126346325-126346595	MPRA-tested enhancer	1.38985	1.26659	ZNF132$ZNF623									ENSG00000110080	ENSG00000110080	-0.492681	1.06463e-08
chr11:126348143-126348413	MPRA-tested enhancer	0.732641	0.84395	ZNF530$ZNF467$ZNF468$ZNF263$THAP1$ZNF263$ZNF132$PRDM9									ENSG00000110080	ENSG00000110080	-0.492681	1.06463e-08
chr11:126363835-126364105	MPRA-tested enhancer	0.935687	1.39873	ZNF320$TFAP2A$ZNF444$ZNF462$ZNF467$KLF4$ZNF468$ZNF736$TFAP2C$ZNF273$ZNF132$ZNF460									ENSG00000110080	ENSG00000110080	-0.492681	1.06463e-08
chr11:126924635-126924905	MPRA-tested enhancer	1.03239	1.57768	PRDM9									ENSG00000254938	ENSG00000254938	3.30457	4.60539e-08
chr11:127037615-127037885	MPRA-tested enhancer	0.850592	2.13601	SP2$ZNF467									ENSG00000255546
chr11:127052435-127052705	MPRA-tested enhancer	0.959551	0.986356	ZNF263									ENSG00000255087
chr11:128116995-128117265	MPRA-tested enhancer	1.08568	1.97225	ZNF544$ZNF491$ZNF195$NFIB					ENSG00000151704
chr11:128299195-128299465	MPRA-tested enhancer	0	0	ZNF530$ZNF263$PRDM9
chr11:128874694-128874964	MPRA-tested enhancer	0.989877	2.01787										ENSG00000120457$ENSG00000151704	ENSG00000120457	1.66796	0.000654502
chr11:128936655-128936925	MPRA-tested enhancer	2.49698	2.14679	RFX1$RFX3$ZNF468$RFX4$ZNF263$RFX2$RFX2$ZNF263$RFX3$RFX5					ENSG00000273415				ENSG00000120471	ENSG00000120471	1.83935	1.93178e-07
chr11:129268168-129268438	MPRA-tested enhancer	1.08257	1.76875										ENSG00000134909	ENSG00000134909	1.09496	1.15709e-39
chr11:129291575-129291845	MPRA-tested enhancer	0.720767	1.03846	ZNF530$TFAP2C									ENSG00000134909	ENSG00000134909	1.09496	1.15709e-39
chr11:12983415-12983685	MPRA-tested enhancer	1.60797	1.5129										ENSG00000251381	ENSG00000251381	1.34824	8.92268e-05
chr11:130145035-130145305	MPRA-tested enhancer	0.743085	1.24418	RFX1$RFX3$RREB1$RFX4$ZNF736$RFX2$RFX2$RFX3$RFX5									ENSG00000149418	ENSG00000149418	-4.5444	1.13532e-10
chr11:130146415-130146685	MPRA-tested enhancer	2.25458	1.10096	MAFK$ASCL1$ZNF132$PRDM9									ENSG00000149418	ENSG00000149418	-4.5444	1.13532e-10
chr11:1302895-1303165	MPRA-tested enhancer	0.786029	1.55023	SP4$ZNF444$MAZ$SP2$ZNF467$ZNF468$EWSR1-FLI1$ZNF263$SP1$ZNF264$SP1$SP1$ZFP14$ZNF132$SP5$ZNF148$PATZ1$PRDM9									ENSG00000078902
chr11:130672435-130672705	MPRA-tested enhancer	1.16309	1.9751	RFX1$ZNF530$RFX3$RFX4$EWSR1-FLI1$ZNF263$RFX1$RFX2$RFX2$ZNF132$RFX3$RFX3$RFX5$PRDM9									ENSG00000175728
chr11:131046475-131046745	MPRA-tested enhancer	1.34846	2.43515	ZNF263$PRDM9	ENSG00000224795				ENSG00000224795
chr11:131186535-131186805	MPRA-tested enhancer	1.18398	1.26831	ZNF444$ZNF467$KLF4$ZNF468$ZNF263$TFAP2C$PATZ1									ENSG00000227125$ENSG00000236129
chr11:13136426-13136696	MPRA-tested enhancer	0.985861	1.26557	ZNF320$ZNF468$ZNF263$ZNF132									ENSG00000255558
chr11:134040573-134040843	MPRA-tested enhancer	0.673858	1.21317	ZNF530$ZNF444$ZNF281$ZNF467$SP1$ZNF132$ZNF148$PRDM9									ENSG00000254648$ENSG00000204241$ENSG00000255406	ENSG00000254648$ENSG00000204241	2.1330460575426$1.12528330949697	1.7669415748802797e-11$4.55913453747871e-05
chr11:134429195-134429465	MPRA-tested enhancer	1.08954	1.36597	ZNF263$ZNF223$ZNF736$ZNF549$ZNF132	ENSG00000255512								ENSG00000109956
chr11:134691395-134691665	MPRA-tested enhancer	1.51786	1.84106	ZNF444$ZNF467$ZNF263$ZNF132$SP5$PRDM9									ENSG00000254989
chr11:134731175-134731445	MPRA-tested enhancer	0.762715	1.41119	ZNF273$ASCL1$SP5									ENSG00000251226$ENSG00000255344
chr11:1463478-1463748	MPRA-tested enhancer	0.871423	1.04576	ZNF37A	ENSG00000078902
chr11:1507805-1508075	MPRA-tested enhancer	1.34164	1.28184	KLF5$ZNF444$ZNF462$ZNF281$ZNF467$KLF4$ZNF468$ZNF263$SP1$SP1$ZNF736$ESR1$ZNF263$ZNF148$PATZ1$EGR1									ENSG00000182208	ENSG00000182208	-0.433762	3.99388e-07
chr11:15566079-15566349	POSCTRL	1.14341	1.1489	ASCL1$MYOG$ZNF273$ASCL1$ZNF132$ZNF519									ENSG00000254946	ENSG00000254946	-5.22268	1.89026e-16
chr11:15876055-15876325	MPRA-tested enhancer	0.827038	0.948553	ZNF467$ZNF468$ZNF132$PRDM9$ZNF460					ENSG00000110696	ENSG00000110696	-0.916578	2.3527e-70
chr11:15890375-15890645	MPRA-tested enhancer	1.41392	1.92683	ZNF543$ZNF530$SP4$ZNF444$MAZ$ZNF281$SP2$ZNF467$ZNF468$EWSR1-FLI1$ZNF263$SP1$ZNF264$SP1$SP1$ZNF580$ZNF132$SP5$ZNF148$PRDM9									ENSG00000254661
chr11:17507815-17508085	MPRA-tested enhancer	0.990488	1.4995	ZNF444$ZNF281$ZNF467$ZNF263$SP1$ZNF736$ZNF549$ZNF132$ZNF148					ENSG00000187486	ENSG00000187486	-0.442527	0.00907917
chr11:17529365-17529635	MPRA-tested enhancer	0.895521	1.33571	TFAP2A									ENSG00000188162$ENSG00000006611	ENSG00000188162$ENSG00000006611	-1.1627562230418$-2.57984332416169	0.0019417760108224$2.56242533961377e-07
chr11:18379295-18379565	MPRA-tested enhancer	1.15005	1.79962	ZNF467$ZNF273									ENSG00000134333	ENSG00000134333	-4.84644	1.19555e-121
chr11:18384095-18384365	MPRA-tested enhancer	1.35982	4.28832	REST$ZNF444$ZNF468$ZNF263									ENSG00000134333	ENSG00000134333	-4.84644	1.19555e-121
chr11:1927315-1927585	MPRA-tested enhancer	0.930576	0.928794	ZNF320$ZNF444$MAZ$ZNF281$ZNF467$ZNF468$SP1$THAP1$ZNF263$ZNF273$ZNF483$ZNF132$SP5$ZNF148$PATZ1	ENSG00000184682$ENSG00000229671				ENSG00000229671$ENSG00000205864				ENSG00000214026$ENSG00000130595	ENSG00000214026	-1.43808	1.15699e-39
chr11:1936915-1937185	MPRA-tested enhancer	1.05203	2.27341	ZNF320$THAP1$ZNF454	ENSG00000229671				ENSG00000184682$ENSG00000229671				ENSG00000214026$ENSG00000130595	ENSG00000214026	-1.43808	1.15699e-39
chr11:215655-215925	MPRA-tested enhancer	0.845692	1.64001	ZNF444$ZNF467$KLF4$ZNF468$ZNF580$ASCL1$ZNF132$PATZ1$PRDM9$EGR1	ENSG00000174915$ENSG00000185101$ENSG00000255328$ENSG00000270030$ENSG00000270105$ENSG00000142089$ENSG00000142082	ENSG00000185101$ENSG00000142089$ENSG00000142082	-4.32599892270639$-0.949222797516365$0.483844474288366	3.54444115768312e-29$0.0011435802746651$2.5894282596541798e-11	ENSG00000174915$ENSG00000185101$ENSG00000270972$ENSG00000255328$ENSG00000270030$ENSG00000142089$ENSG00000142082	ENSG00000185101$ENSG00000142089$ENSG00000142082	-4.32599892270639$-0.949222797516365$0.483844474288366	3.54444115768312e-29$0.0011435802746651$2.5894282596541798e-11	ENSG00000185627$ENSG00000177963$ENSG00000177947$ENSG00000177951	ENSG00000185627$ENSG00000177963$ENSG00000177951	-0.833235693756172$-0.554613160018388$-0.484730766159871	2.99251880433767e-36$1.59805459343943e-17$9.10799437502083e-08
chr11:2178895-2179165	MPRA-tested enhancer	0.885184	1.21895	ZNF530$SP4$ZNF444$MAZ$ZSCAN22$ZNF281$SP2$ZNF467$KLF4$ZNF468$ZNF263$SP1$ZNF264$SP1$SP1$ZNF580$ASCL1$ZNF132$SP5$ZNF148$PATZ1$PRDM9$EGR1					ENSG00000070985				ENSG00000180176$ENSG00000254647$ENSG00000129965
chr11:2198199-2198469	MPRA-tested enhancer	0.775022	1.32306	ZNF320$ZNF543$KLF5$SP4$ZNF444$MAZ$SP2$ZNF467$KLF4$ZNF468$EWSR1-FLI1$ZNF263$SP1$ZNF264$SP1$SP1$ZNF580$ZNF132$SP5$ZNF148$PATZ1$PRDM9					ENSG00000070985
chr11:22784747-22785017	MPRA-tested enhancer	0.84308	0.554971	PRDM9	ENSG00000091664				ENSG00000091664
chr11:2306155-2306425	MPRA-tested enhancer	4.63397	1.73565	ZNF530$KLF5$ZNF444$ZNF281$SP2$ZNF467$KLF4$ZNF468$EWSR1-FLI1$ZNF263$SP1$ZNF223$ZNF132$ZNF148$PATZ1$PRDM9									ENSG00000064201$ENSG00000110665
chr11:2387449-2387719	MPRA-tested enhancer	1.31569	1.54229	ZNF320$ZNF530$ZNF444$RREB1$ZNF281$ZNF467$KLF4$ZNF468$EWSR1-FLI1$ZNF263$ZNF264$SP1$TFAP2C$ZNF263$ZNF454$ZNF273$ZNF132$SP5$PATZ1$PRDM9$EGR1					ENSG00000130592	ENSG00000130592	-1.56955	0.00907559	ENSG00000184281$ENSG00000110651	ENSG00000184281$ENSG00000110651	-0.90405493485457$-0.723960141319695	1.6467274375314101e-21$2.0032167614239e-08
chr11:2409855-2410125	MPRA-tested enhancer	0.93292	1.06703	ZNF530$ZNF467$EWSR1-FLI1$ZNF223$THAP1$ZNF780A$ZNF273$ZNF132$PRDM9$NKX2-2									ENSG00000070985$ENSG00000184281	ENSG00000184281	-0.904055	1.64673e-21
chr11:24828775-24829045	MPRA-tested enhancer	0.717226	0.70551		ENSG00000255359
chr11:2562275-2562545	MPRA-tested enhancer	0.945716	1.12148	ZNF320$ZNF467$ZNF860$ASCL1	ENSG00000110628				ENSG00000110628$ENSG00000254827
chr11:295412-295682	MPRA-tested enhancer	1.22537	1.54583	ZNF320$ZNF530$TFAP2C$ZNF454$ZNF132	ENSG00000280136$ENSG00000099849$ENSG00000161328$ENSG00000174775	ENSG00000161328	1.06204	2.3025e-06	ENSG00000174915$ENSG00000185187$ENSG00000184363	ENSG00000185187$ENSG00000184363	-3.05725194569441$-5.93481962870018	2.13067261552671e-19$1.17548936603172e-28	ENSG00000185885$ENSG00000185201$ENSG00000206013$ENSG00000142102$ENSG00000174885	ENSG00000185885$ENSG00000185201$ENSG00000142102$ENSG00000174885	-2.35370257712332$-2.2273267502003$-1.36129344381754$-2.25395737315784	5.406509992305171e-09$2.6539791005226497e-11$3.01065735372271e-12$0.0021824188246613
chr11:297715-297985	MPRA-tested enhancer	0.936977	1.69111	ZNF320	ENSG00000280136$ENSG00000099849$ENSG00000161328$ENSG00000174775	ENSG00000161328	1.06204	2.3025e-06	ENSG00000174915$ENSG00000185187$ENSG00000184363	ENSG00000185187$ENSG00000184363	-3.05725194569441$-5.93481962870018	2.13067261552671e-19$1.17548936603172e-28	ENSG00000185885$ENSG00000185201$ENSG00000206013$ENSG00000142102	ENSG00000185885$ENSG00000185201$ENSG00000142102	-2.35370257712332$-2.2273267502003$-1.36129344381754	5.406509992305171e-09$2.6539791005226497e-11$3.01065735372271e-12
chr11:3052095-3052365	MPRA-tested enhancer	0.894747	1.18924										ENSG00000110619	ENSG00000110619	-1.00131	9.36977e-11
chr11:3153435-3153705	MPRA-tested enhancer	1.08393	1.35887										ENSG00000021762	ENSG00000021762	1.03408	4.52636e-11
chr11:3155835-3156105	MPRA-tested enhancer	0.725825	0.969525	ZNF284$ZNF281$ZNF467$KLF4$ZNF468$ZNF263$TFAP2C$ZNF132$PRDM9$EBF1									ENSG00000021762	ENSG00000021762	1.03408	4.52636e-11
chr11:3224880-3225150	MPRA-tested enhancer	1.83327	2.00882	ZNF444$ZNF281$ZNF467$ZNF468$SP1$ZNF273									ENSG00000184350$ENSG00000182170
chr11:330415-330685	MPRA-tested enhancer	0.867497	1.467	MYOG$ZNF467$ZNF468$EWSR1-FLI1$ZNF263$ZNF273$ASCL1$ZNF132	ENSG00000280136$ENSG00000182272								ENSG00000270972$ENSG00000255328$ENSG00000270030$ENSG00000270105$ENSG00000142089$ENSG00000185885	ENSG00000142089$ENSG00000185885	-0.949222797516365$-2.35370257712332	0.0011435802746651$5.406509992305171e-09
chr11:33533115-33533385	MPRA-tested enhancer	1.10056	1.42323										ENSG00000110427	ENSG00000110427	2.70759	1.68264e-58
chr11:335835-336105	MPRA-tested enhancer	0	0	ZNF444$ZSCAN22$ZNF281$ZNF467$ZNF468$EWSR1-FLI1$ZNF263$ZNF263$ZNF132$SP5$PRDM9$EGR1$ZNF460
chr11:33724215-33724485	MPRA-tested enhancer	0.940796	1.13217	ZNF273$ZNF132$ZNF519									ENSG00000085063
chr11:3375130-3375400	MPRA-tested enhancer	0.923711	1.85544	ZNF530$KLF5$ZNF444$ZNF467$KLF4$ZNF468$ZNF132$TP63									ENSG00000005801	ENSG00000005801	-0.513212	5.80819e-06
chr11:34065435-34065705	MPRA-tested enhancer	1.24029	1.50617										ENSG00000135387	ENSG00000135387	-0.365651	9.57379e-10
chr11:34143134-34143404	MPRA-tested enhancer	1.0423	1.37314	ZNF530					ENSG00000166016
chr11:342415-342685	MPRA-tested enhancer	0.932651	1.83066		ENSG00000185885	ENSG00000185885	-2.3537	5.40651e-09	ENSG00000185885$ENSG00000185201$ENSG00000206013$ENSG00000142102$ENSG00000174885$ENSG00000177963$ENSG00000177951	ENSG00000185885$ENSG00000185201$ENSG00000142102$ENSG00000174885$ENSG00000177963$ENSG00000177951	-2.35370257712332$-2.2273267502003$-1.36129344381754$-2.25395737315784$-0.554613160018388$-0.484730766159871	5.406509992305171e-09$2.6539791005226497e-11$3.01065735372271e-12$0.0021824188246613$1.59805459343943e-17$9.10799437502083e-08	ENSG00000270972$ENSG00000255328$ENSG00000270030$ENSG00000270105$ENSG00000142089	ENSG00000142089	-0.949223	0.00114358
chr11:34345990-34346260	MPRA-tested enhancer	1.18505	1.43031	ZNF263									ENSG00000166016
chr11:35953155-35953425	MPRA-tested enhancer	0.704759	1.108	ZNF467$ZNF468$THAP1$ZNF132$SP5$PRDM9									ENSG00000179241
chr11:36146028-36146298	MPRA-tested enhancer	1.22986	0.639863		ENSG00000254686$ENSG00000179431				ENSG00000179431
chr11:36153363-36153633	MPRA-tested enhancer	0.817993	1.00581	ZNF444$MAZ$ZNF467$ZNF468$SP1$ZNF132$SP5$ZNF148	ENSG00000179431
chr11:36251880-36252150	MPRA-tested enhancer	1.39899	1.39008	ZNF530$ZNF462$ZNF467$EWSR1-FLI1$ZNF263$ZNF132	ENSG00000179431				ENSG00000179431
chr11:3826775-3827045	MPRA-tested enhancer	2.02074	0.775901	ZNF320$ZNF444$ZNF37A$ZNF281$ZNF467$ZNF468$ZNF454$SP5$ZNF148$PRDM9									ENSG00000177105	ENSG00000177105	-1.19193	6.36663e-37
chr11:3867497-3867767	MPRA-tested enhancer	0.783812	1.16834	ZNF543$KLF5$SP4$MAZ$ZSCAN22$ZNF281$SP2$ZNF467$ZNF468$ZNF263$SP1$ZNF264$SP1$SP1$ZNF132$SP5$ZNF148$PATZ1$PRDM9									ENSG00000167323	ENSG00000167323	0.680289	2.19865e-08
chr11:4072035-4072305	MPRA-tested enhancer	0.525293	0.753502	SP4$ZNF444$MAZ$ZNF467$ZNF468$ZNF263$SP1$ZNF264$SP1$SP1$ZNF132$SP5$ZNF148	ENSG00000167323$ENSG00000177105	ENSG00000167323$ENSG00000177105	0.680288695179531$-1.19192986803358	2.19864605662551e-08$6.36662566167879e-37	ENSG00000167323$ENSG00000177105	ENSG00000167323$ENSG00000177105	0.680288695179531$-1.19192986803358	2.19864605662551e-08$6.36662566167879e-37
chr11:4084435-4084705	MPRA-tested enhancer	0.748051	1.66945	ZNF530$ZNF281$SP1$ZNF132	ENSG00000167323$ENSG00000177105	ENSG00000167323$ENSG00000177105	0.680288695179531$-1.19192986803358	2.19864605662551e-08$6.36662566167879e-37	ENSG00000167323$ENSG00000177105	ENSG00000167323$ENSG00000177105	0.680288695179531$-1.19192986803358	2.19864605662551e-08$6.36662566167879e-37	ENSG00000167325	ENSG00000167325	-0.754473	9.62835e-10
chr11:41394855-41395125	MPRA-tested enhancer	0	0	PRDM9
chr11:43542815-43543085	MPRA-tested enhancer	1.06185	0.827609	ZNF780A									ENSG00000283217	ENSG00000283217	2.75411	5.19594e-13
chr11:44030295-44030565	MPRA-tested enhancer	1.2177	1.11086	ZNF320$ZNF543$ZNF530$SP4$ZNF444$MAZ$ZNF281$ZNF467$ZNF468$EWSR1-FLI1$ZNF263$SP1$ZNF264$SP1$SP1$ZNF132$SP5$ZNF148$PATZ1$PRDM9									ENSG00000205126
chr11:444415-444685	MPRA-tested enhancer	1.08747	1.59372	ZNF444$ZNF281$SP2$ZNF467$ZNF468$ZNF263$SP1$SP1$ZNF263$ASCL1$ZNF132$SP5$ZNF148$PRDM9	ENSG00000184363$ENSG00000185201$ENSG00000206013$ENSG00000185627$ENSG00000142082$ENSG00000177963$ENSG00000177951	ENSG00000184363$ENSG00000185201$ENSG00000185627$ENSG00000142082$ENSG00000177963$ENSG00000177951	-5.93481962870018$-2.2273267502003$-0.833235693756172$0.483844474288366$-0.554613160018388$-0.484730766159871	1.17548936603172e-28$2.6539791005226497e-11$2.99251880433767e-36$2.5894282596541798e-11$1.59805459343943e-17$9.10799437502083e-08					ENSG00000174915$ENSG00000185101	ENSG00000185101	-4.326	3.54444e-29
chr11:44520249-44520519	MPRA-tested enhancer	0.747942	1.13147	ZNF543$ZNF530$KLF5$ZNF444$MAZ$ZNF281$SP2$ZNF467$ZNF468$ZNF263$SP1$SP1$ZNF273$ASCL1$ZNF132$SP5$ZNF148$PATZ1$ZNF519$EGR1	ENSG00000151348	ENSG00000151348	0.185525	0.00552188
chr11:44569215-44569485	MPRA-tested enhancer	1.18644	1.41718	ZNF444$ZNF281$ZNF467$ZNF132$ZNF148									ENSG00000085117
chr11:44579575-44579845	MPRA-tested enhancer	0.715702	0.87357	ZNF467$ZNF468									ENSG00000085117
chr11:44609743-44610013	MPRA-tested enhancer	1.51512	1.80311	ZSCAN22$EWSR1-FLI1$ZNF263$ASCL1					ENSG00000085117
chr11:44711775-44712045	MPRA-tested enhancer	1.3275	1.2143	ZNF530$SP4$MAZ$SP2$ZNF467$ZNF468$EWSR1-FLI1$ZNF263$SP1$ZNF264$SP1$SP1$ZNF132$SP5$ZNF148$PRDM9									ENSG00000157570$ENSG00000255079	ENSG00000157570$ENSG00000255079	1.44859237746062$-3.40304464757733	4.39637813922131e-08$2.0987351035999403e-09
chr11:44716875-44717145	MPRA-tested enhancer	1.50438	0.856795										ENSG00000157570$ENSG00000255079	ENSG00000157570$ENSG00000255079	1.44859237746062$-3.40304464757733	4.39637813922131e-08$2.0987351035999403e-09
chr11:44735042-44735312	MPRA-tested enhancer	1.31006	2.06032	ZNF263$THAP1$ZFP14$ZNF549$ASCL1$ZNF132									ENSG00000157570$ENSG00000255032	ENSG00000157570	1.44859	4.39638e-08
chr11:44737355-44737625	MPRA-tested enhancer	0.94805	1.49187	ZNF263$ZNF132									ENSG00000157570$ENSG00000255032	ENSG00000157570	1.44859	4.39638e-08
chr11:44744155-44744425	MPRA-tested enhancer	0.978418	1.76274	ZNF468$ZNF263$SP5									ENSG00000157570$ENSG00000255032	ENSG00000157570	1.44859	4.39638e-08
chr11:44754935-44755205	MPRA-tested enhancer	0.943961	1.2528	ZNF320$ZNF530$ZNF444$ZNF467$ZNF468$ZNF263$ZNF132$SP5$PRDM9									ENSG00000255032
chr11:44873615-44873885	MPRA-tested enhancer	0.839927	1.27005	CTCF$ZNF530$ZNF460	ENSG00000255032				ENSG00000157570	ENSG00000157570	1.44859	4.39638e-08
chr11:44875135-44875405	MPRA-tested enhancer	0.708897	0.919323		ENSG00000255032				ENSG00000157570	ENSG00000157570	1.44859	4.39638e-08
chr11:44885443-44885713	MPRA-tested enhancer	1.00547	1.53439	ZNF530$ZNF444$ZNF281$SP2$ZNF467$ZNF468$ZNF263$SP1$SP1$ASCL1$ZNF132$SP5$ZNF148$PATZ1$PRDM9	ENSG00000157570$ENSG00000255032	ENSG00000157570	1.44859	4.39638e-08	ENSG00000157570$ENSG00000255032	ENSG00000157570	1.44859	4.39638e-08
chr11:44964515-44964785	MPRA-tested enhancer	1.42348	2.80058	ASCL1	ENSG00000019485	ENSG00000019485	0.78906	9.43348e-17	ENSG00000019485	ENSG00000019485	0.78906	9.43348e-17	ENSG00000254654$ENSG00000175274
chr11:44982355-44982625	MPRA-tested enhancer	0.798107	1.18156	PRDM9									ENSG00000254654
chr11:45041675-45041945	MPRA-tested enhancer	0.916418	1.65602	ZSCAN22$ZNF263$ZNF223					ENSG00000175274
chr11:45049295-45049565	MPRA-tested enhancer	1.0779	0.827093	ZNF530$ZSCAN22$ZNF281$ZNF467$KLF4$ZNF468$ZNF263$ZNF223$SP1$ZNF263$ASCL1$ZNF132$SP5$PATZ1$ZNF519$PRDM9					ENSG00000254654
chr11:45056635-45056905	MPRA-tested enhancer	2.77833	2.03243	ZNF263$ZNF273$ASCL1					ENSG00000254654
chr11:45087395-45087665	POSCTRL	1.11899	1.43762	ZNF530$ZNF444$ZNF467$ZNF468$EWSR1-FLI1$ASCL1$ZNF132$SP5$PRDM9					ENSG00000175274				ENSG00000019485	ENSG00000019485	0.78906	9.43348e-17
chr11:45342292-45342562	MPRA-tested enhancer	0.717189	0.877453	EWSR1-FLI1$ZNF263$ZNF132	ENSG00000205106$ENSG00000255226				ENSG00000205106				ENSG00000254427	ENSG00000254427	1.76406	4.57584e-18
chr11:45384935-45385205	MPRA-tested enhancer	0.94054	1.2109	RFX1$ZNF530$RFX3$MAZ$ZSCAN22$ZNF281$SP2$ZNF467$ZNF468$RFX4$ZNF263$RFX2$RFX2$ZNF273$RFX3$RFX3$ZNF519$RFX5	ENSG00000205106$ENSG00000255226$ENSG00000175264	ENSG00000175264	0.769587	0.00653664					ENSG00000254651$ENSG00000255267	ENSG00000255267	1.82052	1.25669e-06
chr11:45392913-45393183	MPRA-tested enhancer	1.08938	1.24467	ZNF320$ZNF444$ZNF281$ZNF736$PRDM9$EGR1	ENSG00000255226								ENSG00000254651
chr11:45563646-45563916	MPRA-tested enhancer	1.5954	1.99121	REST$ZNF263$ZNF519									ENSG00000254514
chr11:45592735-45593005	MPRA-tested enhancer	0.7808	1.56204	ZNF320$ZNF543$ZNF530$ZNF444$MAZ$ZNF467$ZNF468$ZNF263$ZNF273$ZNF132$SP5$ZNF148$PATZ1$PRDM9									ENSG00000254514
chr11:45829424-45829694	MPRA-tested enhancer	0.819402	1.2174	ZNF263									ENSG00000121671$ENSG00000255447
chr11:45872775-45873045	MPRA-tested enhancer	1.48579	1.87478	ZNF530$ZNF467$ZNF468$EWSR1-FLI1$ZNF263$THAP1$ZNF273$ZNF132$PRDM9									ENSG00000121653
chr11:45876498-45876768	MPRA-tested enhancer	0.889065	1.25145	SP4$ZNF444$MAZ$ZNF281$SP2$ZNF467$ZNF468$ZNF263$SP1$ZNF264$SP1$SP1$ZNF132$SP5$ZNF148$PATZ1$EGR1									ENSG00000121653
chr11:45881175-45881445	MPRA-tested enhancer	0.934267	1.10975	ZNF467$EWSR1-FLI1$ZNF263$ASCL1$ZNF132$SP5$PRDM9$ZNF460									ENSG00000121653
chr11:45894334-45894604	MPRA-tested enhancer	0.642586	0.827268	ZNF320$CTCF$KLF5$KLF4$EWSR1-FLI1									ENSG00000234776$ENSG00000121653	ENSG00000234776	1.6099	2.59992e-17
chr11:45908153-45908423	MPRA-tested enhancer	0.619188	0.646992	KLF5$ZNF467$KLF4$ZNF263$SP1$ZNF223$ZNF132$PATZ1$PRDM9									ENSG00000165905$ENSG00000121680$ENSG00000234776	ENSG00000165905$ENSG00000121680$ENSG00000234776	-4.61696618144371$-0.726979107208839$1.60990366212652	3.83319709447564e-22$1.12265891777096e-18$2.5999163152661802e-17
chr11:46260055-46260325	MPRA-tested enhancer	1.07928	1.28504	RFX1$RFX3$ZSCAN22$RFX4$RFX1$RFX2$RFX2$TFAP2C$ZNF454$ZNF132$RFX3$RFX3$RFX5$PRDM9									ENSG00000157613	ENSG00000157613	-2.06241	4.35278e-09
chr11:46335915-46336185	MPRA-tested enhancer	1.00929	0.954845	ZNF467$ZNF263$PRDM9									ENSG00000149091	ENSG00000149091	-1.18213	1.63535e-23
chr11:46365242-46365512	MPRA-tested enhancer	0.996947	1.45959										ENSG00000110492
chr11:46522972-46523242	MPRA-tested enhancer	0.719179	2.0357	ZNF263					ENSG00000180720$ENSG00000110492
chr11:46697435-46697705	MPRA-tested enhancer	0.907456	1.02557	ZNF530$ZNF281$ZNF467$RFX5$ZNF468$ZNF263$RFX2$TFAP2C$ZNF454$ZNF132$PRDM9									ENSG00000175213$ENSG00000175220	ENSG00000175213$ENSG00000175220	-0.952042836220429$-0.686481970272014	1.0742993671198e-17$3.08139457894372e-07
chr11:46903855-46904125	MPRA-tested enhancer	1.11873	1.12927	ZNF530$SP4$ZNF444$ZNF284$MAZ$ZNF281$ZNF467$ZNF468$ZNF263$ZNF264$SP1$SP1$ZNF273$ASCL1$ZNF132$SP5$ZNF148$PATZ1	ENSG00000149182								ENSG00000134569	ENSG00000134569	1.66528	5.40813e-14
chr11:46903877-46904147	POSCTRL	1.41263	1.60467	ZNF320$ZNF530$SP4$ZNF444$ZNF284$MAZ$ZNF281$ZNF467$ZNF468$ZNF263$ZNF264$SP1$SP1$ASCL1$ZNF132$SP5$ZNF148$PATZ1$PRDM9	ENSG00000149182								ENSG00000134569	ENSG00000134569	1.66528	5.40813e-14
chr11:46906775-46907045	MPRA-tested enhancer	0.865375	1.70846	ZNF132									ENSG00000134569	ENSG00000134569	1.66528	5.40813e-14
chr11:46947469-46947739	MPRA-tested enhancer	0.790296	0.790296										ENSG00000149179	ENSG00000149179	1.08176	3.79132e-24
chr11:47111375-47111645	MPRA-tested enhancer	0.82696	1.21206	ZNF530$EWSR1-FLI1$ZNF263$ZNF132					ENSG00000149179$ENSG00000134569	ENSG00000149179$ENSG00000134569	1.08175710140152$1.66528166760458	3.79132267703653e-24$5.4081315903435705e-14
chr11:47143335-47143605	MPRA-tested enhancer	1.21062	2.73163	TFAP2A$ZNF263$TFAP2C	ENSG00000149179	ENSG00000149179	1.08176	3.79132e-24	ENSG00000149179$ENSG00000134569	ENSG00000149179$ENSG00000134569	1.08175710140152$1.66528166760458	3.79132267703653e-24$5.4081315903435705e-14
chr11:47164375-47164645	MPRA-tested enhancer	1.38684	1.1573	ZNF320$ZNF530$KLF5$SP4$ZNF444$MAZ$ZNF281$SP2$ZNF467$ZNF468$ZNF263$SP1$ZNF264$SP1$SP1$ZNF454$ZNF132$SP5$ZNF148$PATZ1$PRDM9	ENSG00000149179	ENSG00000149179	1.08176	3.79132e-24	ENSG00000149179$ENSG00000134569$ENSG00000175216	ENSG00000149179$ENSG00000134569	1.08175710140152$1.66528166760458	3.79132267703653e-24$5.4081315903435705e-14	ENSG00000149182
chr11:47416155-47416425	MPRA-tested enhancer	1.11616	0.984876	ZNF530$ZNF444$ZNF281$ZNF467$ZNF468$ZNF263$ZNF132$PRDM9$EGR1									ENSG00000165916$ENSG00000165915	ENSG00000165916$ENSG00000165915	-1.24949644915251$-0.45299247963863	6.9645159884214595e-28$9.15817366476712e-05
chr11:47418260-47418530	MPRA-tested enhancer	0.815894	0.835277	ZNF320$ZNF543$SP4$ZNF444$MAZ$ZNF281$ZNF467$ZNF468$EWSR1-FLI1$ZNF263$SP1$ZNF264$SP1$SP1$ZNF132$SP5$ZNF148$PATZ1$PRDM9									ENSG00000165916$ENSG00000165915	ENSG00000165916$ENSG00000165915	-1.24949644915251$-0.45299247963863	6.9645159884214595e-28$9.15817366476712e-05
chr11:47437675-47437945	MPRA-tested enhancer	0.765681	1.2891	ZNF320$ZNF530$ASCL1$ZNF444$ZNF37A$MYOG$MAZ$ZNF467$ZNF468$EWSR1-FLI1$ZNF263$ASCL1$ZNF132$SP5$ZNF148$ZNF519$PRDM9									ENSG00000165917$ENSG00000165916	ENSG00000165916	-1.2495	6.96452e-28
chr11:47461910-47462180	MPRA-tested enhancer	0.947056	0.910024	ZNF444$ZNF281$ZNF263$ZNF223									ENSG00000165917
chr11:47464475-47464745	MPRA-tested enhancer	2.25161	0.961393	ZNF320$ZNF281$ZNF467$ASCL1$ZNF148									ENSG00000165917
chr11:47466775-47467045	MPRA-tested enhancer	0.898604	1.24023	ZNF530$ZNF467$EWSR1-FLI1$ZNF736$TFAP2C$ZNF132									ENSG00000165917
chr11:47499695-47499965	MPRA-tested enhancer	0.892651	2.7732	ZNF263$SP5$PRDM9					ENSG00000110536$ENSG00000213619$ENSG00000149187	ENSG00000110536$ENSG00000213619$ENSG00000149187	-1.12321623809413$-0.844234952443144$-0.682052757160399	3.80769339416149e-10$4.75409233151674e-34$1.97956352584634e-39
chr11:47571451-47571721	MPRA-tested enhancer	1.46467	2.33104										ENSG00000196666$ENSG00000123444$ENSG00000110536$ENSG00000213619$ENSG00000149187	ENSG00000196666$ENSG00000123444$ENSG00000110536$ENSG00000213619$ENSG00000149187	1.11474768708493$-0.343985033352189$-1.12321623809413$-0.844234952443144$-0.682052757160399	0.0015307427691634$0.0001439564714571$3.80769339416149e-10$4.75409233151674e-34$1.97956352584634e-39
chr11:47586087-47586357	MPRA-tested enhancer	1.03338	1.30205	SP1$ZNF132$ZNF460									ENSG00000172247$ENSG00000196666$ENSG00000123444$ENSG00000149187	ENSG00000172247$ENSG00000196666$ENSG00000123444$ENSG00000149187	-0.777976546277193$1.11474768708493$-0.343985033352189$-0.682052757160399	0.0091108290116845$0.0015307427691634$0.0001439564714571$1.97956352584634e-39
chr11:47591875-47592145	MPRA-tested enhancer	1.54074	0.964944	ZNF530$ZNF281$ZNF467$ZNF263$SP5									ENSG00000172247$ENSG00000196666$ENSG00000123444	ENSG00000172247$ENSG00000196666$ENSG00000123444	-0.777976546277193$1.11474768708493$-0.343985033352189	0.0091108290116845$0.0015307427691634$0.0001439564714571
chr11:477075-477345	MPRA-tested enhancer	0.974905	1.68266	CTCF$ZNF444$EWSR1-FLI1$ZNF263$ASCL1$ZNF132	ENSG00000268320$ENSG00000255142$ENSG00000255284$ENSG00000177225$ENSG00000070047$ENSG00000177947$ENSG00000188076	ENSG00000255142$ENSG00000255284$ENSG00000070047	2.24247524212295$1.7167684092433$0.986107636551108	1.93661891227222e-34$3.28779934056246e-38$5.48375434501571e-07	ENSG00000023191
chr11:47971595-47971865	MPRA-tested enhancer	0.805656	1.20689	CTCF$RFX3$RFX5$RFX1$RFX2$RFX3$RFX5									ENSG00000149177
chr11:48079663-48079933	MPRA-tested enhancer	1.05138	1.42267	ZNF530$ZNF263$ZNF264$ZNF273$ASCL1					ENSG00000149177
chr11:492602-492872	MPRA-tested enhancer	0.998774	1.17836	THAP1$ZNF454$ASCL1$ZNF132$PRDM9	ENSG00000185201$ENSG00000206013	ENSG00000185201	-2.22733	2.65398e-11					ENSG00000023191
chr11:531354-531624	MPRA-tested enhancer	0.60715	0.816967	ZNF320$ZNF543$ZNF530$KLF5$SP4$ZNF444$MAZ$ZSCAN22$ZNF281$SP2$ZNF467$ZNF468$ZNF263$SP1$ZNF264$SP1$THAP1$SP1$ZNF132$SP5$ZNF148$PATZ1$PRDM9$EGR1	ENSG00000177042$ENSG00000177106	ENSG00000177042$ENSG00000177106	0.484678054999733$-2.96341196312136	1.7011316008069e-05$1.76078272973888e-19	ENSG00000177156$ENSG00000185201$ENSG00000206013$ENSG00000177963$ENSG00000177947$ENSG00000188076$ENSG00000177951	ENSG00000177156$ENSG00000185201$ENSG00000177963$ENSG00000177951	-1.46709949479233$-2.2273267502003$-0.554613160018388$-0.484730766159871	4.0806079918576296e-43$2.6539791005226497e-11$1.59805459343943e-17$9.10799437502083e-08	ENSG00000161328$ENSG00000174775	ENSG00000161328	1.06204	2.3025e-06
chr11:548795-549065	MPRA-tested enhancer	1.23941	3.92372	ZNF263	ENSG00000177042$ENSG00000177106$ENSG00000177030	ENSG00000177042$ENSG00000177106	0.484678054999733$-2.96341196312136	1.7011316008069e-05$1.76078272973888e-19	ENSG00000177156$ENSG00000185201$ENSG00000206013$ENSG00000177963$ENSG00000177947$ENSG00000188076$ENSG00000177951	ENSG00000177156$ENSG00000185201$ENSG00000177963$ENSG00000177951	-1.46709949479233$-2.2273267502003$-0.554613160018388$-0.484730766159871	4.0806079918576296e-43$2.6539791005226497e-11$1.59805459343943e-17$9.10799437502083e-08	ENSG00000099849$ENSG00000185522$ENSG00000161328$ENSG00000174775	ENSG00000185522$ENSG00000161328	0.837900741580323$1.06203596869807	0.0070951570902856$2.3025029593204e-06
chr11:57343855-57344125	MPRA-tested enhancer	1.13646	0.897114	ZNF530$SP4$ZNF444$MAZ$SP2$ZNF467$ZNF468$SP1$ZNF264$SP1$ZNF736$SP1$TFAP2C$SP5$ZNF148					ENSG00000172409$ENSG00000166793$ENSG00000134809	ENSG00000172409$ENSG00000166793$ENSG00000134809	-0.598788138492439$2.12062595315792$-1.25088242460994	1.17558276768098e-07$2.87372890577377e-08$4.53011652010117e-20	ENSG00000109991$ENSG00000149136$ENSG00000149115	ENSG00000149136$ENSG00000149115	-1.03493446848013$-0.676763882428183	5.70099774456911e-29$1.1353200891472701e-10
chr11:57347976-57348246	MPRA-tested enhancer	0.933814	1.98794	ZNF530$ZNF444$MYOG$ZNF281$ZNF467$EWSR1-FLI1$ZNF263$SP1$ASCL1$ZNF132$PRDM9					ENSG00000172409$ENSG00000166793$ENSG00000134809	ENSG00000172409$ENSG00000166793$ENSG00000134809	-0.598788138492439$2.12062595315792$-1.25088242460994	1.17558276768098e-07$2.87372890577377e-08$4.53011652010117e-20	ENSG00000109991$ENSG00000149136	ENSG00000149136	-1.03493	5.701e-29
chr11:57479063-57479333	MPRA-tested enhancer	0.90274	1.07792	ZNF320$ZNF543$ZNF530$SP4$ZNF444$MAZ$ZSCAN22$ZNF281$SP2$ZNF467$ZNF468$ZNF263$SP1$ZNF264$SP1$ZNF736$SP1$ZNF273$ZNF132$SP5$ZNF148$PATZ1$PRDM9$EGR1	ENSG00000214872	ENSG00000214872	-2.90501	2.42591e-20					ENSG00000186907	ENSG00000186907	-2.11155	4.26551e-11
chr11:57547222-57547492	MPRA-tested enhancer	1.46006	2.32092	ASCL1$MYOG$ZNF263$ASCL1$ZNF132$SP5$ZNF519$PRDM9									ENSG00000214872$ENSG00000134809	ENSG00000214872$ENSG00000134809	-2.90500722954989$-1.25088242460994	2.42591155918595e-20$4.53011652010117e-20
chr11:57584435-57584705	MPRA-tested enhancer	0.890171	4.00883	ZNF263$TFAP2C									ENSG00000149131$ENSG00000156587	ENSG00000149131	-0.950148	2.25178e-08
chr11:57642624-57642894	MPRA-tested enhancer	0.926401	1.15765	TFAP2C	ENSG00000255073$ENSG00000186660$ENSG00000110031	ENSG00000255073$ENSG00000186660$ENSG00000110031	0.373147137507508$-0.231990192470302$1.1878881709727	1.2467487531281099e-11$0.0004396144485244$6.00049773697803e-26					ENSG00000172409$ENSG00000166793	ENSG00000172409$ENSG00000166793	-0.598788138492439$2.12062595315792	1.17558276768098e-07$2.87372890577377e-08
chr11:57700687-57700957	MPRA-tested enhancer	0.605091	0.75553	ZNF320$ZNF444$ZNF281$ZNF467$ZNF263$ZNF148									ENSG00000254462$ENSG00000213593$ENSG00000156603	ENSG00000213593	-0.874871	3.67955e-39
chr11:57799475-57799745	MPRA-tested enhancer	1.03722	0.838443		ENSG00000198283$ENSG00000255299				ENSG00000198283$ENSG00000255299
chr11:57800695-57800965	MPRA-tested enhancer	2.20347	3.44479	EWSR1-FLI1	ENSG00000198283$ENSG00000255299				ENSG00000198283$ENSG00000255299
chr11:57819298-57819568	MPRA-tested enhancer	0.796177	0.846677	ZNF263					ENSG00000198283$ENSG00000255299
chr11:579925-580195	MPRA-tested enhancer	0.773174	0.724718		ENSG00000255142$ENSG00000255284$ENSG00000177225$ENSG00000069696	ENSG00000255142$ENSG00000255284$ENSG00000069696	2.24247524212295$1.7167684092433$2.75500571340628	1.93661891227222e-34$3.28779934056246e-38$1.96999678476726e-08					ENSG00000070047$ENSG00000247095$ENSG00000185522	ENSG00000070047$ENSG00000185522	0.986107636551108$0.837900741580323	5.48375434501571e-07$0.0070951570902856
chr11:59355076-59355346	MPRA-tested enhancer	0.812475	0.819106	ZNF281$ZNF468$SP1$PATZ1$ZNF460									ENSG00000176495
chr11:59480475-59480745	MPRA-tested enhancer	0.797297	0.847628	MAZ$ZNF281$ZNF467$ZNF468$SP1$ZNF148									ENSG00000254466
chr11:59574515-59574785	MPRA-tested enhancer	0.611509	0.762715	ZNF263									ENSG00000255008
chr11:60699375-60699645	MPRA-tested enhancer	1.05177	1.37361										ENSG00000166959
chr11:60861015-60861285	MPRA-tested enhancer	1.35443	1.62059	ZNF467$TFAP2C$ZNF273									ENSG00000149506$ENSG00000183134	ENSG00000183134	-0.752297	0.00171268
chr11:60880055-60880325	MPRA-tested enhancer	1.24341	2.63007	ZNF462$SP2$ZNF467$ZNF468$SP1									ENSG00000149506
chr11:60938545-60938815	MPRA-tested enhancer	0	0	ZNF320$ZNF543$ZNF444$MAZ$SP2$ZNF467$EWSR1-FLI1$ZNF263$SP1$ZNF223$ZNF132$ZNF148$PATZ1$PRDM9
chr11:61042295-61042565	MPRA-tested enhancer	3.3927	2.35104	ZNF543$ZNF444$MAZ$ZNF281$SP2$ZNF467$ZNF468$ZNF263$SP1$SP1$ZNF736$ZNF263$ZNF132$ZNF148$PATZ1$ZNF460									ENSG00000256733
chr11:61071955-61072225	MPRA-tested enhancer	1.45284	2.55793	ZNF530$ZNF444$ZNF467$ZNF468$ZNF263$ZNF736$TFAP2C									ENSG00000256733
chr11:61103155-61103425	MPRA-tested enhancer	0.84376	0.830616	ZNF444$ZNF281$ADNP$ZNF18	ENSG00000110108	ENSG00000110108	-1.27387	3.79921e-21					ENSG00000110448
chr11:61125395-61125665	MPRA-tested enhancer	0.955115	1.74373		ENSG00000013725$ENSG00000006118$ENSG00000110108$ENSG00000110107	ENSG00000013725$ENSG00000110108$ENSG00000110107	-2.17260133193929$-1.27386921406124$-0.759473475117297	0.000371362144114$3.79920899578789e-21$6.40753154720185e-13	ENSG00000013725$ENSG00000110446$ENSG00000110108$ENSG00000110107	ENSG00000013725$ENSG00000110446$ENSG00000110108$ENSG00000110107	-2.17260133193929$-3.32285718442851$-1.27386921406124$-0.759473475117297	0.000371362144114$5.17292039539151e-25$3.79920899578789e-21$6.40753154720185e-13
chr11:61129554-61129824	MPRA-tested enhancer	0.873329	1.37166	ZNF530$ZNF444$ZNF436$ZNF467$ZNF468$EWSR1-FLI1$ZNF263$ZNF273$ZNF132$PRDM9	ENSG00000013725$ENSG00000006118$ENSG00000110108$ENSG00000110107	ENSG00000013725$ENSG00000110108$ENSG00000110107	-2.17260133193929$-1.27386921406124$-0.759473475117297	0.000371362144114$3.79920899578789e-21$6.40753154720185e-13	ENSG00000013725$ENSG00000110446$ENSG00000110108$ENSG00000110107	ENSG00000013725$ENSG00000110446$ENSG00000110108$ENSG00000110107	-2.17260133193929$-3.32285718442851$-1.27386921406124$-0.759473475117297	0.000371362144114$5.17292039539151e-25$3.79920899578789e-21$6.40753154720185e-13
chr11:61130039-61130309	MPRA-tested enhancer	1.16209	1.4382	ZNF444$ZNF467$ZNF263$TFAP2C$ZNF132$PRDM9	ENSG00000013725$ENSG00000006118$ENSG00000110108$ENSG00000110107	ENSG00000013725$ENSG00000110108$ENSG00000110107	-2.17260133193929$-1.27386921406124$-0.759473475117297	0.000371362144114$3.79920899578789e-21$6.40753154720185e-13	ENSG00000013725$ENSG00000110446$ENSG00000110108$ENSG00000110107	ENSG00000013725$ENSG00000110446$ENSG00000110108$ENSG00000110107	-2.17260133193929$-3.32285718442851$-1.27386921406124$-0.759473475117297	0.000371362144114$5.17292039539151e-25$3.79920899578789e-21$6.40753154720185e-13
chr11:61146551-61146821	MPRA-tested enhancer	0.817383	0.548732	ZNF320$ZNF530$ZNF444$MAZ$ZSCAN22$ZNF281$SP2$ZNF467$ZNF468$EWSR1-FLI1$ZNF263$ZNF264$ZNF263$ZNF580$ZNF132$SP5$ZNF148$PRDM9$EGR1	ENSG00000110108	ENSG00000110108	-1.27387	3.79921e-21					ENSG00000167987	ENSG00000167987	-0.386689	4.13086e-05
chr11:61148275-61148545	MPRA-tested enhancer	1.40725	2.27893	RFX3$RFX5$RFX4$RFX2$RFX5	ENSG00000110108	ENSG00000110108	-1.27387	3.79921e-21					ENSG00000167987	ENSG00000167987	-0.386689	4.13086e-05
chr11:61158602-61158872	MPRA-tested enhancer	1.0512	0.823493	ZNF263$PRDM9									ENSG00000167987	ENSG00000167987	-0.386689	4.13086e-05
chr11:61334755-61335025	MPRA-tested enhancer	1.02672	1.25007	ZNF530$ZNF736$TFAP2C$ZNF273									ENSG00000149476$ENSG00000167986	ENSG00000149476$ENSG00000167986	-0.429216647760434$-0.78877185983721	4.29874765610519e-06$2.75268967048478e-28
chr11:61336275-61336545	MPRA-tested enhancer	4.91397	2.33452	ZNF320$CTCF$ZNF530$CTCF$ZNF273									ENSG00000149476$ENSG00000167986	ENSG00000149476$ENSG00000167986	-0.429216647760434$-0.78877185983721	4.29874765610519e-06$2.75268967048478e-28
chr11:61345135-61345405	MPRA-tested enhancer	1.21859	1.19808	ZNF320$ZNF530$ZNF444$ZNF281$SP2$ZNF468$ZNF263$SP1$ASCL1$ZNF132									ENSG00000149483$ENSG00000162144$ENSG00000149476$ENSG00000167986	ENSG00000149483$ENSG00000162144$ENSG00000149476$ENSG00000167986	0.587511686136582$-0.653752455087853$-0.429216647760434$-0.78877185983721	8.37287229721067e-18$2.91571809477306e-14$4.29874765610519e-06$2.75268967048478e-28
chr11:61369795-61370065	MPRA-tested enhancer	1.3919	1.76505										ENSG00000149483$ENSG00000162144	ENSG00000149483$ENSG00000162144	0.587511686136582$-0.653752455087853	8.37287229721067e-18$2.91571809477306e-14
chr11:61401056-61401326	MPRA-tested enhancer	0.587944	1.01212	PRDM9									ENSG00000187049	ENSG00000187049	-1.05858	7.02155e-39
chr11:61488775-61489045	MPRA-tested enhancer	0.995607	1.6296	ZNF444$ZNF467$ZNF468$ZNF263$TFAP2C$ZNF273$ZNF132$PRDM9									ENSG00000204950$ENSG00000255931$ENSG00000162148	ENSG00000204950$ENSG00000255931$ENSG00000162148	1.92346016485322$1.19801336378145$1.40126848423263	2.63191894835147e-08$8.13793323140846e-07$7.48201448858024e-12
chr11:61488944-61489214	POSCTRL	1.53432	1.80184	KLF5$SP4$ZNF444$MAZ$ZNF281$SP2$ZNF467$ZNF468$ZNF263$SP1$ZNF264$SP1$SP1$ZNF263$ZNF132$SP5$ZNF148$PATZ1$PRDM9$EGR1									ENSG00000204950$ENSG00000255931$ENSG00000162148	ENSG00000204950$ENSG00000255931$ENSG00000162148	1.92346016485322$1.19801336378145$1.40126848423263	2.63191894835147e-08$8.13793323140846e-07$7.48201448858024e-12
chr11:61531175-61531445	MPRA-tested enhancer	0.847358	0.970155	ZNF320$CTCF$ZNF530$TFAP2A$ZNF281$ZNF467$ZNF468$ZNF263$SP1$TFAP2C$ASCL1$ZNF132$SP5$EBF1$PRDM9					ENSG00000255947				ENSG00000256443	ENSG00000256443	2.06822	2.00932e-11
chr11:61632175-61632445	MPRA-tested enhancer	1.08788	0.930784	ZNF444$ZNF281$ZNF467$SP1$SP1$ZNF132$SP5$ZNF148					ENSG00000255931$ENSG00000162148	ENSG00000255931$ENSG00000162148	1.19801336378145$1.40126848423263	8.13793323140846e-07$7.48201448858024e-12
chr11:61701355-61701625	MPRA-tested enhancer	0.976645	1.3348	ZNF530$SP2$ZNF467$ZNF132$PRDM9									ENSG00000134780	ENSG00000134780	-0.4589	0.000839903
chr11:61733435-61733705	MPRA-tested enhancer	1.56629	0.99627	CTCF$CTCF	ENSG00000134780	ENSG00000134780	-0.4589	0.000839903	ENSG00000134780	ENSG00000134780	-0.4589	0.000839903	ENSG00000124920
chr11:61746095-61746365	MPRA-tested enhancer	0.721262	1.66139	ZNF320$ZNF37A$ZNF467$ZNF662$ZNF263$ZNF273$PRDM9$ZNF460									ENSG00000124920$ENSG00000124915
chr11:61749755-61750025	MPRA-tested enhancer	1.03418	4.55851	ZNF530$SP4$ZNF444$ZNF37A$MAZ$ZSCAN22$ZNF281$SP2$ZNF467$ZNF468$ZNF263$SP1$ZNF264$SP1$SP1$ZNF273$ZNF483$ZNF132$SP5$ZNF148$PATZ1$PRDM9$EGR1									ENSG00000124920$ENSG00000124915
chr11:61780879-61781149	MPRA-tested enhancer	0.832335	1.08115	ZNF320$ZNF530$ZNF444$ZNF467$ZNF263$ZNF264$ZNF580$PRDM9$TP63									ENSG00000134824$ENSG00000168496$ENSG00000134825	ENSG00000134824$ENSG00000168496$ENSG00000134825	-0.703155922023791$-1.49907190354461$-1.42113804224343	6.302639848091341e-09$1.21830441073804e-27$2.40498131525778e-65
chr11:61835677-61835947	MPRA-tested enhancer	1.37053	0.921654						ENSG00000255553				ENSG00000149485
chr11:61899495-61899765	MPRA-tested enhancer	1.31306	1.29448	ZNF93$ZNF273$ADNP	ENSG00000255553				ENSG00000255553				ENSG00000221968	ENSG00000221968	-1.22859	1.32471e-15
chr11:61909035-61909305	MPRA-tested enhancer	1.7587	0.916596	ZNF320$ZNF530$KLF5$SP4$ZNF444$MAZ$ZNF281$SP2$ZNF467$ZNF468$ZNF263$SP1$ZNF264$SP1$SP1$ZNF580$ZNF132$SP5$ZNF148$PATZ1$PRDM9					ENSG00000255553				ENSG00000167994$ENSG00000221968	ENSG00000167994$ENSG00000221968	-1.32585514201861$-1.22859365551946	7.23089386477247e-06$1.3247075333246502e-15
chr11:61923615-61923885	MPRA-tested enhancer	1.96708	1.1917	ZNF530$KLF5$ZNF444$MAZ$ZNF281$SP2$ZNF467$ZNF468$ZNF263$SP1$SP1$TFAP2C$ZNF132$SP5$ZNF148$PATZ1					ENSG00000255553				ENSG00000167994	ENSG00000167994	-1.32586	7.23089e-06
chr11:61971420-61971690	MPRA-tested enhancer	1.23169	1.72156	ZNF320$ZNF444$ZNF468$ZNF263$ZNF132$PRDM9									ENSG00000269089$ENSG00000167996	ENSG00000167996	-0.966885	1.24572e-09
chr11:62069995-62070265	MPRA-tested enhancer	1.11476	2.52109	ZNF320$ZNF284$ZNF263$ZNF264$ZNF454$NFIB$PRDM9									ENSG00000255553
chr11:62556175-62556445	POSCTRL	1.7966	2.32662	ZNF530$SP2$ZNF467$TFAP2C$ZNF132$PATZ1									ENSG00000254772$ENSG00000124942	ENSG00000254772	-0.550546	3.61078e-10
chr11:62669788-62670058	MPRA-tested enhancer	0.834282	0.980771	ZNF281$ZNF468$ZNF263$ZNF768$ASCL1$ZNF132$SP5									ENSG00000162191$ENSG00000204922$ENSG00000214756$ENSG00000162194$ENSG00000278615$ENSG00000255432$ENSG00000185085	ENSG00000162191$ENSG00000204922$ENSG00000214756$ENSG00000162194$ENSG00000278615$ENSG00000255432$ENSG00000185085	-0.846772246123123$-1.6269355724044$-0.735374600014994$-1.12245155714772$-1.69786079264284$-1.31488932962543$-1.0762664829136	5.72516381675265e-20$3.22346172938243e-47$0.0012051840651944$1.26464306547454e-33$2.62444151770587e-46$1.23812847277379e-29$1.0082221856228401e-23
chr11:62689322-62689592	MPRA-tested enhancer	0.77058	1.25452	ZNF320$ZNF444$ZNF281$SP2$ZNF467$EWSR1-FLI1$ZNF132$PRDM9					ENSG00000149021				ENSG00000162188$ENSG00000177363$ENSG00000162191$ENSG00000162194	ENSG00000162188$ENSG00000177363$ENSG00000162191$ENSG00000162194	0.841222724509087$1.71141046899834$-0.846772246123123$-1.12245155714772	0.0041119504058774$1.07548385875466e-08$5.72516381675265e-20$1.26464306547454e-33
chr11:62713598-62713868	MPRA-tested enhancer	1.46084	1.22798	ZNF444$ZNF281$ZNF467$ZNF468$EWSR1-FLI1$ZNF263$THAP1$ZNF263$ZNF132$SP5$PRDM9					ENSG00000283268$ENSG00000162236$ENSG00000162227	ENSG00000162227	-0.495941	7.6781e-08	ENSG00000162222$ENSG00000214753$ENSG00000162188$ENSG00000234857$ENSG00000168000	ENSG00000162222$ENSG00000162188	-0.261998975447936$0.841222724509087	3.06660827625874e-09$0.0041119504058774
chr11:62747450-62747720	MPRA-tested enhancer	1.1239	2.05778	ZFP64$ASCL1$ZNF460									ENSG00000168002$ENSG00000185670$ENSG00000214753$ENSG00000234857	ENSG00000168002$ENSG00000185670	-0.987379141592282$-1.80058520700778	2.14422025607472e-26$1.26069596217843e-27
chr11:62755319-62755589	MPRA-tested enhancer	0.931758	0.91058	ZNF132									ENSG00000162227$ENSG00000168002$ENSG00000185670	ENSG00000162227$ENSG00000168002$ENSG00000185670	-0.495941421992041$-0.987379141592282$-1.80058520700778	7.67810369691939e-08$2.14422025607472e-26$1.26069596217843e-27
chr11:62775480-62775750	MPRA-tested enhancer	1.05209	1.63871	ZNF281$ZNF263$SP1$ZNF132$ZNF460					ENSG00000162222$ENSG00000214753$ENSG00000234857	ENSG00000162222	-0.261999	3.06661e-09	ENSG00000185475$ENSG00000168569$ENSG00000162227$ENSG00000168002	ENSG00000185475$ENSG00000168569$ENSG00000162227$ENSG00000168002	-0.731194727890624$-0.834415183489032$-0.495941421992041$-0.987379141592282	2.76642718612343e-17$3.30056089316964e-27$7.67810369691939e-08$2.14422025607472e-26
chr11:63532915-63533185	MPRA-tested enhancer	1.18593	2.05024	ZNF37A$ASCL1									ENSG00000133321
chr11:63537355-63537625	MPRA-tested enhancer	0.937989	2.70882										ENSG00000133321
chr11:63554935-63555205	MPRA-tested enhancer	0.733471	0.917193	ZNF530$ZNF263$PRDM9									ENSG00000133328$ENSG00000133321
chr11:63574515-63574785	MPRA-tested enhancer	1.95232	1.74936	ZNF467$EWSR1-FLI1$ZNF132$PRDM9									ENSG00000133328
chr11:63699515-63699785	MPRA-tested enhancer	1.01378	1.28912	ZNF263									ENSG00000133318
chr11:63825358-63825628	MPRA-tested enhancer	1.00001	1.38865	ZNF320	ENSG00000133315$ENSG00000110583	ENSG00000133315	-0.440578	0.00331075	ENSG00000110583				ENSG00000072518$ENSG00000168005	ENSG00000072518$ENSG00000168005	-0.489659198862645$-1.05602743556902	1.22691950047419e-07$3.1392244951900597e-26
chr11:63847370-63847640	MPRA-tested enhancer	1.77688	1.83433	EWSR1-FLI1$ZNF132									ENSG00000072518	ENSG00000072518	-0.489659	1.22692e-07
chr11:63982592-63982862	MPRA-tested enhancer	1.03045	1.47148	ZNF530$ASCL1$MYOG$EWSR1-FLI1$ASCL1$ZNF519$ZNF460	ENSG00000173486$ENSG00000173511$ENSG00000133315	ENSG00000173486$ENSG00000133315	-1.12089415601456$-0.44057830451999	2.28136571078155e-26$0.0033107518894175					ENSG00000167770$ENSG00000256100$ENSG00000176340	ENSG00000167770$ENSG00000256100$ENSG00000176340	-0.950280333013733$-0.717112101968343$-1.70358665954079	1.01359020817712e-28$1.65155055978724e-08$1.8020376916839102e-44
chr11:64048115-64048385	MPRA-tested enhancer	0.967652	1.3806	ZNF320$ZNF530$ASCL1$MYOG$ZNF281$ZNF467$ZNF263$ZNF223$SP1$THAP1$ASCL1$ZNF519$PRDM9					ENSG00000126500	ENSG00000126500	1.66527	1.49785e-07
chr11:64056315-64056585	MPRA-tested enhancer	1.22468	0.812688	ZNF444$MYOG$ZNF281$SP2$ZNF467$KLF4$ZNF468$EWSR1-FLI1$ZNF263$ZNF736$ZNF263$ZNF273$ZNF580$ASCL1$ZNF132$SP5$PRDM9					ENSG00000126500	ENSG00000126500	1.66527	1.49785e-07
chr11:64078275-64078545	MPRA-tested enhancer	1.12337	1.25023	ZNF530$ASCL1$MYOG$MAZ$ZSCAN22$ZNF467$ZNF468$EWSR1-FLI1$ZNF263$ZNF223$THAP1$ZNF580$ASCL1$ZNF132$SP5$ZNF148$PATZ1$PRDM9	ENSG00000126500	ENSG00000126500	1.66527	1.49785e-07	ENSG00000126500	ENSG00000126500	1.66527	1.49785e-07
chr11:64095275-64095545	MPRA-tested enhancer	0.624918	0.925982	ZNF530$ZNF444$EWSR1-FLI1$ZNF263$MYOD1$ZNF736$TFAP2C$ZNF580$ZNF132$EBF1$PRDM9									ENSG00000126500	ENSG00000126500	1.66527	1.49785e-07
chr11:64098555-64098825	MPRA-tested enhancer	0	0	MAZ$ZNF467$ZNF468$THAP1$ZNF132$SP5$ZNF148$PATZ1
chr11:64115575-64115845	MPRA-tested enhancer	1.0359	1.05336	ZNF263									ENSG00000126500	ENSG00000126500	1.66527	1.49785e-07
chr11:64132115-64132385	MPRA-tested enhancer	1.67813	2.34011	ZNF320$ZNF37A$ZNF263$ZNF454$SP5	ENSG00000167770$ENSG00000256100$ENSG00000176340	ENSG00000167770$ENSG00000256100$ENSG00000176340	-0.950280333013733$-0.717112101968343$-1.70358665954079	1.01359020817712e-28$1.65155055978724e-08$1.8020376916839102e-44
chr11:64144755-64145025	MPRA-tested enhancer	1.25039	2.12661	ZNF320$ZNF273	ENSG00000167770$ENSG00000256100$ENSG00000176340$ENSG00000072518	ENSG00000167770$ENSG00000256100$ENSG00000176340$ENSG00000072518	-0.950280333013733$-0.717112101968343$-1.70358665954079$-0.489659198862645	1.01359020817712e-28$1.65155055978724e-08$1.8020376916839102e-44$1.22691950047419e-07	ENSG00000072518	ENSG00000072518	-0.489659	1.22692e-07
chr11:64264455-64264725	MPRA-tested enhancer	0.806762	1.1037	ZNF530$ZNF467$EWSR1-FLI1$ZFP64$ZNF263$ZNF223$ZNF264$TFAP2C$ZNF132$SP5$ZNF148$PATZ1$PRDM9									ENSG00000173264$ENSG00000149782$ENSG00000257086$ENSG00000173457	ENSG00000149782$ENSG00000257086$ENSG00000173457	-1.54926243723785$-2.60911011827541$-1.8669629741054	1.28906858576823e-28$1.6103922101257698e-28$8.15428078672832e-31
chr11:64335075-64335345	MPRA-tested enhancer	1.36052	1.13735	ZNF543$ZNF530$ZNF444$MAZ$ZNF281$SP2$ZNF467$ZNF468$EWSR1-FLI1$ZNF263$SP1$ZNF223$SP1$ZNF263$ZNF132$ZNF148$PATZ1$PRDM9									ENSG00000168071$ENSG00000126432$ENSG00000173113	ENSG00000168071$ENSG00000126432$ENSG00000173113	-1.78993693879002$-1.05015291301169$-1.70346268489378	1.8862530786877598e-11$1.91850526821141e-28$1.87436090513012e-72
chr11:64338292-64338562	MPRA-tested enhancer	0.914899	2.68734	ZNF263									ENSG00000162302$ENSG00000168071$ENSG00000173113	ENSG00000162302$ENSG00000168071$ENSG00000173113	-0.924363434290528$-1.78993693879002$-1.70346268489378	1.4455942031519601e-15$1.8862530786877598e-11$1.87436090513012e-72
chr11:64380355-64380625	MPRA-tested enhancer	0.861413	0.904075	ZNF320$KLF5$ZNF37A$ZNF467$KLF4$ZNF468$ZNF132$ZNF148									ENSG00000231680
chr11:64406295-64406565	MPRA-tested enhancer	0	0	ZNF273$ASCL1
chr11:64407335-64407605	MPRA-tested enhancer	0.60806	0.613192	ZNF320$ZNF263									ENSG00000231492$ENSG00000231680
chr11:64410662-64410932	MPRA-tested enhancer	0.915627	1.60494	ZNF132									ENSG00000231492$ENSG00000231680
chr11:64445575-64445845	MPRA-tested enhancer	0.987202	1.45882	ZNF281$ZNF263$SP1					ENSG00000197891				ENSG00000181908
chr11:64605095-64605365	MPRA-tested enhancer	1.23919	1.14705	CTCF$KLF5$ZNF444$MAZ$ZNF281$ZNF467$KLF4$ZNF468$EWSR1-FLI1$ZNF263$SP1$ZNF273$ZNF132$ZNF148$PRDM9					ENSG00000168065				ENSG00000197891
chr11:64675455-64675725	MPRA-tested enhancer	1.00187	1.16446	ZNF530$ASCL1$ZNF37A$MYOG$ZNF281$ZNF662$SP1$ASCL1$ZNF132$ZNF519$ZNF460					ENSG00000068831	ENSG00000068831	-3.35674	2.9816e-31
chr11:64759895-64760165	MPRA-tested enhancer	0	0	ZNF543$ZNF530$ZNF444$ZNF37A$ZNF281$SP2$ZNF467$ZNF468$ZNF263$SP1$ZNF264$SP1$ZNF549$ZNF580$ZNF132$SP5$ZNF148$PATZ1$PRDM9$ZNF460
chr11:64764075-64764345	MPRA-tested enhancer	0	0	MAZ$ZNF736
chr11:64842807-64843077	MPRA-tested enhancer	1.56452	4.65597	SP4$ZNF37A$ZNF281$SP2$ZNF467$ZNF468$ZNF787$SP1$ZNF264$SP1$SP1$ZNF263$ZNF273$ASCL1$ZNF132$ZNF148$PATZ1$ZNF519$EGR1									ENSG00000171219	ENSG00000171219	-2.54182	2.74411e-15
chr11:64851379-64851649	MPRA-tested enhancer	1.2982	1.00503	CTCF$ZNF530$ZNF281$ZNF467$ZNF468$ZNF132	ENSG00000149792$ENSG00000174276$ENSG00000133895$ENSG00000168067	ENSG00000149792$ENSG00000174276$ENSG00000133895$ENSG00000168067	-1.223149731342$-1.50856405339969$-0.350318393186382$-0.617806772825078	5.6399687119944895e-34$1.19940127274437e-23$0.0024749347041312$5.8110520457829406e-15	ENSG00000229719	ENSG00000229719	1.02271	0.00185679	ENSG00000171219	ENSG00000171219	-2.54182	2.74411e-15
chr11:64863366-64863636	MPRA-tested enhancer	0.896571	1.25743	ZNF467$ZNF860$ZNF273$ASCL1	ENSG00000149806	ENSG00000149806	-1.39002	1.21185e-35					ENSG00000171219	ENSG00000171219	-2.54182	2.74411e-15
chr11:64881555-64881825	MPRA-tested enhancer	1.14212	1.15554	USF2$USF1$TP63					ENSG00000133895$ENSG00000168067	ENSG00000133895$ENSG00000168067	-0.350318393186382$-0.617806772825078	0.0024749347041312$5.8110520457829406e-15	ENSG00000229719$ENSG00000110047	ENSG00000229719	1.02271	0.00185679
chr11:64899368-64899638	MPRA-tested enhancer	0.903346	0.874226	ZNF320$ZNF444$ZSCAN22$ZNF281$ZNF467$ZNF468$ZNF263$ZNF223$TFAP2C$ZNF132$ZNF148$PRDM9					ENSG00000171219	ENSG00000171219	-2.54182	2.74411e-15	ENSG00000068971$ENSG00000110046$ENSG00000229719$ENSG00000110047	ENSG00000068971$ENSG00000110046$ENSG00000229719	0.870888389611205$-0.290934504170584$1.02270901220172	1.02104022166985e-05$0.0046073398383635$0.0018567927871731
chr11:64935695-64935965	MPRA-tested enhancer	3.30115	1.68468	ZNF444$ZNF284$ZNF467$ZNF263$ZNF263$ZNF132$PRDM9									ENSG00000149735$ENSG00000068971$ENSG00000110046	ENSG00000149735$ENSG00000068971$ENSG00000110046	-3.6285584994865$0.870888389611205$-0.290934504170584	5.15067348424969e-18$1.02104022166985e-05$0.0046073398383635
chr11:65073608-65073878	MPRA-tested enhancer	1.01812	3.62735	ZNF320$ZNF530$SP2$ZNF467$ZNF468$ZNF263									ENSG00000149823$ENSG00000187066$ENSG00000162300$ENSG00000146670$ENSG00000168060	ENSG00000149823$ENSG00000187066$ENSG00000162300$ENSG00000146670$ENSG00000168060	-1.13472530270662$1.28993558268197$-0.277011636897287$-1.38117585099387$-1.26756908664486	5.51719206873537e-26$0.0085938107495668$0.0006713748122391$3.2279371454782504e-17$7.322686724620441e-09
chr11:65150775-65151045	MPRA-tested enhancer	0.980819	1.60725	MAZ$ZNF281$SP2$ZNF467$ZNF468$SP1$SP1$ZNF132$SP5$ZNF148$NFIB$PRDM9									ENSG00000204710$ENSG00000162298	ENSG00000162298	-0.434098	1.85701e-05
chr11:65169509-65169779	MPRA-tested enhancer	0.984752	1.45305	ZNF543$ZNF436$ZNF468$ZNF736$TFAP2C$ZNF132$SP5$PRDM9									ENSG00000014216$ENSG00000204710	ENSG00000014216	-1.1613	1.13946e-16
chr11:65298775-65299045	MPRA-tested enhancer	1.2365	1.69496	ZNF530$ZNF37A$ZSCAN22$ZNF467$ZNF263$ZFP14$ZNF132$PRDM9									ENSG00000149798	ENSG00000149798	-0.716126	9.49483e-09
chr11:65310815-65311085	MPRA-tested enhancer	0.992659	1.61783	ZNF467									ENSG00000149798	ENSG00000149798	-0.716126	9.49483e-09
chr11:65947299-65947569	MPRA-tested enhancer	1.30547	1.80194	ZNF37A$ZNF468$EWSR1-FLI1$ZNF736$TFAP2C$ZNF263$ASCL1$ZNF132$SP5$PATZ1$PRDM9$ZNF460					ENSG00000175550$ENSG00000175573	ENSG00000175550$ENSG00000175573	-0.890237835519605$-0.312549334237794	1.83370124241544e-18$0.0069381928110822	ENSG00000175467$ENSG00000175513	ENSG00000175467	-0.621803	3.38235e-07
chr11:6597035-6597305	MPRA-tested enhancer	0.831174	2.30329	ZNF263$ZNF132									ENSG00000166337$ENSG00000166333$ENSG00000132275	ENSG00000166337$ENSG00000166333$ENSG00000132275	-0.68758053884733$-0.317321098091069$0.933465640223923	6.29399939604069e-14$0.0006959688469135$3.7068974958858404e-35
chr11:66084863-66085133	MPRA-tested enhancer	0.598442	1.06399										ENSG00000175115	ENSG00000175115	0.583176	9.98344e-05
chr11:66225195-66225465	MPRA-tested enhancer	0.867862	1.76272	ZNF263					ENSG00000179292$ENSG00000174851$ENSG00000172977	ENSG00000179292$ENSG00000174851	-1.12147095735802$-1.26619934704681	0.0026893357027066$4.1523403134987794e-30
chr11:66243815-66244085	MPRA-tested enhancer	0.70795	1.51638	RFX1$ZNF320$RFX3$ZNF444$ZNF281$ZNF467$RFX5$RFX4$SP1$RFX1$RFX2$RFX2$ZNF132$RFX3$RFX3$RFX5									ENSG00000174996
chr11:66324489-66324759	MPRA-tested enhancer	1.18952	1.53341	ZNF444$ZNF467$ZNF263$SP1$ZNF132$PRDM9$ZNF460									ENSG00000174791$ENSG00000174807	ENSG00000174807	-1.9468	1.69946e-12
chr11:66326538-66326808	MPRA-tested enhancer	1.14468	1.50409	ZNF320$ZNF530$ZNF281$SP2$ZNF467$ZNF468$EWSR1-FLI1$SP1$ZNF223$ZNF264$SP1$ASCL1$ZNF132$PATZ1$PRDM9$ZNF460									ENSG00000174744$ENSG00000174791$ENSG00000174807	ENSG00000174744$ENSG00000174807	-1.35922863301019$-1.94679634602442	2.59667539954066e-29$1.6994618372560798e-12
chr11:6635575-6635845	MPRA-tested enhancer	1.18248	1.64794	ASCL1$NR2C2									ENSG00000166340
chr11:66569117-66569387	MPRA-tested enhancer	0.882823	1.1238	ZNF596$PRDM9	ENSG00000173914	ENSG00000173914	0.345483	9.19993e-05	ENSG00000173653$ENSG00000173914	ENSG00000173653$ENSG00000173914	-1.24840264179432$0.345483078513037	1.00865916865434e-39$9.19993003733062e-05	ENSG00000174080$ENSG00000250105	ENSG00000174080	-0.890323	0.00172105
chr11:66607215-66607485	MPRA-tested enhancer	0.73897	0.956712						ENSG00000173914	ENSG00000173914	0.345483	9.19993e-05	ENSG00000248643$ENSG00000239306$ENSG00000173992$ENSG00000182791	ENSG00000248643$ENSG00000239306$ENSG00000173992$ENSG00000182791	-0.401799917100089$-0.501020142945297$-0.667839622611401$0.513112287332918	9.59475969127961e-10$1.28275358063879e-07$1.19217181315552e-12$0.0008779223068897
chr11:66890055-66890325	MPRA-tested enhancer	1.09127	1.14468	ZNF320$ZNF263					ENSG00000254986	ENSG00000254986	-1.61968	2.59671e-52
chr11:67403676-67403946	MPRA-tested enhancer	4.58368	1.24049	ZNF320$ZNF543$KLF5$ZNF444$MAZ$ZSCAN22$ZNF281$ZNF467$KLF4$SPIB$ZNF468$ZNF263$ZNF223$ZNF781$SPI1$ZNF263$ZNF273$ZNF132$ZKSCAN5$SP5$ZNF148$PRDM9					ENSG00000172663$ENSG00000175514$ENSG00000275484$ENSG00000175505$ENSG00000256514	ENSG00000275484$ENSG00000175505$ENSG00000256514	3.29122693053595$-0.694933291364793$-1.32710630515321	3.1587291095217597e-49$0.0045404332552719$1.2551089213014001e-18	ENSG00000172508$ENSG00000175463$ENSG00000172531	ENSG00000172508$ENSG00000175463$ENSG00000172531	-2.07150172157037$-1.83947283891107$-1.25464289464607	1.1836379686149199e-16$9.36296577579071e-07$6.67532090076209e-32
chr11:67451055-67451325	MPRA-tested enhancer	1.31353	2.06004	ZNF444$MAZ$ZNF281$ZNF467$ZNF468$ZNF860$ZNF263$SP1$SP1$THAP1$SP5$ZNF148									ENSG00000172663$ENSG00000175544$ENSG00000175514$ENSG00000172725$ENSG00000213402	ENSG00000172725$ENSG00000213402	-1.02611814991412$-0.892832368395355	1.6703937521176802e-20$6.3539639564839e-08
chr11:67585715-67585985	MPRA-tested enhancer	0.721857	0.689174	ZNF263$PRDM9									ENSG00000167792$ENSG00000084207	ENSG00000167792$ENSG00000084207	-0.599074334996261$-1.38399869398688	1.2731711041668802e-15$6.50582753841008e-17
chr11:68010093-68010363	POSCTRL	1.01811	1.23356	ZNF530$KLF5$SP4$ZNF444$MAZ$ZSCAN22$ZNF281$SP2$ZNF467$KLF4$ZNF468$SP1$ZNF264$SP1$SP1$ZNF580$SP5$ZNF148$PATZ1$PRDM9$ZNF460									ENSG00000110717$ENSG00000006534$ENSG00000110057	ENSG00000110717$ENSG00000110057	-0.878527186786104$-1.5209138383331	2.85966337107983e-24$8.29669854156561e-16
chr11:68013235-68013505	MPRA-tested enhancer	1.14222	1.87766	ZNF444$ZNF281									ENSG00000110717$ENSG00000006534$ENSG00000110057	ENSG00000110717$ENSG00000110057	-0.878527186786104$-1.5209138383331	2.85966337107983e-24$8.29669854156561e-16
chr11:68017495-68017765	MPRA-tested enhancer	0.789037	1.28151	ZNF320$ZNF436$ZNF860$ZNF263$ZNF132$PRDM9									ENSG00000110717$ENSG00000006534$ENSG00000110057	ENSG00000110717$ENSG00000110057	-0.878527186786104$-1.5209138383331	2.85966337107983e-24$8.29669854156561e-16
chr11:68053195-68053465	MPRA-tested enhancer	0.881399	1.27328	ZNF320$ZNF530$ZNF37A$ZNF462$MAZ$ZNF281$ZNF467$ZNF468$EWSR1-FLI1$ZNF263$ZNF273$ASCL1$ZNF132$SP5$ZNF148$PRDM9									ENSG00000110719	ENSG00000110719	-2.50141	2.37096e-26
chr11:68117115-68117385	MPRA-tested enhancer	0.883995	0.929912	ZNF467$ZNF263$PRDM9									ENSG00000110721	ENSG00000110721	-0.311528	0.00769262
chr11:68123035-68123305	MPRA-tested enhancer	0.788498	0.80598	ZNF320$ZNF37A$ZNF281$SP2$ZNF468$SP1$ZNF132$PATZ1									ENSG00000110721	ENSG00000110721	-0.311528	0.00769262
chr11:6833455-6833725	MPRA-tested enhancer	1.05948	2.75319										ENSG00000166363
chr11:68396495-68396765	MPRA-tested enhancer	1.24333	1.83704	CTCF$ZNF778$ZNF462$MAZ$ZNF468$ASCL1$ZNF132$ZNF148$PATZ1					ENSG00000162337$ENSG00000171067	ENSG00000162337$ENSG00000171067	0.423850969261211$-0.980791730747527	0.000913478014806$1.64698240128353e-25
chr11:68398095-68398365	MPRA-tested enhancer	0.775588	0.988107	EWSR1-FLI1					ENSG00000162337$ENSG00000171067	ENSG00000162337$ENSG00000171067	0.423850969261211$-0.980791730747527	0.000913478014806$1.64698240128353e-25
chr11:68437065-68437335	MPRA-tested enhancer	1.09896	2.28218	ZNF530$KLF5$ZNF436$ZNF281$SP2$ZNF467$ZNF468$SP2$SP1$ZNF264$SP1$THAP1$ZNF454$ZNF132$PATZ1$PRDM9$EGR1					ENSG00000171067	ENSG00000171067	-0.980792	1.64698e-25
chr11:68441515-68441785	MPRA-tested enhancer	1.00258	1.70804	ZNF263$ZNF132					ENSG00000171067	ENSG00000171067	-0.980792	1.64698e-25	ENSG00000110075	ENSG00000110075	-0.71265	5.2544e-18
chr11:68467475-68467745	MPRA-tested enhancer	0.857563	0.702897	ZNF223$PRDM9									ENSG00000110075	ENSG00000110075	-0.71265	5.2544e-18
chr11:68470515-68470785	MPRA-tested enhancer	0.722144	1.29528	ZNF467$ZNF263$ZNF132$PRDM9									ENSG00000110075	ENSG00000110075	-0.71265	5.2544e-18
chr11:68609235-68609505	MPRA-tested enhancer	1.20004	2.0308	ZNF263$PRDM9									ENSG00000260808
chr11:69152835-69153105	MPRA-tested enhancer	0.857503	1.0973	ZNF444$ZNF281$ZNF467$ZNF263$ZNF132$PRDM9	ENSG00000110092				ENSG00000110092				ENSG00000259799$ENSG00000261070
chr11:69192255-69192525	MPRA-tested enhancer	1.34173	2.10512	ZNF530$ZNF281$SP2$ZNF467$SP1$ZNF273$ZNF132$PRDM9$ZNF460	ENSG00000110092
chr11:69200755-69201025	MPRA-tested enhancer	0	0	ZNF281$SP2$SP1$THAP1$ZNF263$ZNF132
chr11:69286985-69287255	MPRA-tested enhancer	0	0	ZNF320$ZNF543$SP4$ZNF444$MAZ$ZNF281$ZNF467$ZNF468$SP1$ZNF264$SP1$SP1$ZNF132$SP5$ZNF148$PATZ1
chr11:69297415-69297685	MPRA-tested enhancer	1.35237	1.18257	ASCL1$MYOG$ZNF467$ZNF273$ASCL1$ZNF566$ZNF519$PRDM9									ENSG00000172927
chr11:69298455-69298725	MPRA-tested enhancer	1.16464	1.67649	ZNF320$ZNF468$ZNF263$ZNF264$ZNF273$ZNF132									ENSG00000172927
chr11:69417095-69417365	MPRA-tested enhancer	0.89682	1.35048	ZNF273									ENSG00000255980$ENSG00000259854
chr11:69471375-69471645	MPRA-tested enhancer	1.09944	1.30205	ZNF467$ZNF468$ZNF273$SP5									ENSG00000255774$ENSG00000261347
chr11:69483715-69483985	MPRA-tested enhancer	9.94988	1.67907	EWSR1-FLI1$ZNF273									ENSG00000255774$ENSG00000261347
chr11:69486675-69486945	MPRA-tested enhancer	1.28698	1.51419	ZNF320$ZNF530$ZNF467$ZNF468$SP1$ZNF263$SP5$PRDM9									ENSG00000255774
chr11:69616115-69616385	MPRA-tested enhancer	1.10466	1.68768	ZNF467$ZNF468$ZNF263$SP5	ENSG00000261070				ENSG00000259799$ENSG00000261070$ENSG00000260895	ENSG00000260895	3.41343	5.22828e-43
chr11:69658235-69658505	MPRA-tested enhancer	1.65278	1.08553	ZNF444$SP2$ZNF467$ZNF263$ZNF132	ENSG00000260895	ENSG00000260895	3.41343	5.22828e-43	ENSG00000260895	ENSG00000260895	3.41343	5.22828e-43	ENSG00000149716$ENSG00000110092	ENSG00000149716	0.546762	3.12234e-21
chr11:69660944-69661214	MPRA-tested enhancer	0.812501	1.24103	ASCL1$MYOG$ZNF468$THAP1$ZNF273$ASCL1$SP5$ZNF519$ZNF460	ENSG00000260895	ENSG00000260895	3.41343	5.22828e-43	ENSG00000260895	ENSG00000260895	3.41343	5.22828e-43	ENSG00000149716	ENSG00000149716	0.546762	3.12234e-21
chr11:69661409-69661679	MPRA-tested enhancer	0.969127	1.59616	ZNF467	ENSG00000260895	ENSG00000260895	3.41343	5.22828e-43	ENSG00000260895	ENSG00000260895	3.41343	5.22828e-43	ENSG00000149716	ENSG00000149716	0.546762	3.12234e-21
chr11:70208606-70208876	MPRA-tested enhancer	1.38115	1.9373	MAZ$ZNF467$ZNF468$EWSR1-FLI1$ASCL1$ZNF132$ZNF148$PRDM9$ZNF460									ENSG00000168040	ENSG00000168040	-1.76447	1.3208e-70
chr11:703350-703620	MPRA-tested enhancer	0.802246	0.980175	ZNF320$ZNF444$MYOG$ZSCAN22$ZNF467$ZNF263$TFAP2C$ZNF454$PRDM9	ENSG00000099849$ENSG00000023191								ENSG00000177042$ENSG00000177106$ENSG00000177030	ENSG00000177042$ENSG00000177106	0.484678054999733$-2.96341196312136	1.7011316008069e-05$1.76078272973888e-19
chr11:710955-711225	MPRA-tested enhancer	1.27112	2.05299	ZNF530$ZNF436$ZNF468$ZNF263$ZNF223$TFAP2C$ZNF549$ZNF273									ENSG00000177042$ENSG00000177106$ENSG00000177030	ENSG00000177042$ENSG00000177106	0.484678054999733$-2.96341196312136	1.7011316008069e-05$1.76078272973888e-19
chr11:71246975-71247245	MPRA-tested enhancer	1.00084	1.01215										ENSG00000162105	ENSG00000162105	-0.737357	0.00105376
chr11:71943344-71943614	MPRA-tested enhancer	1.00229	1.31793										ENSG00000137522$ENSG00000254469	ENSG00000254469	1.46185	2.0561e-27
chr11:72036737-72037007	MPRA-tested enhancer	0.810819	1.3092	ZNF281$ZNF263$SP1$ZNF132$PRDM9	ENSG00000184154$ENSG00000137497	ENSG00000184154	0.592966	9.61648e-07	ENSG00000162129$ENSG00000184154$ENSG00000137497	ENSG00000184154	0.592966	9.61648e-07
chr11:72045915-72046185	MPRA-tested enhancer	0.955893	1.32034	ZNF320$CTCF$ZNF444$ZNF467$ZNF263$ZNF263$ZNF132$PRDM9	ENSG00000184154$ENSG00000137497	ENSG00000184154	0.592966	9.61648e-07	ENSG00000184154$ENSG00000137497	ENSG00000184154	0.592966	9.61648e-07
chr11:72047997-72048267	MPRA-tested enhancer	1.47711	2.90727	ZFP64$ZNF263$ZNF560$ZNF460	ENSG00000184154$ENSG00000137497	ENSG00000184154	0.592966	9.61648e-07	ENSG00000184154$ENSG00000137497	ENSG00000184154	0.592966	9.61648e-07
chr11:72066915-72067185	MPRA-tested enhancer	0.915993	0.952551	ZNF263$PRDM9									ENSG00000184154$ENSG00000137497	ENSG00000184154	0.592966	9.61648e-07
chr11:72072335-72072605	MPRA-tested enhancer	0.975077	1.35608	ZNF530$EWSR1-FLI1$ZNF132									ENSG00000184154$ENSG00000137497	ENSG00000184154	0.592966	9.61648e-07
chr11:72417975-72418245	MPRA-tested enhancer	5.71694	1.64357	ZNF273$ASCL1$ZNF132									ENSG00000162129
chr11:72705995-72706265	MPRA-tested enhancer	3.64638	1.24591	THAP1$ZFP14					ENSG00000256568
chr11:72712595-72712865	MPRA-tested enhancer	0.999219	1.28417	ZNF530$KLF5$SP4$ZNF444$KLF11$ZNF821$MAZ$ZNF281$SP2$ZNF467$ZNF468$ZNF263$SP1$ZNF264$KLF16$SP1$KLF14$SP1$ZNF132$SP5$ZNF148$SP3$PATZ1$PRDM9$EGR1$SP8					ENSG00000256568
chr11:72716315-72716585	MPRA-tested enhancer	0.829439	1.00187	RFX4					ENSG00000256568
chr11:72836095-72836365	MPRA-tested enhancer	0	0	ZNF530$ZNF37A$ZNF467$ZNF263$ZNF544$ZNF891$ZNF491$ZNF132$NFIB
chr11:73200315-73200585	MPRA-tested enhancer	0	0
chr11:73213575-73213845	MPRA-tested enhancer	0.74309	1.09942	ZNF444$ZNF281$SP2$ZNF467$EWSR1-FLI1$ZNF263$ZNF264$SP1$ZNF273$ZNF132$PRDM9									ENSG00000175591
chr11:73257395-73257665	MPRA-tested enhancer	1.06984	1.59125	SP1$THAP1$ZNF454$ASCL1$ZNF132$ZNF519$PRDM9									ENSG00000171631
chr11:73323515-73323785	MPRA-tested enhancer	2.14206	1.45656	ZNF320$ZNF543$ZNF444$MAZ$ZNF281$SP2$ZNF467$ZNF468$ZNF263$SP1$SP1$TFAP2C$ZNF263$ZNF273$ZNF132$SP5$ZNF148$PATZ1$PRDM9									ENSG00000110237	ENSG00000110237	1.32581	1.51561e-10
chr11:73327066-73327336	MPRA-tested enhancer	0.914935	1.58634	ZNF281$ZNF467$ZNF223$ZNF454$ZNF273$ZNF132$CTCFL									ENSG00000110237	ENSG00000110237	1.32581	1.51561e-10
chr11:73383255-73383525	MPRA-tested enhancer	0.935222	1.82694	ZNF320$ZNF263$ZNF223					ENSG00000054965	ENSG00000054965	0.839197	4.0783e-12	ENSG00000054967
chr11:73387715-73387985	MPRA-tested enhancer	0.916655	1.02583	ZNF467$ZNF468$ZNF263$SP5					ENSG00000054965	ENSG00000054965	0.839197	4.0783e-12	ENSG00000054967
chr11:73651997-73652267	MPRA-tested enhancer	0.837657	1.37684	ZNF444$ZNF281$ZNF467$ZNF860$SP5	ENSG00000054967				ENSG00000054967				ENSG00000021300	ENSG00000021300	-1.07401	1.28586e-05
chr11:73654879-73655149	MPRA-tested enhancer	0.91805	0.583629	ZNF530$ZNF467$EWSR1-FLI1$ZNF263$ESR2$ESR1$ZNF132$PRDM9	ENSG00000054967				ENSG00000054967				ENSG00000021300	ENSG00000021300	-1.07401	1.28586e-05
chr11:737355-737625	MPRA-tested enhancer	1.0936	1.23735										ENSG00000177156	ENSG00000177156	-1.4671	4.08061e-43
chr11:73866295-73866565	MPRA-tested enhancer	8.59527	0										ENSG00000175575$ENSG00000181924	ENSG00000175575$ENSG00000181924	0.684812354809804$-1.39721358129969	6.414947879072619e-28$2.09824305933215e-35
chr11:74462115-74462385	MPRA-tested enhancer	1.66081	2.10223	ZNF320$ZNF530$KLF5$SP4$ZNF444$MAZ$ZNF281$SP2$ZNF467$ZNF468$ZNF263$SP1$ZNF264$SP1$SP1$ASCL1$ZNF132$SP5$ZNF148$PATZ1$PRDM9									ENSG00000175538	ENSG00000175538	-3.954	4.92039e-28
chr11:75466055-75466325	MPRA-tested enhancer	0.840156	0.685921	ZNF530$RREB1$ZNF467$EWSR1-FLI1$ZNF263$ZNF223$ZNF780A$ZNF132$EGR1	ENSG00000158555	ENSG00000158555	-1.37158	3.25782e-13	ENSG00000158555	ENSG00000158555	-1.37158	3.25782e-13
chr11:75471375-75471645	MPRA-tested enhancer	0	0	ZNF530$ZNF736
chr11:75518887-75519157	MPRA-tested enhancer	1.26902	2.04252	ZNF467$EWSR1-FLI1$ZNF263$ZNF263$ZNF132$PRDM9	ENSG00000149243	ENSG00000149243	1.4972	3.70147e-08					ENSG00000158555	ENSG00000158555	-1.37158	3.25782e-13
chr11:75547667-75547937	MPRA-tested enhancer	1.51138	1.11509	TFAP2A$CTCF$ZNF264$TFAP2C$ZNF132$PRDM9					ENSG00000149243$ENSG00000149273	ENSG00000149243$ENSG00000149273	1.4971987011987$-0.97762376693446	3.70147421701906e-08$2.58798232517219e-27	ENSG00000149257	ENSG00000149257	-2.03939	3.25571e-35
chr11:75554515-75554785	MPRA-tested enhancer	25.2651	5.05739	ZNF530$ZNF444$MAZ$ZNF467$ZNF468$ZFP64$ZNF549$SP5$ZNF148$PATZ1$PRDM9									ENSG00000149257	ENSG00000149257	-2.03939	3.25571e-35
chr11:75559394-75559664	MPRA-tested enhancer	0.781055	1.20717	ZNF530$ZNF37A									ENSG00000149257	ENSG00000149257	-2.03939	3.25571e-35
chr11:75597675-75597945	MPRA-tested enhancer	1.64362	2.34538	ZNF530$ZNF444$ZNF281$ZNF467$ZNF263$ZNF273$ASCL1$ZNF132$ZNF148$PRDM9					ENSG00000171533	ENSG00000171533	2.98702	3.88993e-18
chr11:76735095-76735365	MPRA-tested enhancer	1.1806	1.0113	ZNF467$ZNF263$ZNF132$ZNF460					ENSG00000198488
chr11:76794075-76794345	MPRA-tested enhancer	0.875535	1.1853	ZNF444$ZFP64$ZNF263									ENSG00000182704	ENSG00000182704	-0.472872	5.06886e-05
chr11:77073315-77073585	MPRA-tested enhancer	1.50924	1.40372	MYOG$ZNF263$ZNF273$ZNF132									ENSG00000149260
chr11:77086492-77086762	MPRA-tested enhancer	0.895278	0.866751	ZNF320$ZNF543$ZNF444$ZNF281$ZNF467$ZNF662$ZNF468$EWSR1-FLI1$ZNF263$SP1$ZNF263$ZNF454$ZNF132$SP5$ZNF148$PRDM9$EGR1									ENSG00000254550	ENSG00000254550	1.94885	8.25625e-08
chr11:77117516-77117786	MPRA-tested enhancer	1.02843	1.30345	ZNF320$ZNF444$ZNF281$ZNF467$ZNF468$ZNF263$SP1$RFX2$ZNF132$ZNF148$PRDM9$EGR1									ENSG00000137474$ENSG00000254550	ENSG00000137474$ENSG00000254550	-0.75133057840635$1.94884832392592	0.0054164868282441$8.25624951096862e-08
chr11:772979-773249	MPRA-tested enhancer	0.814222	0.952711	ASCL1$ZNF37A$MYOG$ZNF462$EWSR1-FLI1$ZNF223$ASCL1$ZNF132$ZNF519$PRDM9	ENSG00000070047	ENSG00000070047	0.986108	5.48375e-07					ENSG00000184524$ENSG00000255142$ENSG00000255284$ENSG00000177225	ENSG00000255142$ENSG00000255284	2.24247524212295$1.7167684092433	1.93661891227222e-34$3.28779934056246e-38
chr11:77457435-77457705	MPRA-tested enhancer	0.869368	1.0735										ENSG00000149269	ENSG00000149269	-0.777871	1.30411e-07
chr11:78051155-78051425	MPRA-tested enhancer	7.85779	1.11278	ZNF530$KLF5$SP4$ZNF444$MAZ$ZNF281$SP2$ZNF467$KLF4$ZNF468$ZNF263$SP1$ZNF264$SP1$SP1$TFAP2C$ZNF580$ZNF132$SP5$ZNF148$PATZ1$PRDM9									ENSG00000151365$ENSG00000151364	ENSG00000151364	-4.66951	3.95091e-97
chr11:78070781-78071051	MPRA-tested enhancer	0.709434	0.87425	TFAP2C									ENSG00000151366$ENSG00000151365$ENSG00000259112	ENSG00000151366$ENSG00000259112	-0.872076970588647$-0.944232290309373	6.95436344026168e-21$2.75121934138727e-15
chr11:78099735-78100005	MPRA-tested enhancer	0.742813	0.977723	ZNF444$ZNF281$ZNF467$ZNF263$SP1$SP1$ZNF580$ZNF132$SP5$ZNF148$PRDM9									ENSG00000151366$ENSG00000259112	ENSG00000151366$ENSG00000259112	-0.872076970588647$-0.944232290309373	6.95436344026168e-21$2.75121934138727e-15
chr11:78192415-78192685	MPRA-tested enhancer	0.737921	1.2398	ZNF320$ZNF467$ZNF132$PRDM9									ENSG00000118369$ENSG00000188997	ENSG00000118369	0.391698	0.00395962
chr11:79077735-79078005	MPRA-tested enhancer	1.16353	1.35982	ZNF320$ZNF530$ZNF467$EWSR1-FLI1$ZNF263$SP1$THAP1$ZNF273$ZNF460									ENSG00000255345
chr11:79082935-79083205	MPRA-tested enhancer	0.698874	0.89221	ZNF281$SP2$ZNF467$ZNF468$EWSR1-FLI1$ZNF263$SP1$ZNF223$ZNF132$PATZ1$EGR1									ENSG00000255345
chr11:79088027-79088297	MPRA-tested enhancer	0.634629	1.12351	ZNF132									ENSG00000255345
chr11:79421795-79422065	MPRA-tested enhancer	0.695746	0.652708	ZNF467$ZNF132									ENSG00000149256	ENSG00000149256	2.44772	2.84317e-23
chr11:82797595-82797865	MPRA-tested enhancer	0.747511	0.825083										ENSG00000255382
chr11:82989275-82989545	MPRA-tested enhancer	1.18363	2.23132	MYOG$ASCL1									ENSG00000137509	ENSG00000137509	-0.588211	0.00015405
chr11:854835-855105	MPRA-tested enhancer	0.735283	0.781451	ZNF93$ZNF467$KLF4$ZNF623					ENSG00000254872$ENSG00000184956	ENSG00000254872$ENSG00000184956	3.04664667935508$3.52446851625144	7.09330480051901e-05$5.69570623591338e-05	ENSG00000214063$ENSG00000177700	ENSG00000214063$ENSG00000177700	-1.40077761610683$-1.73389589832829	4.17829241573066e-23$2.71902522729393e-33
chr11:8664735-8665005	MPRA-tested enhancer	0.902024	1.33338										ENSG00000166441$ENSG00000166436	ENSG00000166441$ENSG00000166436	-1.04483754987718$1.32249905613983	4.61256220580915e-24$1.6293440899663302e-19
chr11:86678800-86679070	POSCTRL	1.25484	2.00495										ENSG00000151376
chr11:8669673-8669943	MPRA-tested enhancer	0.736244	0.809915	TFAP2A									ENSG00000166441$ENSG00000166436	ENSG00000166441$ENSG00000166436	-1.04483754987718$1.32249905613983	4.61256220580915e-24$1.6293440899663302e-19
chr11:8673796-8674066	MPRA-tested enhancer	0.546839	0.692575	ZNF444$ZNF281$ZNF263$ZNF264$ZNF132									ENSG00000166441$ENSG00000166436	ENSG00000166441$ENSG00000166436	-1.04483754987718$1.32249905613983	4.61256220580915e-24$1.6293440899663302e-19
chr11:86740595-86740865	MPRA-tested enhancer	7.71363	1.88755	EWSR1-FLI1$ZNF263$ZNF132									ENSG00000255250
chr11:8676515-8676785	MPRA-tested enhancer	1.21281	1.20444	ZNF263$ZNF132									ENSG00000166441$ENSG00000166436	ENSG00000166441$ENSG00000166436	-1.04483754987718$1.32249905613983	4.61256220580915e-24$1.6293440899663302e-19
chr11:86807367-86807637	MPRA-tested enhancer	1.59702	2.58005	ZNF530$ZNF263$PRDM9									ENSG00000150687
chr11:86807410-86807680	POSCTRL	0	0	ZNF530$ZNF263$ZNF132$PRDM9
chr11:88105635-88105905	MPRA-tested enhancer	1.23082	3.31078	ADNP									ENSG00000255102	ENSG00000255102	2.70677	1.66062e-05
chr11:898075-898345	MPRA-tested enhancer	0.828273	1.07274	CTCF$ZNF467$ZNF468$ZNF263$ZNF132$SP5									ENSG00000177830	ENSG00000177830	-0.41237	1.27779e-09
chr11:91804055-91804325	MPRA-tested enhancer	1.32812	1.11203	ZNF320$ZNF444$ZNF281$ZNF467$ZNF468$SP1$ZNF273$ZNF132$ZNF148$PATZ1$PRDM9									ENSG00000255332
chr11:919175-919445	MPRA-tested enhancer	1.85671	0.951215	MAZ$ZNF281$ZNF467$THAP11$SP1$THAP1$ZNF148									ENSG00000183020$ENSG00000177830	ENSG00000183020$ENSG00000177830	0.506437170724644$-0.412370158032798	2.40420659951119e-05$1.27779291128143e-09
chr11:940595-940865	MPRA-tested enhancer	0.830374	1.29145										ENSG00000183020	ENSG00000183020	0.506437	2.40421e-05
chr11:94142215-94142485	MPRA-tested enhancer	0.912883	0.983095	ZNF462$ZNF467$PRDM9									ENSG00000110218
chr11:942835-943105	MPRA-tested enhancer	1.68507	0.952277	ZNF467$ZNF132$SP5$PRDM9									ENSG00000183020	ENSG00000183020	0.506437	2.40421e-05
chr11:942886-943156	POSCTRL	1.04924	1.25031	ZNF467$SP5									ENSG00000183020	ENSG00000183020	0.506437	2.40421e-05
chr11:94473095-94473365	MPRA-tested enhancer	1.51236	1.73965	ZNF263									ENSG00000168876	ENSG00000168876	-0.640601	1.56994e-11
chr11:94500255-94500525	MPRA-tested enhancer	0.855842	1.95482	EWSR1-FLI1									ENSG00000257057$ENSG00000168876$ENSG00000020922	ENSG00000168876$ENSG00000020922	-0.64060082583333$-0.442743624648958	1.56993500241491e-11$9.39417058723727e-05
chr11:95248885-95249155	POSCTRL	0.792281	0.89388	ZNF444$ZNF467$ZNF263$ZNF263$ZNF132$PRDM9									ENSG00000149212	ENSG00000149212	0.536655	0.00225003
chr11:95500690-95500960	MPRA-tested enhancer	1.30392	0.374918	TFAP2C									ENSG00000250390
chr11:9566075-9566345	MPRA-tested enhancer	4.91058	1.5032	ZNF467$ZNF468$EWSR1-FLI1$ZNF263$PRDM9									ENSG00000166483	ENSG00000166483	-0.745427	1.84327e-07
chr11:95831275-95831545	MPRA-tested enhancer	0.625966	1.54507		ENSG00000183340$ENSG00000149231	ENSG00000183340$ENSG00000149231	0.660236518885125$0.648761698208209	7.23407678204481e-08$3.75990317914846e-07	ENSG00000183340$ENSG00000149231	ENSG00000183340$ENSG00000149231	0.660236518885125$0.648761698208209	7.23407678204481e-08$3.75990317914846e-07
chr11:96037575-96037845	MPRA-tested enhancer	1.05943	1.53484	ZNF263	ENSG00000184384	ENSG00000184384	1.62945	1.09459e-16	ENSG00000183340$ENSG00000149231$ENSG00000184384	ENSG00000183340$ENSG00000149231$ENSG00000184384	0.660236518885125$0.648761698208209$1.62944975907638	7.23407678204481e-08$3.75990317914846e-07$1.09459441755606e-16
chr11:96328695-96328965	MPRA-tested enhancer	0.688989	1.01328	TFAP2A$SP4$ZNF444$MAZ$ZNF281$ZNF467$ZNF468$SP1$ZNF264$SP1$SP1$TFAP2C$SP5$ZNF148$PATZ1									ENSG00000184384	ENSG00000184384	1.62945	1.09459e-16
chr11:9765615-9765885	MPRA-tested enhancer	6.55431	1.19825	ZNF530$ZNF467$ZNF468$ZNF263$ZNF454$ZNF273$ASCL1$ZNF132$SP5$PRDM9					ENSG00000133805$ENSG00000148926	ENSG00000133805$ENSG00000148926	-1.86884549272928$-5.12604328531495	9.603407602750671e-15$1.67929767538329e-35	ENSG00000245522	ENSG00000245522	-0.82754	0.000742467
chr12:100279915-100280185	MPRA-tested enhancer	0.822025	1.27036	ZNF263$ZNF132									ENSG00000136021$ENSG00000166153
chr12:100698335-100698605	MPRA-tested enhancer	0.94745	1.442										ENSG00000151572
chr12:100707380-100707650	MPRA-tested enhancer	0.979827	1.37838	ZNF273									ENSG00000151572
chr12:101581235-101581505	MPRA-tested enhancer	1.14014	1.60565	MYOG$THAP1$ZNF273$ASCL1$ZNF132									ENSG00000196091
chr12:102978375-102978645	POSCTRL	0.846379	1.45256										ENSG00000171759	ENSG00000171759	-4.96406	2.32073e-33
chr12:103835075-103835345	MPRA-tested enhancer	1.21335	2.08022	ZNF263$ZNF132									ENSG00000257327$ENSG00000111696	ENSG00000111696	-0.851798	4.90765e-10
chr12:104132615-104132885	MPRA-tested enhancer	1.50235	2.1444	ZNF530$ZNF444$MAZ$ZNF467$ZNF468$ZNF263$SP5$ZNF148$PRDM9									ENSG00000120837	ENSG00000120837	-1.05116	1.16029e-27
chr12:104473555-104473825	MPRA-tested enhancer	0.771347	1.14528	ZNF467$ZNF132									ENSG00000171310
chr12:105706255-105706525	MPRA-tested enhancer	0.736472	0.607235	ZNF530$ASCL1$MYOG$ZNF273$ASCL1$ZNF519	ENSG00000074590	ENSG00000074590	0.987476	3.02416e-08	ENSG00000074590	ENSG00000074590	0.987476	3.02416e-08	ENSG00000257859	ENSG00000257859	1.1399	0.00592823
chr12:106074775-106075045	MPRA-tested enhancer	1.0237	1.2796	ZNF736$ASCL1									ENSG00000257890	ENSG00000257890	3.75309	5.48399e-19
chr12:106123555-106123825	MPRA-tested enhancer	0.83145	1.04552	MAZ$ZNF467$ZNF263$ZNF132$ZNF682$PRDM9					ENSG00000257859	ENSG00000257859	1.1399	0.00592823	ENSG00000074590	ENSG00000074590	0.987476	3.02416e-08
chr12:106179215-106179485	MPRA-tested enhancer	0.649639	0.855092		ENSG00000136044	ENSG00000136044	0.77708	6.80647e-17
chr12:106601075-106601345	MPRA-tested enhancer	3.16454	1.64845	RFX1$ZNF530$RFX3$MYOG$ZNF467$RFX4$EWSR1-FLI1$THAP1$RFX1$RFX2$RFX2$TFAP2C$ASCL1$ZNF132$RFX3$SP5$RFX3$ZNF148$RFX5$PRDM9									ENSG00000111783	ENSG00000111783	4.10123	1.59816e-22
chr12:106898595-106898865	MPRA-tested enhancer	0.842351	1.01591	ZNF543$ZNF444$MAZ$ZNF281$ZNF467$ZNF468$ZNF263$SP1$SP1$ZNF273$ZNF132$SP5$ZNF148$PATZ1$PRDM9$EGR1	ENSG00000013503
chr12:107330775-107331045	MPRA-tested enhancer	0.680621	0.989468	ZNF263$ZNF780A									ENSG00000151136
chr12:108113215-108113485	MPRA-tested enhancer	0	0	ZNF263$TFAP2C$ZNF273$PRDM9
chr12:108121275-108121545	MPRA-tested enhancer	1.61723	3.00527										ENSG00000075035
chr12:108144155-108144425	MPRA-tested enhancer	0.923651	1.38091										ENSG00000075035
chr12:108526955-108527225	MPRA-tested enhancer	0.979856	1.68845	PRDM9									ENSG00000198855	ENSG00000198855	-0.558501	5.42845e-09
chr12:108593555-108593825	MPRA-tested enhancer	0.935159	1.50169	CTCF$ZNF543$KLF5$SP4$ZNF444$KLF15$ZNF281$SP2$ZNF467$KLF4$SP1$ZNF264$KLF16$SP1$ZNF736$SP1$ZNF148$PATZ1$EGR1									ENSG00000183160	ENSG00000183160	-3.92964	3.30911e-20
chr12:108622515-108622785	MPRA-tested enhancer	1.92884	1.79446	RFX1$RFX3$ZNF444$ZNF16$ZNF467$RFX4$EHF$ETV1$ZNF263$RFX2$RFX2$GABPA$ZNF273$ELF1$RFX3$RFX3$RFX5$PRDM9									ENSG00000110876	ENSG00000110876	1.24852	0.000126651
chr12:108635675-108635945	MPRA-tested enhancer	0.846444	1.6461										ENSG00000110876	ENSG00000110876	1.24852	0.000126651
chr12:108657135-108657405	MPRA-tested enhancer	1.24902	2.01424	ZNF467$ZNF468$ASCL1$ZNF519	ENSG00000264043$ENSG00000076248$ENSG00000189046$ENSG00000110880	ENSG00000076248$ENSG00000189046$ENSG00000110880	-1.93718548537223$-0.59842250713728$-0.489049268925865	8.34861193609381e-39$2.69567798041243e-06$5.62683707264594e-08	ENSG00000076248$ENSG00000189046	ENSG00000076248$ENSG00000189046	-1.93718548537223$-0.59842250713728	8.34861193609381e-39$2.69567798041243e-06
chr12:108665659-108665929	MPRA-tested enhancer	1.03634	0.981607		ENSG00000264043$ENSG00000110880	ENSG00000110880	-0.489049	5.62684e-08	ENSG00000264043$ENSG00000110880	ENSG00000110880	-0.489049	5.62684e-08
chr12:108693175-108693445	MPRA-tested enhancer	0.929885	1.85458						ENSG00000110880	ENSG00000110880	-0.489049	5.62684e-08
chr12:108840635-108840905	MPRA-tested enhancer	1.20326	1.36873	ZNF444$ZNF281$ZNF467$ZNF468$EGR1$ZNF460									ENSG00000110887$ENSG00000084112
chr12:109105875-109106145	MPRA-tested enhancer	0.865175	0.928962	ZNF444$ZNF281					ENSG00000136003$ENSG00000075856	ENSG00000136003$ENSG00000075856	-0.968497397272126$-0.739384242191234	2.51664330396567e-50$3.62995447850772e-21	ENSG00000076555$ENSG00000076248$ENSG00000189046	ENSG00000076555$ENSG00000076248$ENSG00000189046	0.656184396865133$-1.93718548537223$-0.59842250713728	1.61461532348499e-09$8.34861193609381e-39$2.69567798041243e-06
chr12:109116415-109116685	MPRA-tested enhancer	0.874344	0.93224	ZNF467$ZNF263$ZNF132									ENSG00000076555$ENSG00000076248	ENSG00000076555$ENSG00000076248	0.656184396865133$-1.93718548537223	1.61461532348499e-09$8.34861193609381e-39
chr12:1091535-1091805	MPRA-tested enhancer	1.08037	1.7959	EWSR1-FLI1$ZNF263$ZNF132	ENSG00000171823				ENSG00000171823
chr12:109524635-109524905	MPRA-tested enhancer	1.14236	0.796198	ZNF530$ZNF444$MAZ$ZNF467$ZNF468$EWSR1-FLI1$ZNF263$ZNF425$ZNF263$ZNF132$SP5$PRDM9	ENSG00000249094$ENSG00000139433	ENSG00000139433	-0.41117	3.88839e-08
chr12:109727402-109727672	MPRA-tested enhancer	1.12723	1.3484	ZNF263$ADNP$ZKSCAN8									ENSG00000139438
chr12:109732435-109732705	MPRA-tested enhancer	0.973281	1.35338	ZNF444$RREB1$MAZ$ZNF281$SP2$ZNF467$KLF4$ZNF468$EWSR1-FLI1$ZNF263$ZNF580$ZNF132$SP5$ZNF148$PATZ1$PRDM9									ENSG00000139438
chr12:109754055-109754325	MPRA-tested enhancer	2.33126	0.59087						ENSG00000110921$ENSG00000139428
chr12:109863935-109864205	MPRA-tested enhancer	0.704815	0.892532	ZNF320$MYOG$ZNF467$ZNF468$EWSR1-FLI1$ZNF263$ZNF264$THAP1$ZNF454$ZNF273$ASCL1$ZNF132$SP5$ZNF148$PRDM9									ENSG00000249094$ENSG00000139433	ENSG00000139433	-0.41117	3.88839e-08
chr12:109915-110185	MPRA-tested enhancer	1.95423	1.36829	ZNF467$ZNF263$ZNF132$PRDM9					ENSG00000111181$ENSG00000256540	ENSG00000111181	-1.36087	4.16409e-07
chr12:10993595-10993865	MPRA-tested enhancer	0.918943	1.86922										ENSG00000255837$ENSG00000212126	ENSG00000255837$ENSG00000212126	8.24156935101957$7.61156858743011	2.87639959437423e-10$1.3434415474501801e-09
chr12:110266415-110266685	MPRA-tested enhancer	0.575012	2.22921										ENSG00000174437	ENSG00000174437	-0.384437	4.46747e-08
chr12:110270175-110270445	MPRA-tested enhancer	0	0	ZNF530$ZNF16$ZNF263$ZNF132
chr12:110577903-110578173	MPRA-tested enhancer	0	0	ZNF263
chr12:110591475-110591745	MPRA-tested enhancer	0.705382	7.76687						ENSG00000111229	ENSG00000111229	-1.56649	2.16611e-73	ENSG00000196850	ENSG00000196850	-0.87793	5.20212e-30
chr12:110862375-110862645	MPRA-tested enhancer	1.2488	2.10114	EWSR1-FLI1$ZNF263$RFX2									ENSG00000173093	ENSG00000173093	-2.94311	2.46982e-19
chr12:111214395-111214665	MPRA-tested enhancer	0.978447	1.7419	ZNF530$KLF5$SP2$ZNF467$ZNF468$SP1$SP1$ZNF132$ZNF148$PATZ1	ENSG00000258240
chr12:111251199-111251469	MPRA-tested enhancer	1.0424	0.643899	ZNF263	ENSG00000258240
chr12:111387995-111388265	MPRA-tested enhancer	0.983536	1.75323	ASCL1$MYOG$ZNF436$ZNF467$EWSR1-FLI1$ZNF263$ZNF454$ZNF580$ASCL1$ZNF132$ZNF519$PRDM9									ENSG00000111252$ENSG00000257595$ENSG00000198324	ENSG00000111252	-2.42778	1.07245e-41
chr12:111412335-111412605	MPRA-tested enhancer	2.38722	2.19463	ZNF467									ENSG00000111252	ENSG00000111252	-2.42778	1.07245e-41
chr12:111424456-111424726	MPRA-tested enhancer	0.836126	1.01925	ZNF320$ZNF736$ZNF132									ENSG00000111252	ENSG00000111252	-2.42778	1.07245e-41
chr12:111761735-111762005	MPRA-tested enhancer	1.6017	7.70772										ENSG00000111275$ENSG00000257767	ENSG00000111275	-0.448434	0.00266759
chr12:111860199-111860469	MPRA-tested enhancer	1.73453	2.61418										ENSG00000089022$ENSG00000234608	ENSG00000234608	-0.765465	2.22048e-18
chr12:112017075-112017345	MPRA-tested enhancer	0.929092	0.826092	ZNF444$TEAD2$ZNF281$ZNF467$SP1$TEAD1	ENSG00000179295$ENSG00000089009	ENSG00000179295$ENSG00000089009	-0.974090115000338$-0.746860804621051	2.3696139607306303e-25$6.80485883130235e-22					ENSG00000089248$ENSG00000198270	ENSG00000089248$ENSG00000198270	-1.33927123551906$0.657802471765892	8.58873919103901e-35$9.995712452947131e-15
chr12:112551068-112551338	MPRA-tested enhancer	1.29118	2.80148	ZNF436									ENSG00000089169
chr12:113062835-113063105	MPRA-tested enhancer	0.851844	0.766483	CTCF$ZNF462$ZNF467$ZNF273$ZNF132									ENSG00000135144
chr12:113071853-113072123	MPRA-tested enhancer	0.856452	1.33609	ZNF320$ZNF662$TFAP2C$ZNF263$ZNF132$EBF1$PRDM9									ENSG00000135144
chr12:113195135-113195405	MPRA-tested enhancer	0.696807	1.11999	ZNF530$ZNF444$ZNF273$ASCL1$ZNF148									ENSG00000139405$ENSG00000123064	ENSG00000139405$ENSG00000123064	-1.04723745075519$-1.31990569750143	1.80234480952156e-28$9.66352823831474e-24
chr12:113782955-113783225	MPRA-tested enhancer	1.11396	1.40785	ZNF543$ZNF444$MAZ$ZNF281$SP2$ZNF467$ZNF468$ZNF263$SP1$ZNF596$SP1$ZNF132$SP5$ZNF148$PATZ1$PRDM9									ENSG00000249550	ENSG00000249550	-1.91359	3.18955e-15
chr12:113816955-113817225	MPRA-tested enhancer	1.46427	3.59615	ZNF263$PRDM9	ENSG00000089116	ENSG00000089116	0.907431	0.00693999
chr12:113819082-113819352	MPRA-tested enhancer	0.942826	1.39636	ZNF320$ZNF530$ZNF444$ZNF263$ZNF132$PRDM9	ENSG00000089116	ENSG00000089116	0.907431	0.00693999
chr12:113840549-113840819	MPRA-tested enhancer	0.854469	1.31993	ZNF530$MYOG$ZNF281$SP2$ZNF467$ZNF468$ZNF263$ZNF264$ZNF263$ZNF483$ZNF132$SP5$ZNF460	ENSG00000089116	ENSG00000089116	0.907431	0.00693999
chr12:113866001-113866271	MPRA-tested enhancer	0.676361	0.777708	ZNF263	ENSG00000089116	ENSG00000089116	0.907431	0.00693999
chr12:115262016-115262286	MPRA-tested enhancer	1.01106	1.16855										ENSG00000257519
chr12:115993731-115994001	MPRA-tested enhancer	0.926949	0.991086		ENSG00000135119$ENSG00000111412$ENSG00000257654$ENSG00000257883$ENSG00000258249$ENSG00000123066	ENSG00000135119$ENSG00000123066	1.10514778248221$0.559247872980685	1.56501662689182e-41$1.03416452525038e-09	ENSG00000257654$ENSG00000258249
chr12:116045215-116045485	MPRA-tested enhancer	0.679996	0.727529	ZNF263$ZNF132	ENSG00000258249				ENSG00000258249
chr12:116143935-116144205	MPRA-tested enhancer	0.781483	1.42789	ZNF132$PRDM9	ENSG00000257654
chr12:116248022-116248292	MPRA-tested enhancer	1.11184	6.15905		ENSG00000257654
chr12:116257275-116257545	MPRA-tested enhancer	1.1704	1.99146	ZNF444$ZNF281$ZNF263$THAP11$SP1$ZNF132$PRDM9					ENSG00000257654
chr12:11630095-11630365	MPRA-tested enhancer	0.880692	1.2449	ZNF467$PRDM9									ENSG00000139083
chr12:116373615-116373885	MPRA-tested enhancer	0.796722	1.72674	ZNF467$EWSR1-FLI1					ENSG00000258249				ENSG00000258346
chr12:116539867-116540137	MPRA-tested enhancer	1.44197	2.30362	ZNF530$ZNF263									ENSG00000258102	ENSG00000258102	1.64618	1.84811e-07
chr12:116548035-116548305	MPRA-tested enhancer	0.90698	1.05505										ENSG00000258102	ENSG00000258102	1.64618	1.84811e-07
chr12:116559775-116560045	MPRA-tested enhancer	0	0	MAFK$ZNF444$MAZ$ZNF281$SP2$ZNF467$ZNF468$ZNF263$SP1$SP1$ZNF132$ZNF148$PRDM9$EGR1
chr12:116712775-116713045	MPRA-tested enhancer	0.874198	1.67471	ZNF467$ZNF273$PRDM9	ENSG00000123066	ENSG00000123066	0.559248	1.03416e-09					ENSG00000257654
chr12:116744615-116744885	MPRA-tested enhancer	1.13283	1.02264	ZNF467$ZNF263$ZNF454$ZNF132$PRDM9									ENSG00000135119$ENSG00000111412	ENSG00000135119	1.10515	1.56502e-41
chr12:116926955-116927225	MPRA-tested enhancer	0.700368	0.915618										ENSG00000174989	ENSG00000174989	0.45708	1.33855e-06
chr12:117091395-117091665	MPRA-tested enhancer	1.15557	0.661173	ZNF467$EWSR1-FLI1$ZNF263$PRDM9$EGR1									ENSG00000258285$ENSG00000088992	ENSG00000088992	-1.82127	4.41822e-19
chr12:117118955-117119225	MPRA-tested enhancer	1.98586	2.25852	ZNF93$EWSR1-FLI1$ZNF273$ASCL1$ZNF132									ENSG00000088992	ENSG00000088992	-1.82127	4.41822e-19
chr12:118119815-118120085	MPRA-tested enhancer	0.898751	1.47946	THAP1$ZNF460									ENSG00000089220$ENSG00000176834	ENSG00000089220$ENSG00000176834	-1.02481442675418$-1.54899307916843	6.10618725255788e-22$6.52665829233574e-14
chr12:118763295-118763565	MPRA-tested enhancer	1.04122	1.06539	MYOG$ZNF281$ZNF468$ZNF263$SP1$ZNF454$ZNF273$ASCL1$ZNF132$PRDM9									ENSG00000255618$ENSG00000256750
chr12:119309155-119309425	MPRA-tested enhancer	0.931691	0.902386	ZNF530$SP4$ZNF444$MAZ$ZNF281$ZNF467$ZNF468$ZNF263$SP1$ZNF264$SP1$SP1$ZNF273$ASCL1$ZNF132$SP5$ZNF148$PATZ1$PRDM9									ENSG00000281196
chr12:119449055-119449325	MPRA-tested enhancer	1.26583	1.86018	TFAP2A$ZNF281$EWSR1-FLI1$ZNF223$TFAP2C$ZNF132$PRDM9	ENSG00000111707$ENSG00000270482$ENSG00000135090	ENSG00000111707$ENSG00000135090	-0.534281952834248$0.966226454668908	2.7443992274627004e-16$1.1233312338983301e-10
chr12:120007555-120007825	MPRA-tested enhancer	2.65709	4.12759										ENSG00000135127	ENSG00000135127	-1.30189	1.43857e-06
chr12:120104005-120104275	MPRA-tested enhancer	0.5978	0.572631	ZNF320$ZNF444$MAZ$ZNF467$KLF4$ZNF468$ZNF263$ZNF736$TFAP2C$PATZ1$PRDM9$ZNF460									ENSG00000111737	ENSG00000111737	-0.728814	1.03992e-14
chr12:120126719-120126989	MPRA-tested enhancer	3.70134	2.20194	ZNF263									ENSG00000111737	ENSG00000111737	-0.728814	1.03992e-14
chr12:120235555-120235825	MPRA-tested enhancer	0.957418	1.19492	ZNF444$ZNF467$ZNF263$ZNF132$PRDM9					ENSG00000089159	ENSG00000089159	-1.26824	2.17363e-14
chr12:120242187-120242457	MPRA-tested enhancer	0.973914	3.58363	ZNF263$ZNF223$ZNF132					ENSG00000089159	ENSG00000089159	-1.26824	2.17363e-14
chr12:120257255-120257525	MPRA-tested enhancer	2.21445	1.36836	SP4$ZNF444$MAZ$ZNF281$ZNF467$ZNF468$SP1$ZNF264$SP1$SP1$ZNF273$SP5$ZNF148$PATZ1$PRDM9$EGR1									ENSG00000089159	ENSG00000089159	-1.26824	2.17363e-14
chr12:120342277-120342547	MPRA-tested enhancer	0.659327	0.771939	ZNF543$ZNF530$SP4$ZNF444$MAZ$ZSCAN22$ZNF281$ZNF467$ZNF468$ZNF263$SP1$ZNF264$SP1$THAP1$SP1$ZNF132$SP5$ZNF148$PATZ1									ENSG00000170890
chr12:120351013-120351283	MPRA-tested enhancer	1.03769	1.48308	ZNF320$KLF5$KLF4$ZNF263$ZNF132$PRDM9	ENSG00000111780$ENSG00000111775	ENSG00000111780$ENSG00000111775	-0.495514675691104$-0.92844680344901	0.0005168802623642$4.68359313753e-11	ENSG00000257218$ENSG00000170855$ENSG00000111780$ENSG00000111775	ENSG00000257218$ENSG00000170855$ENSG00000111780$ENSG00000111775	0.280001639734231$-1.63926234989784$-0.495514675691104$-0.92844680344901	1.85518005564601e-07$7.86343931289689e-25$0.0005168802623642$4.68359313753e-11	ENSG00000135097	ENSG00000135097	2.08373	1.4972e-22
chr12:120358434-120358704	MPRA-tested enhancer	1.11228	1.33151	ZNF320$ZNF444$ZNF281$ZNF467$ZNF263$ZNF264$SP1$ZNF736$TFAP2C$ZNF132									ENSG00000135097	ENSG00000135097	2.08373	1.4972e-22
chr12:120403715-120403985	MPRA-tested enhancer	0.848249	1.81761		ENSG00000135097	ENSG00000135097	2.08373	1.4972e-22	ENSG00000135097	ENSG00000135097	2.08373	1.4972e-22	ENSG00000256695
chr12:120488069-120488339	MPRA-tested enhancer	1.1123	1.59628	KLF5$ZNF281$ZNF467$KLF4$ZNF263$SP1$PRDM9									ENSG00000278344$ENSG00000088986$ENSG00000111786	ENSG00000278344$ENSG00000088986$ENSG00000111786	1.20966001909203$-0.77513041217848$-0.628649013511566	5.25695543183258e-10$1.4516209187565802e-10$2.10702639576863e-12
chr12:120515595-120515865	MPRA-tested enhancer	1.19594	1.66988	PRDM9									ENSG00000022840$ENSG00000110871$ENSG00000278344	ENSG00000022840$ENSG00000110871$ENSG00000278344	-0.492147593420753$-0.477903036509084$1.20966001909203	1.73541648192446e-08$2.26113621511937e-16$5.25695543183258e-10
chr12:120666542-120666812	MPRA-tested enhancer	0.697848	0.853325	ZNF530$KLF4$ZNF263$PRDM9	ENSG00000089041$ENSG00000167272	ENSG00000167272	-1.06878	1.48837e-35					ENSG00000110917	ENSG00000110917	-1.16248	8.26701e-41
chr12:120669175-120669445	MPRA-tested enhancer	0.96484	1.36432	ZNF264$ZNF780A$NFIB									ENSG00000110917	ENSG00000110917	-1.16248	8.26701e-41
chr12:120693935-120694205	MPRA-tested enhancer	1.79734	3.2933										ENSG00000175970$ENSG00000276188$ENSG00000277423$ENSG00000110917	ENSG00000175970$ENSG00000276188$ENSG00000277423$ENSG00000110917	-0.376698239288678$2.02385754403048$1.56600988221407$-1.16248114710625	2.93305616944057e-05$8.72890483493186e-10$1.4956724568880601e-15$8.26701301667636e-41
chr12:120770942-120771212	MPRA-tested enhancer	0.972864	7.70571	ZNF468$ZNF263$ZNF263$ZNF132$SP5$PRDM9					ENSG00000135124$ENSG00000135100	ENSG00000135124$ENSG00000135100	0.249088655993015$-3.73909338862261	0.0043315510836131$2.25973255992651e-07
chr12:120799445-120799715	MPRA-tested enhancer	0.750683	0.837047	ZNF444$ZSCAN22$ZNF281$ZNF467$ZNF468$ZNF263$ZNF580$ZNF132$SP5$ZNF148$PRDM9$EGR1					ENSG00000135100	ENSG00000135100	-3.73909	2.25973e-07
chr12:120973798-120974068	MPRA-tested enhancer	0.779807	1.21651	ZNF467$EWSR1-FLI1$ZNF273$ADNP$PRDM9$ZNF460					ENSG00000167272	ENSG00000167272	-1.06878	1.48837e-35	ENSG00000135100	ENSG00000135100	-3.73909	2.25973e-07
chr12:121227387-121227657	MPRA-tested enhancer	1.08025	1.21251	ZNF444$MAZ$ZNF281$ZNF467$ZNF468$EWSR1-FLI1$ASCL1$ZNF132$SP5$ZNF148									ENSG00000135124	ENSG00000135124	0.249089	0.00433155
chr12:121490455-121490725	MPRA-tested enhancer	0.833989	1.27856	ZNF530$ZNF350$ZSCAN22$EWSR1-FLI1$ZNF263$ZNF132					ENSG00000139714	ENSG00000139714	1.04398	3.74842e-07
chr12:121610195-121610465	MPRA-tested enhancer	0.785983	0.90882	THAP1									ENSG00000276045	ENSG00000276045	-1.73837	3.42242e-34
chr12:121620535-121620805	MPRA-tested enhancer	0.976047	1.54052	ZNF530$ZNF444$ZNF281$ZNF467$ZFP64$ZNF263$ZNF736$ZNF560									ENSG00000276045	ENSG00000276045	-1.73837	3.42242e-34
chr12:121630875-121631145	MPRA-tested enhancer	0.777439	1.34216	ZNF467	ENSG00000188735	ENSG00000188735	-0.553279	6.2507e-10	ENSG00000139714	ENSG00000139714	1.04398	3.74842e-07	ENSG00000276045	ENSG00000276045	-1.73837	3.42242e-34
chr12:121781735-121782005	MPRA-tested enhancer	1.26335	0.762317	SP4$ZNF444$ZNF467$KLF4$ZNF468$ZNF263$SP1$SP1									ENSG00000274292$ENSG00000272849	ENSG00000274292	1.4488	2.18638e-13
chr12:121857435-121857705	MPRA-tested enhancer	6.02344	1.35924	ZNF320$ZNF530$ZNF444$SP2$EWSR1-FLI1$ZNF263$TFAP2C$ZNF529$PRDM9									ENSG00000278084$ENSG00000158104	ENSG00000158104	-2.3841	2.35412e-09
chr12:122001655-122001925	MPRA-tested enhancer	0.752216	1.55873	ZNF530									ENSG00000110987$ENSG00000255856	ENSG00000110987$ENSG00000255856	0.903419523093541$1.01631952896798	4.47753567350784e-10$8.21964578280272e-06
chr12:122087915-122088185	MPRA-tested enhancer	1.09843	1.68773	ZNF530$ZNF281$ZNF467$ZNF263$ZNF736$ASCL1$ZNF148$PRDM9$EGR1	ENSG00000258435								ENSG00000175727
chr12:122097915-122098185	MPRA-tested enhancer	0	0	RREB1$ZNF436$ZNF263$ASCL1$ZNF132
chr12:122166815-122167085	MPRA-tested enhancer	1.25854	2.22265	KLF5$ZNF444$ZNF467$KLF4$PATZ1									ENSG00000204671$ENSG00000158113	ENSG00000158113	1.89606	1.51144e-06
chr12:122383415-122383685	MPRA-tested enhancer	0.808796	0.504696										ENSG00000257097
chr12:122518026-122518296	MPRA-tested enhancer	1.15134	2.29862	ZFP64$ZNF560$ZNF460									ENSG00000184445$ENSG00000111011$ENSG00000275265$ENSG00000033030	ENSG00000111011$ENSG00000033030	-0.293235571777929$-0.340613861871644	5.19484393547218e-06$2.77691671519538e-08
chr12:122643495-122643765	MPRA-tested enhancer	0.703156	0.987013	ZNF281$ZNF263									ENSG00000274191	ENSG00000274191	1.45354	3.97268e-12
chr12:122862971-122863241	MPRA-tested enhancer	0.861205	0.953447	ZNF320$ZNF543$KLF5$SP4$ZNF444$MAZ$SP2$ZNF467$ZNF468$SP1$ZNF264$SP1$SP1$TFAP2C$ASCL1$ZNF132$SP5$ZNF148$PATZ1	ENSG00000051825	ENSG00000051825	0.292894	0.00771466	ENSG00000051825$ENSG00000111325	ENSG00000051825$ENSG00000111325	0.292894239585262$-0.325118316611758	0.0077146645769579$0.0001498465533014	ENSG00000256152	ENSG00000256152	4.38204	3.85105e-36
chr12:122876795-122877065	MPRA-tested enhancer	1.21866	2.35324	ZNF530$ZNF263$PRDM9	ENSG00000051825	ENSG00000051825	0.292894	0.00771466	ENSG00000111325	ENSG00000111325	-0.325118	0.000149847	ENSG00000256152	ENSG00000256152	4.38204	3.85105e-36
chr12:122887195-122887465	MPRA-tested enhancer	0.710533	0.943183	ZNF320$ZNF16$ZNF281$ZNF263$THAP1$ZNF132$PRDM9									ENSG00000139722	ENSG00000139722	1.27002	3.30671e-13
chr12:122985161-122985431	MPRA-tested enhancer	1.16001	1.16537	ZNF530$TFAP2A$ZNF467$ZNF223$ZNF264$ZFP69$TFAP2C$ZNF132$PATZ1					ENSG00000051825$ENSG00000090975	ENSG00000051825$ENSG00000090975	0.292894239585262$0.834315847496939	0.0077146645769579$5.66230565976397e-12	ENSG00000182196$ENSG00000111325$ENSG00000150967	ENSG00000182196$ENSG00000111325$ENSG00000150967	-1.1063642397648$-0.325118316611758$1.03188689147019	8.69500328635097e-35$0.0001498465533014$4.83131695034033e-19
chr12:122999295-122999565	MPRA-tested enhancer	0.783602	1.02491	ZNF444$ZNF281$THAP1$ASCL1$ZNF132$ZNF519									ENSG00000150967	ENSG00000150967	1.03189	4.83132e-19
chr12:123140455-123140725	MPRA-tested enhancer	0.741903	1.19721	KLF5$ZNF444$MAZ$ZNF281$SP2$ZNF467$KLF4$ZNF468$SP1$SP1$ZNF132$ZNF148$PATZ1$PRDM9									ENSG00000090975	ENSG00000090975	0.834316	5.66231e-12
chr12:123227655-123227925	MPRA-tested enhancer	1.29067	2.83772										ENSG00000130921$ENSG00000051825	ENSG00000051825	0.292894	0.00771466
chr12:123402095-123402365	MPRA-tested enhancer	0.523893	1.23663	ZNF530$ZNF467$ZNF263$SP1$ZNF132$PRDM9									ENSG00000183955	ENSG00000183955	0.439054	1.12817e-05
chr12:123502255-123502525	MPRA-tested enhancer	0	0
chr12:123513432-123513702	MPRA-tested enhancer	1.12069	1.91463	ZNF454	ENSG00000188026	ENSG00000188026	0.83914	8.0629e-12
chr12:123519695-123519965	MPRA-tested enhancer	1.41199	1.10103	ZNF320$ZNF444$ZNF462									ENSG00000188026	ENSG00000188026	0.83914	8.0629e-12
chr12:123526636-123526906	MPRA-tested enhancer	1.06161	2.03266	ZNF444$ZNF467$ZNF263$PRDM9									ENSG00000188026	ENSG00000188026	0.83914	8.0629e-12
chr12:123650651-123650921	MPRA-tested enhancer	1.1108	1.61068	ZNF467$ZNF263$ZNF132$PRDM9									ENSG00000168778$ENSG00000111358$ENSG00000111361	ENSG00000168778$ENSG00000111358$ENSG00000111361	1.25725641729732$-0.704931631250188$-0.431224756863268	2.3618814092228602e-17$2.6017459055771602e-17$4.828063510631099e-12
chr12:123948455-123948725	MPRA-tested enhancer	1.08277	1.63558	TFAP2A$ZNF263$TFAP2C$ZNF132									ENSG00000250091	ENSG00000250091	11.8169	2.03049e-32
chr12:123958535-123958805	MPRA-tested enhancer	1.01551	1.38373	ZNF444$EWSR1-FLI1$PRDM9									ENSG00000274874$ENSG00000178882$ENSG00000179195$ENSG00000119242	ENSG00000274874$ENSG00000119242	0.942469777655237$3.81440201743356	2.53068515863598e-14$1.79415846153052e-23
chr12:123990524-123990794	MPRA-tested enhancer	2.17119	2.93271	ZNF281$ZNF467$ZNF263$SP1$SP1$ZNF132$SP5									ENSG00000274874$ENSG00000178882$ENSG00000119242	ENSG00000274874$ENSG00000119242	0.942469777655237$3.81440201743356	2.53068515863598e-14$1.79415846153052e-23
chr12:124046075-124046345	MPRA-tested enhancer	1.36032	1.95971	ZNF263	ENSG00000196498
chr12:124088435-124088705	MPRA-tested enhancer	0.930094	0.983905	TFAP2C									ENSG00000275389	ENSG00000275389	3.35987	6.7148e-32
chr12:124186035-124186305	MPRA-tested enhancer	0.994044	0.755347	ZNF320$ZNF543$ZNF530$SP4$ZNF444$MAZ$ZNF281$SP2$ZNF467$ZNF468$EWSR1-FLI1$ZNF860$ZNF263$SP1$ZNF264$SP1$SP1$ZNF132$SP5$ZNF148$PATZ1$PRDM9									ENSG00000256596	ENSG00000256596	3.27763	1.00969e-36
chr12:124188155-124188425	MPRA-tested enhancer	0.855752	0.952585	ZNF530$EWSR1-FLI1$ZNF263$ZNF132$PRDM9$ZNF460									ENSG00000256596	ENSG00000256596	3.27763	1.00969e-36
chr12:124463075-124463345	MPRA-tested enhancer	1.11449	1.80234	ZNF320$ZNF444$ZNF281$ZNF467$ZNF468$ZNF263$ZNF132$ZNF148	ENSG00000073060	ENSG00000073060	-1.89024	9.5585e-27
chr12:124493680-124493950	MPRA-tested enhancer	0.738943	1.48207	ZNF320$ZNF444$ZNF281$ZNF467$ZNF468$ZNF263$ZNF629$ZNF736$TFAP2C$ZNF664$ADNP$ZNF132$ZNF148$ZKSCAN8$PRDM9									ENSG00000214650
chr12:124506555-124506825	MPRA-tested enhancer	1.33471	2.19701	ZNF444$ZNF436$ZSCAN22$ZNF467$ZNF468$ZNF132$ZNF148$PRDM9									ENSG00000214650
chr12:124512703-124512973	POSCTRL	1.01925	1.36111	ZNF132$EGR1									ENSG00000214650
chr12:124528135-124528405	MPRA-tested enhancer	1.29161	1.97881	KLF5$ZNF444$ZSCAN22$ZNF281$SP2$ZNF467$KLF4$ZNF468$EWSR1-FLI1$ZNF263$SP1$ZNF264$SP1$ZNF263$ZNF132$SP5$ZNF148$PATZ1$EGR1									ENSG00000214650
chr12:124532495-124532765	MPRA-tested enhancer	2.61436	2.43036	ZNF530$ZNF444$ZNF462$ZNF281$ZNF467$ZNF468$EWSR1-FLI1$ZNF263$SP1$ZNF263$ZNF132$SP5$PRDM9$ZNF460									ENSG00000214650
chr12:124551675-124551945	POSCTRL	4.05507	1.43712	ZNF444$ZNF281$ZNF467$ZNF263$ZNF736$TFAP2C$ZNF454$ZNF273$ZNF132$PRDM9									ENSG00000196498
chr12:124557295-124557565	MPRA-tested enhancer	0.841778	1.15736	ZNF263$ZNF132$PRDM9									ENSG00000196498
chr12:124582155-124582425	MPRA-tested enhancer	1.20616	1.081	ZNF530$ZNF467$ZNF468$EWSR1-FLI1$ZNF263$THAP1$ZNF736$TFAP2C$ZNF454$ZNF273$ZNF132									ENSG00000196498
chr12:124755295-124755565	POSCTRL	4.14273	1.76589	ZNF530$ZNF444$MAZ$ZNF281$ZNF467$ZNF468$EWSR1-FLI1$ZNF263$ZNF264$ZNF132$SP5$ZNF148$PRDM9					ENSG00000214650$ENSG00000196498
chr12:12499413-12499683	MPRA-tested enhancer	0.356298	1.39378										ENSG00000255670	ENSG00000255670	3.13746	1.5437e-32
chr12:125140156-125140426	MPRA-tested enhancer	0.811828	0.731061	ZNF320$ZNF444$ZNF281$SP2$ZNF467$EWSR1-FLI1$ZNF263$SP1$ZNF132$ZNF148$PRDM9	ENSG00000256597$ENSG00000255945								ENSG00000256814
chr12:125269355-125269625	MPRA-tested enhancer	0.979872	2.06221	ZNF780A	ENSG00000278266$ENSG00000256001$ENSG00000256128
chr12:1283004-1283274	MPRA-tested enhancer	0	0
chr12:12909515-12909785	MPRA-tested enhancer	0.765416	1.01657	ZNF263$ZNF132									ENSG00000013588
chr12:129189723-129189993	MPRA-tested enhancer	0.808013	1.80752	ZNF263$ZNF132$PRDM9									ENSG00000256699
chr12:129872255-129872525	MPRA-tested enhancer	1.6296	8.07323	ZNF281$ZNF467$ZNF263$ZNF132$SP5									ENSG00000251536	ENSG00000251536	3.51032	4.269e-08
chr12:12991295-12991565	MPRA-tested enhancer	0.804767	0.786609	ZNF530$ZNF263$PRDM9$ZNF460									ENSG00000255621$ENSG00000013583
chr12:130053675-130053945	MPRA-tested enhancer	1.60887	4.34815	EWSR1-FLI1$ZNF263$ZNF132$PRDM9	ENSG00000125207								ENSG00000256906$ENSG00000256298$ENSG00000214039$ENSG00000261650
chr12:130514135-130514405	MPRA-tested enhancer	2.44042	1.51588	ZNF263									ENSG00000060709	ENSG00000060709	1.52444	0.00087476
chr12:130703598-130703868	MPRA-tested enhancer	0.839933	0.762319	EWSR1-FLI1$ZNF263$ZNF596$ZNF132$ZNF460	ENSG00000256064	ENSG00000256064	2.7181	9.91316e-07					ENSG00000256725
chr12:130705455-130705725	MPRA-tested enhancer	0.917842	1.18615	ZNF444$ZNF467$ZNF468$EWSR1-FLI1$ZNF263$ZNF736$ZNF132$PRDM9									ENSG00000256725
chr12:130790730-130791000	MPRA-tested enhancer	0.714805	1.03773	ZNF281$ZNF467$SP1$SP1$SP5									ENSG00000256250
chr12:130791695-130791965	MPRA-tested enhancer	1.08929	2.15431										ENSG00000256250
chr12:130793289-130793559	MPRA-tested enhancer	1.96787	1.25139	ZNF543$ZNF467$ZNF468$EWSR1-FLI1$ASCL1$ZNF132$SP5$ZNF148$PRDM9									ENSG00000256250
chr12:130796587-130796857	MPRA-tested enhancer	1.08721	1.22775										ENSG00000256299$ENSG00000256250	ENSG00000256299	1.6327	2.12784e-19
chr12:130806173-130806443	MPRA-tested enhancer	0.84109	1.54207	ZNF320$ZNF37A$MYOG$ZNF281$ZNF467$ESR2$ASCL1$ZNF132									ENSG00000256299$ENSG00000256250	ENSG00000256299	1.6327	2.12784e-19
chr12:130815295-130815565	MPRA-tested enhancer	1.32502	1.89085										ENSG00000256299$ENSG00000256250	ENSG00000256299	1.6327	2.12784e-19
chr12:130958775-130959045	MPRA-tested enhancer	1.01867	2.18274	ESRRA$PRDM9	ENSG00000256955$ENSG00000198598	ENSG00000198598	-2.33584	2.56846e-19					ENSG00000256204$ENSG00000111452
chr12:131032155-131032425	MPRA-tested enhancer	0.855844	1.1958	ZNF444$ZSCAN22$ZNF467$ZNF223$ZNF736									ENSG00000268091$ENSG00000256810
chr12:131035395-131035665	MPRA-tested enhancer	1.08078	2.03212	ASCL1$MYOG$ZNF454$ASCL1$ZNF519	ENSG00000256955								ENSG00000268091$ENSG00000256810
chr12:131103135-131103405	MPRA-tested enhancer	1.06686	0.999575	RFX1$RFX2$RFX3	ENSG00000183495$ENSG00000177192$ENSG00000255992$ENSG00000256955$ENSG00000198598$ENSG00000061936$ENSG00000249926	ENSG00000183495$ENSG00000177192$ENSG00000198598	0.780889483748669$-1.48967397973677$-2.33583666867092	1.52062110099898e-06$3.1488894560625e-21$2.56845960002824e-19	ENSG00000198598	ENSG00000198598	-2.33584	2.56846e-19
chr12:131114335-131114605	MPRA-tested enhancer	1.09032	2.20145		ENSG00000255933$ENSG00000275232				ENSG00000198598	ENSG00000198598	-2.33584	2.56846e-19
chr12:131230692-131230962	MPRA-tested enhancer	0.830884	1.22231	ZNF530$ZNF462$ZNF467$ZNF468$ZNF273	ENSG00000249926
chr12:131366495-131366765	MPRA-tested enhancer	1.00906	1.50989	ZNF320$ZNF223$ZNF132$PRDM9									ENSG00000256484$ENSG00000230294
chr12:131445815-131446085	MPRA-tested enhancer	0	0	KLF5$ZNF444$ZNF37A$ZNF467$KLF4$ZNF468$PATZ1
chr12:131621653-131621923	MPRA-tested enhancer	0.621681	0.904104	ZNF263$ZNF273$TP63									ENSG00000256258
chr12:131723615-131723885	MPRA-tested enhancer	2.41288	1.11255	ZNF444$SP2$ZNF467$ZNF468$ZNF263$ZNF263$ZNF580$ZNF132$SP5$PRDM9									ENSG00000061936
chr12:131775187-131775457	MPRA-tested enhancer	1.12974	1.82533	ZNF263$ZNF132									ENSG00000255933
chr12:131776335-131776605	MPRA-tested enhancer	1.67822	1.135	KLF5$MAZ$ZNF467$ZNF468$ZNF263$SP5$ZNF148$PATZ1									ENSG00000255933
chr12:131912555-131912825	MPRA-tested enhancer	0	0	ZSCAN22$ZNF281$SP2$ZNF467$ZNF132$SP5$PRDM9$EGR1
chr12:13206593-13206863	MPRA-tested enhancer	0.750565	0.949588	PRDM9									ENSG00000134531	ENSG00000134531	1.33506	0.00252999
chr12:132360464-132360734	MPRA-tested enhancer	0.992606	0.87217	ZNF320$ZNF467$ZNF263$PRDM9	ENSG00000182870	ENSG00000182870	-1.40598	0.000250674
chr12:132366455-132366725	MPRA-tested enhancer	0	0	ZNF543$ZNF530$RFX3$KLF5$SP4$MAZ$ZNF281$SP2$ZNF467$ZNF468$SP1$ZNF264$SP1$SP1$RFX2$ZNF549$ZNF273$ZNF132$SP5$ZNF148$PATZ1$RFX5$PRDM9
chr12:132429325-132429595	MPRA-tested enhancer	3.34562	1.33427	ZNF320$ZNF530$ZNF444$ZNF467$ZNF468$ZNF223$ZNF780A$ZNF132$PRDM9	ENSG00000269676$ENSG00000187848$ENSG00000204583	ENSG00000187848	-3.87219	1.31457e-20	ENSG00000187848$ENSG00000204583$ENSG00000277186	ENSG00000187848	-3.87219	1.31457e-20	ENSG00000274373	ENSG00000274373	-2.68458	3.10524e-10
chr12:132450295-132450565	MPRA-tested enhancer	0.804306	0.861788	ZNF281$ZNF736$TFAP2C$ZNF780A$ZNF273$ZNF132$PATZ1									ENSG00000256875$ENSG00000256783
chr12:132506575-132506845	MPRA-tested enhancer	0.939549	1.71101	ZNF454									ENSG00000112787
chr12:132511915-132512185	MPRA-tested enhancer	0.946746	1.23294	ZNF320$EWSR1-FLI1$ZNF263$ZNF132$PRDM9					ENSG00000256875
chr12:132535135-132535405	MPRA-tested enhancer	0.860915	1.38143	ZNF320$ZNF263					ENSG00000256875
chr12:132546755-132547025	MPRA-tested enhancer	0.944975	1.17638	ZNF860$EGR1					ENSG00000256875
chr12:13258175-13258445	MPRA-tested enhancer	0.90882	1.14198	ZNF530$ASCL1$ZNF444$MYOG$ZNF281$SP2$ZNF467$ZNF468$EWSR1-FLI1$ZNF263$ZNF264$SP1$THAP1$TFAP2C$ZNF273$ASCL1$ZNF132$SP5$ZNF519$PRDM9$ZNF460	ENSG00000273079
chr12:132603055-132603325	MPRA-tested enhancer	1.35816	2.72724		ENSG00000274373	ENSG00000274373	-2.68458	3.10524e-10	ENSG00000274373	ENSG00000274373	-2.68458	3.10524e-10	ENSG00000187848$ENSG00000204583$ENSG00000277186	ENSG00000187848	-3.87219	1.31457e-20
chr12:132608875-132609145	MPRA-tested enhancer	0.841511	1.36015	ASCL1$MYOG$ZNF467$ZNF454$ASCL1$ZNF519									ENSG00000187848$ENSG00000204583$ENSG00000277186	ENSG00000187848	-3.87219	1.31457e-20
chr12:132638464-132638734	MPRA-tested enhancer	1.32349	1.61904						ENSG00000176894
chr12:132703538-132703808	MPRA-tested enhancer	1.12242	0.935486	ZNF320$ZNF530$ZNF444$MAZ$ZSCAN22$ZNF281$EWSR1-FLI1$ZNF263$ZNF264$SP1$ZNF273$ZNF132$PRDM9									ENSG00000247077$ENSG00000256632$ENSG00000176894$ENSG00000177084	ENSG00000247077	-1.68873	3.28499e-46
chr12:132836735-132837005	MPRA-tested enhancer	1.3314	1.34312	TFAP2A$ZNF467$MYOD1$THAP1$TFAP2C$ZNF549									ENSG00000090615
chr12:13534760-13535030	MPRA-tested enhancer	1.51399	1.10152	CTCF$ZNF530$CTCF$PRDM9									ENSG00000277935
chr12:14211901-14212171	MPRA-tested enhancer	0.828628	1.20703	ZNF530$ZNF444$ZNF467$SP1$ZNF148									ENSG00000256084
chr12:14851118-14851388	MPRA-tested enhancer	0.876556	1.57038	ZNF530$TFAP2A$ZNF444$ZSCAN22$ZNF281$ZNF467$EWSR1-FLI1$ZNF263$THAP1$ZNF736$TFAP2C$ZNF132$SP5$PRDM9					ENSG00000255727				ENSG00000111339
chr12:14948755-14949025	MPRA-tested enhancer	0	0
chr12:1496535-1496805	MPRA-tested enhancer	0.828223	1.08725	ZNF320$MYOG$ZNF467$EWSR1-FLI1$ASCL1$ZNF132									ENSG00000249628	ENSG00000249628	1.69429	6.75951e-08
chr12:15002155-15002425	MPRA-tested enhancer	0.89051	0.757959	ZNF467$ZNF468$EWSR1-FLI1$ZNF263$ZNF264$ZNF132$SP5$PRDM9									ENSG00000255727
chr12:1509695-1509965	MPRA-tested enhancer	1.34107	2.39993	ZNF444$ZSCAN22$ZNF281$ZNF467$ZNF263$ZNF132$PRDM9$EGR1									ENSG00000111186$ENSG00000249628	ENSG00000249628	1.69429	6.75951e-08
chr12:1575515-1575785	MPRA-tested enhancer	1.17033	1.42462	ZNF467$ZNF132					ENSG00000002016	ENSG00000002016	0.564117	3.3164e-09	ENSG00000171823
chr12:15904580-15904850	MPRA-tested enhancer	0.691764	1.07551										ENSG00000023697	ENSG00000023697	-0.691404	7.90189e-12
chr12:15919415-15919685	MPRA-tested enhancer	0.889068	1.72219	ZNF263									ENSG00000023697	ENSG00000023697	-0.691404	7.90189e-12
chr12:170575-170845	MPRA-tested enhancer	0.802788	1.05769	ZNF530$ZNF778$ZNF281$SP2$ZNF468									ENSG00000256540
chr12:1816099-1816369	MPRA-tested enhancer	1.01188	1.92235	ZNF281$ZNF467$EWSR1-FLI1$ZNF263$ZNF263$ZNF132	ENSG00000235049	ENSG00000235049	4.62147	7.84412e-35	ENSG00000235049	ENSG00000235049	4.62147	7.84412e-35	ENSG00000166159
chr12:18271155-18271425	MPRA-tested enhancer	2.06183	3.58191	ZNF263	ENSG00000052126	ENSG00000052126	0.584569	2.82648e-06
chr12:1828995-1829265	MPRA-tested enhancer	1.06343	1.12584	KLF5$ZNF444$ZNF37A$MAZ$ZNF281$ZNF467$ZNF468$ZNF263$SP1$ZNF223$SP5$ZNF148$PATZ1$PRDM9$ZNF460	ENSG00000235049	ENSG00000235049	4.62147	7.84412e-35					ENSG00000166159
chr12:1837455-1837725	MPRA-tested enhancer	1.13304	1.78435	MAZ$ZNF467$ZNF468$ZNF454$PATZ1	ENSG00000151062				ENSG00000235049$ENSG00000151062	ENSG00000235049	4.62147	7.84412e-35	ENSG00000166159
chr12:18753535-18753805	MPRA-tested enhancer	1.15328	1.93285	ZNF530$EWSR1-FLI1									ENSG00000177938$ENSG00000139151
chr12:1915335-1915605	MPRA-tested enhancer	1.08922	1.55666	TFAP2A$MAZ$ZSCAN22$ZNF467$RFX5$EWSR1-FLI1$ZNF263$TFAP2C$ZNF132$ZNF148$PRDM9									ENSG00000151062
chr12:19176367-19176637	MPRA-tested enhancer	1.1074	2.09769	ZNF468$EWSR1-FLI1	ENSG00000139144				ENSG00000139144
chr12:19177955-19178225	MPRA-tested enhancer	1.00389	1.38461	ZNF444$KLF4$ZNF468$ZNF263$PATZ1	ENSG00000139144				ENSG00000139144
chr12:1918575-1918845	POSCTRL	0	0	ZNF320$ZNF530$KLF5$ZNF444$MAZ$ZNF281$SP2$ZNF467$KLF4$ZNF468$ZNF263$SP1$SP1$TFAP2C$ZNF580$ASCL1$ZNF132$SP5$ZNF148$PATZ1$PRDM9$EGR1
chr12:19191635-19191905	MPRA-tested enhancer	0.825575	0.861765		ENSG00000139144				ENSG00000139144
chr12:19196475-19196745	MPRA-tested enhancer	0.690593	0.895389	ZNF132$PRDM9	ENSG00000139144
chr12:19227435-19227705	MPRA-tested enhancer	1.47017	0.186956	EWSR1-FLI1$ZNF263$ZNF132	ENSG00000139144
chr12:19290621-19290891	MPRA-tested enhancer	1.10802	1.19168		ENSG00000139144
chr12:1933335-1933605	MPRA-tested enhancer	1.00222	1.45841	ASCL1$ZNF444$MYOG$ZNF281$ZNF467$ZNF263$ASCL1$ZNF519$PRDM9$ZNF460	ENSG00000166159				ENSG00000166159				ENSG00000235049$ENSG00000151062	ENSG00000235049	4.62147	7.84412e-35
chr12:1966915-1967185	MPRA-tested enhancer	0.733819	1.10642	ZNF467									ENSG00000151067	ENSG00000151067	2.4348	2.23291e-17
chr12:199415-199685	MPRA-tested enhancer	0.985133	1.26752	ZNF93$MAZ$ZNF467$ZNF468$ZNF273$ZNF132$SP5$ZNF148$PRDM9	ENSG00000268640				ENSG00000010379	ENSG00000010379	2.19037	2.18029e-12	ENSG00000111181$ENSG00000256540	ENSG00000111181	-1.36087	4.16409e-07
chr12:2013955-2014225	MPRA-tested enhancer	0.98028	2.68992	RFX2$ZNF132									ENSG00000151065	ENSG00000151065	0.314348	1.05462e-06
chr12:20795-21065	MPRA-tested enhancer	1.29432	0.687758		ENSG00000206114								ENSG00000249054
chr12:22453055-22453325	MPRA-tested enhancer	0.772268	1.10996										ENSG00000256973$ENSG00000111728	ENSG00000256973$ENSG00000111728	0.762035434822552$2.89360214009963	3.91559118492299e-08$9.37594974833282e-19
chr12:22457095-22457365	MPRA-tested enhancer	1.47134	2.97224										ENSG00000256973$ENSG00000111728	ENSG00000256973$ENSG00000111728	0.762035434822552$2.89360214009963	3.91559118492299e-08$9.37594974833282e-19
chr12:22480046-22480316	MPRA-tested enhancer	0.779575	1.14184										ENSG00000256973	ENSG00000256973	0.762035	3.91559e-08
chr12:24760215-24760485	MPRA-tested enhancer	0.562892	0.893465		ENSG00000256923
chr12:24993875-24994145	MPRA-tested enhancer	0.951988	1.46807	ZNF320$ZNF530$SP2$EWSR1-FLI1$ZNF263$ZNF132$SP5$PRDM9									ENSG00000118308$ENSG00000226397
chr12:26318675-26318945	MPRA-tested enhancer	1.10918	1.30959	TFAP2A$ZNF444$TFAP2C$ZNF468$THAP1$TFAP2C									ENSG00000255858
chr12:27226776-27227046	MPRA-tested enhancer	0.780151	1.07764										ENSG00000211455	ENSG00000211455	-0.736512	7.47002e-11
chr12:27564675-27564945	MPRA-tested enhancer	1.3259	1.86966	ZNF320$ZNF530$ZNF444$SP2$ZNF467$ZNF468$EWSR1-FLI1$ZNF263$ASCL1$ZNF132$SP5$PRDM9									ENSG00000248100
chr12:2804459-2804729	MPRA-tested enhancer	0.868802	0.961852	ZNF444$ZNF544$ZNF491$TFAP2C$ZNF132$NFIB									ENSG00000111203$ENSG00000004478	ENSG00000111203$ENSG00000004478	0.551793895941596$-0.949275791610922	1.7268744120279202e-09$2.1259737255009698e-11
chr12:2895155-2895425	MPRA-tested enhancer	0.894196	3.75287	ZNF530$ZNF444$ZNF467$ZNF468$ZNF263$ZNF132$PRDM9									ENSG00000078246$ENSG00000111206	ENSG00000111206	-0.766575	1.01302e-05
chr12:30191635-30191905	MPRA-tested enhancer	0	0	ZNF860$PRDM9
chr12:3091970-3092240	MPRA-tested enhancer	0.843806	1.42409	ZNF467$ZNF468$ZNF132$PRDM9									ENSG00000011105	ENSG00000011105	-1.05809	1.46795e-26
chr12:31386475-31386745	MPRA-tested enhancer	10.3596	1.20413	ZNF444$ZNF281$ZNF467$ZNF263$SP1$ZNF132									ENSG00000256232	ENSG00000256232	-2.75278	1.95807e-28
chr12:31412436-31412706	MPRA-tested enhancer	0.820355	1.11832	ZNF462$SP2$SP1$TFAP2C$ZNF454	ENSG00000139160				ENSG00000139160
chr12:31574835-31575105	MPRA-tested enhancer	1.42624	0.575688										ENSG00000170456	ENSG00000170456	1.21916	8.79911e-23
chr12:31578635-31578905	MPRA-tested enhancer	0.865062	1.11421	ZNF263$ZNF580$ADNP$PRDM9									ENSG00000170456	ENSG00000170456	1.21916	8.79911e-23
chr12:31630115-31630385	MPRA-tested enhancer	0.768608	0.845961										ENSG00000139160
chr12:32089695-32089965	MPRA-tested enhancer	1.32628	1.74488										ENSG00000151746	ENSG00000151746	0.983226	7.25523e-21
chr12:32115735-32116005	MPRA-tested enhancer	0.650255	1.13263										ENSG00000151746	ENSG00000151746	0.983226	7.25523e-21
chr12:32124878-32125148	MPRA-tested enhancer	0.705727	1.01871	PRDM9									ENSG00000151746	ENSG00000151746	0.983226	7.25523e-21
chr12:32367535-32367805	MPRA-tested enhancer	0.770678	1.18038	ASCL1$MYOG$ASCL1$ZNF519$PRDM9	ENSG00000087470	ENSG00000087470	-0.732889	5.96252e-20	ENSG00000087470	ENSG00000087470	-0.732889	5.96252e-20
chr12:3288755-3289025	MPRA-tested enhancer	1.0439	1.60019		ENSG00000011105	ENSG00000011105	-1.05809	1.46795e-26	ENSG00000011105	ENSG00000011105	-1.05809	1.46795e-26
chr12:32994475-32994745	MPRA-tested enhancer	0.859703	1.207	ZNF320$ZNF530$ZNF444$ZNF281$ZNF467$ZNF263$ZNF148$PRDM9									ENSG00000257435
chr12:3336655-3336925	MPRA-tested enhancer	1.65364	2.27569	EWSR1-FLI1$THAP1$ZNF273	ENSG00000130038								ENSG00000236908
chr12:3629415-3629685	MPRA-tested enhancer	0.924264	1.23319	ASCL1$MYOG$ZNF273$ASCL1$ZNF132$ZNF519	ENSG00000236908
chr12:3662595-3662865	MPRA-tested enhancer	1.1818	1.25669	CTCF$ZNF454$ZNF273	ENSG00000236908
chr12:3990813-3991083	MPRA-tested enhancer	0.800954	1.41562	ZNF320$ZNF444$ZNF263$ZNF223$ZNF736	ENSG00000078237$ENSG00000118971	ENSG00000118971	0.452969	0.00119584	ENSG00000118971	ENSG00000118971	0.452969	0.00119584
chr12:4024175-4024445	MPRA-tested enhancer	0.847264	2.37582	ZNF468$ZNF780A$PRDM9									ENSG00000256969
chr12:408099-408369	POSCTRL	0.732868	0.932245	ZNF530$ZNF263$ZNF132									ENSG00000073614	ENSG00000073614	0.929334	7.00882e-21
chr12:41942375-41942645	MPRA-tested enhancer	2.72404	3.44743										ENSG00000257239
chr12:42705875-42706145	MPRA-tested enhancer	0.928425	1.34547	MYOG$SP1$ZFP14$ASCL1									ENSG00000257114
chr12:4311895-4312165	MPRA-tested enhancer	0.980676	0.817178	ASCL1$ZNF444$MYOG$ZSCAN22$ASCL1									ENSG00000078237
chr12:43339275-43339545	MPRA-tested enhancer	0.667455	0.746298	ZNF223					ENSG00000139174	ENSG00000139174	-2.22306	1.2386e-14
chr12:4450535-4450805	POSCTRL	1.75043	4.26626	ZNF530$TFAP2A$ZNF444$MAZ$ZNF281$ZNF467$ZNF468$ZNF263$SP1$TFAP2C$ZNF132$PRDM9									ENSG00000111241
chr12:45235396-45235666	MPRA-tested enhancer	0.964667	1.82851	ZNF263									ENSG00000177119	ENSG00000177119	-0.826928	4.5208e-14
chr12:4700695-4700965	MPRA-tested enhancer	1.71011	1.71094	SP4$ZSCAN22$ZNF281$SP2$ZNF467$SP1$SP1$SP1$ZNF132$EGR1									ENSG00000130035	ENSG00000130035	1.24216	1.20292e-17
chr12:47088557-47088827	MPRA-tested enhancer	0.681775	0.512989	MYOG									ENSG00000179715$ENSG00000139211	ENSG00000179715$ENSG00000139211	-2.73930312971937$-1.65075979022243	3.2183102077198397e-22$1.16431223839602e-12
chr12:47238055-47238325	MPRA-tested enhancer	0.980009	0.824918	EWSR1-FLI1									ENSG00000258181
chr12:47734715-47734985	MPRA-tested enhancer	2.72311	1.97955	ZNF444$MAZ$ZNF281$ZNF467$KLF4$ZNF468$EWSR1-FLI1$ZNF263$SP1$ZNF671$ZNF132$ZNF148$PATZ1									ENSG00000211584$ENSG00000274902$ENSG00000111405	ENSG00000211584$ENSG00000274902	0.45738916514024$3.35890541193688	0.0004155478589979$1.41606715349557e-26
chr12:47808255-47808525	MPRA-tested enhancer	1.41487	1.25231	KLF5$ZNF444$ZNF37A$ZNF281$ZNF467$KLF4$ZNF468$ZNF263$RFX2$TFAP2C$PATZ1$PRDM9									ENSG00000257488
chr12:47835753-47836023	MPRA-tested enhancer	1.28459	1.52912	KLF5$ZNF444$MAZ$SP2$ZNF467$ZNF468$EWSR1-FLI1$ZNF263$SP1$SP1$ZNF132$SP5$ZNF148$PATZ1$PRDM9									ENSG00000257488$ENSG00000061273	ENSG00000061273	-0.491606	0.00144565
chr12:47970923-47971193	MPRA-tested enhancer	0.990774	1.39229	ASCL1$MYOG$ZNF467$ZNF223$THAP1$ZNF273$ASCL1$ZNF132$PRDM9									ENSG00000134291	ENSG00000134291	0.800898	2.81981e-09
chr12:47991735-47992005	MPRA-tested enhancer	0.948939	1.36463	TFAP2C									ENSG00000139219
chr12:48023575-48023845	MPRA-tested enhancer	1.4352	2.77939	KLF14$ZNF132$PRDM9									ENSG00000276814$ENSG00000257955$ENSG00000258203$ENSG00000139219	ENSG00000276814	1.19236	2.1267e-12
chr12:48027335-48027605	MPRA-tested enhancer	1.1337	1.01335	ZNF320$ZNF530$ZNF444$ZNF281$SP2$ZNF467$ZNF468$EWSR1-FLI1$ZFP64$ZNF263$SP1$SP1$ZNF736$TFAP2C$ZNF273$ZNF132$SP5$ZNF148$PRDM9$ZNF560									ENSG00000276814$ENSG00000257955$ENSG00000258203	ENSG00000276814	1.19236	2.1267e-12
chr12:48029835-48030105	MPRA-tested enhancer	1.74961	2.1617	ZNF320$ZNF530$ZNF444$MAZ$ZNF281$SP2$ZNF467$ZNF468$EWSR1-FLI1$ZNF263$SP1$SP1$THAP1$SPI1$ZNF263$ZNF132$SP5$ZNF148$PATZ1$PRDM9									ENSG00000276814$ENSG00000257955$ENSG00000258203	ENSG00000276814	1.19236	2.1267e-12
chr12:48037495-48037765	MPRA-tested enhancer	0	0	SP4$ZNF444$RREB1$MAZ$ZNF281$SP2$ZNF467$ZNF468$EWSR1-FLI1$ZNF263$SP1$ZNF264$SP1$SP1$ZNF580$ZNF132$SP5$ZNF148$PATZ1$PRDM9$EGR1$ZNF460
chr12:48037501-48037771	POSCTRL	0	0	ZNF530$SP4$ZNF444$RREB1$MAZ$ZNF281$SP2$ZNF467$ZNF468$EWSR1-FLI1$ZNF263$SP1$ZNF264$SP1$SP1$ZNF580$ZNF132$SP5$ZNF148$PATZ1$PRDM9$EGR1$ZNF460
chr12:48768235-48768505	MPRA-tested enhancer	4.99503	0.877579	ZNF530$SP4$MAZ$ZNF467$ZNF468$SP1$ZNF264$SP1$SP1$ZNF132$SP5$ZNF148$PATZ1$PRDM9									ENSG00000257660	ENSG00000257660	1.69516	1.60593e-13
chr12:48828775-48829045	MPRA-tested enhancer	0.581173	1.76178	ZNF284$ZNF467$ZNF273$PRDM9									ENSG00000167535
chr12:49031915-49032185	MPRA-tested enhancer	0.799095	0.984033	ASCL1$MYOG$ZNF467$ZNF263$ZFP14$ZNF273$ASCL1$ZNF519$PRDM9									ENSG00000181929	ENSG00000181929	-0.153201	0.00577022
chr12:49195672-49195942	MPRA-tested enhancer	0.734465	1.35532	THAP1$ZNF460									ENSG00000167553$ENSG00000167552	ENSG00000167553$ENSG00000167552	-2.3921073021642$1.2226518482628	2.25206469155653e-26$4.4960287515891e-11
chr12:49277178-49277448	MPRA-tested enhancer	1.15581	2.79859	ZNF468									ENSG00000135406
chr12:49279715-49279985	MPRA-tested enhancer	1.28559	1.49326	ZNF281$ZNF468$ZNF264$ZNF132									ENSG00000135406
chr12:49503838-49504108	MPRA-tested enhancer	1.36753	0.914438		ENSG00000123352	ENSG00000123352	0.312515	3.99656e-05	ENSG00000123352$ENSG00000178401$ENSG00000186897	ENSG00000123352	0.312515	3.99656e-05
chr12:49527704-49527974	MPRA-tested enhancer	0.693088	2.98289	TFAP2A$RREB1$ZNF263$TFAP2C$PRDM9					ENSG00000135451				ENSG00000135519
chr12:49580989-49581259	MPRA-tested enhancer	0.690823	1.01239	ZNF530$ZNF263									ENSG00000110844$ENSG00000187778	ENSG00000110844$ENSG00000187778	0.566809066749108$-1.07276004363616	4.9247411252995105e-14$9.99051654761098e-29
chr12:49598535-49598805	MPRA-tested enhancer	0.643769	0.781271	ZNF320$ZNF530$ZNF281$ZNF467$EWSR1-FLI1$ZNF263$SP1$ZNF132$PRDM9$ZNF460									ENSG00000135436	ENSG00000135436	0.828488	0.000311009
chr12:49689735-49690005	MPRA-tested enhancer	0.72013	1.04599	ZNF530$EWSR1-FLI1$PRDM9									ENSG00000139644$ENSG00000161791	ENSG00000139644$ENSG00000161791	-0.607502588273925$0.481581597100604	1.4361804011216502e-20$7.19860669940033e-10
chr12:49909855-49910125	MPRA-tested enhancer	1.58528	0.945714	KLF5$SP4$ZNF444$MAZ$ZNF281$SP2$ZNF467$ZNF468$ZNF263$ZNF629$SP1$ZNF264$SP1$SP1$ADNP$ZNF132$SP5$ZNF148$PATZ1$PRDM9$EGR1									ENSG00000257771$ENSG00000258135$ENSG00000135472
chr12:49914315-49914585	MPRA-tested enhancer	0.955428	1.30868										ENSG00000257771$ENSG00000258135$ENSG00000135472
chr12:49979055-49979325	MPRA-tested enhancer	0.804896	1.05999	ZNF320$ZNF530$ZNF444$ZNF281$SP2$ZNF467$KLF4$ZNF468$ZNF263$SP1$ZNF736$ZNF273$ZNF132$PRDM9$EGR1					ENSG00000066117$ENSG00000110881$ENSG00000161800	ENSG00000066117$ENSG00000110881	-0.371774641769314$1.10363037644064	1.76548711782349e-05$2.00158481605792e-05	ENSG00000086159$ENSG00000161798	ENSG00000161798	-2.68421	4.06306e-19
chr12:49980674-49980944	MPRA-tested enhancer	0.85718	1.12475	ZNF320$ZNF530$SP4$ZNF444$MAZ$SP2$ZNF467$ZNF468$SP1$ZNF264$SP1$SP1$SP5$ZNF148$PATZ1					ENSG00000066117$ENSG00000110881$ENSG00000161800	ENSG00000066117$ENSG00000110881	-0.371774641769314$1.10363037644064	1.76548711782349e-05$2.00158481605792e-05	ENSG00000086159
chr12:49983955-49984225	MPRA-tested enhancer	1.02354	1.69401	ASCL1					ENSG00000066117$ENSG00000110881$ENSG00000161800	ENSG00000066117$ENSG00000110881	-0.371774641769314$1.10363037644064	1.76548711782349e-05$2.00158481605792e-05	ENSG00000086159
chr12:50017161-50017431	MPRA-tested enhancer	0.974375	1.09494						ENSG00000066117	ENSG00000066117	-0.371775	1.76549e-05	ENSG00000161800
chr12:50021315-50021585	MPRA-tested enhancer	1.1771	1.1771										ENSG00000161800
chr12:50125366-50125636	MPRA-tested enhancer	0.80304	0.872373	KLF4$EWSR1-FLI1									ENSG00000178449	ENSG00000178449	-1.02944	1.64094e-16
chr12:50129102-50129372	MPRA-tested enhancer	1.20691	2.14141										ENSG00000178449	ENSG00000178449	-1.02944	1.64094e-16
chr12:50517715-50517985	MPRA-tested enhancer	0.861407	1.06924										ENSG00000066084	ENSG00000066084	0.581981	1.65411e-14
chr12:50620335-50620605	MPRA-tested enhancer	0	0	EWSR1-FLI1$ZNF780A$ASCL1$ZNF132$PRDM9
chr12:50636915-50637185	MPRA-tested enhancer	0.693654	1.10259	EWSR1-FLI1$ZNF263$ASCL1$ZNF132	ENSG00000066084	ENSG00000066084	0.581981	1.65411e-14	ENSG00000066084	ENSG00000066084	0.581981	1.65411e-14
chr12:50642150-50642420	MPRA-tested enhancer	1.50151	0.759044	ZNF263$PRDM9	ENSG00000066084	ENSG00000066084	0.581981	1.65411e-14	ENSG00000066084	ENSG00000066084	0.581981	1.65411e-14
chr12:50659715-50659985	MPRA-tested enhancer	0.784011	0.94501	ZNF444$ZNF467$KLF4$ZNF263$PRDM9	ENSG00000066084	ENSG00000066084	0.581981	1.65411e-14	ENSG00000066084	ENSG00000066084	0.581981	1.65411e-14
chr12:50664415-50664685	MPRA-tested enhancer	1.20758	1.41477		ENSG00000066084	ENSG00000066084	0.581981	1.65411e-14	ENSG00000066084	ENSG00000066084	0.581981	1.65411e-14
chr12:50691035-50691305	MPRA-tested enhancer	0.934509	1.85209						ENSG00000066084	ENSG00000066084	0.581981	1.65411e-14
chr12:50724720-50724990	MPRA-tested enhancer	1.39891	2.72986	ZNF93$MYOG$ZSCAN22$ZNF467$ZNF263$ZNF273$ASCL1					ENSG00000066084	ENSG00000066084	0.581981	1.65411e-14
chr12:50733755-50734025	MPRA-tested enhancer	1.33564	1.11674	ZNF320$ZNF467$SP5$PRDM9					ENSG00000066084	ENSG00000066084	0.581981	1.65411e-14
chr12:51070035-51070305	MPRA-tested enhancer	2.40052	3.8579	ZNF281$ZNF263$TFAP2C$SP5$EGR1									ENSG00000110925	ENSG00000110925	0.295365	0.00328033
chr12:51071735-51072005	MPRA-tested enhancer	0.509775	0.727045	EWSR1-FLI1$ASCL1$ZNF132									ENSG00000110925	ENSG00000110925	0.295365	0.00328033
chr12:51432983-51433253	MPRA-tested enhancer	0.880495	2.00503	ZNF37A$EWSR1-FLI1$ZNF263$ZNF132$PRDM9					ENSG00000260415$ENSG00000260473$ENSG00000260122	ENSG00000260473$ENSG00000260122	2.21357680556791$1.57439915229325	1.33636077413838e-06$3.04388694782029e-08
chr12:51441663-51441933	MPRA-tested enhancer	1.36374	2.12603	MAFK$RFX2$PRDM9					ENSG00000261586$ENSG00000260473$ENSG00000260122	ENSG00000261586$ENSG00000260473$ENSG00000260122	3.77472517033268$2.21357680556791$1.57439915229325	1.9269812586109502e-15$1.33636077413838e-06$3.04388694782029e-08
chr12:51836855-51837125	MPRA-tested enhancer	3.75803	1.38122	ZNF543$ZNF530$KLF5$ZNF444$ZNF462$MAZ$ZNF281$SP2$ZNF467$ZNF662$KLF4$ZNF468$ZNF263$SP1$ZNF264$SP1$TFAP2C$ZNF263$ZNF273$ASCL1$ZNF132$SP5$ZNF148$PATZ1$EBF1$PRDM9$EGR1									ENSG00000259887	ENSG00000259887	1.77312	3.38387e-10
chr12:51841715-51841985	MPRA-tested enhancer	1.01476	1.29306	ZNF543$ZNF444$MAZ$ZNF281$SP2$ZNF467$ZNF468$ZNF263$SP1$SP1$ZNF263$ZNF273$ZNF132$SP5$ZNF148$PATZ1$PRDM9									ENSG00000259887	ENSG00000259887	1.77312	3.38387e-10
chr12:51850766-51851036	MPRA-tested enhancer	0.91642	0.82726	ZNF530$ZNF444$ZNF467$EWSR1-FLI1$ZNF263$ZNF132$PRDM9									ENSG00000259887	ENSG00000259887	1.77312	3.38387e-10
chr12:51961775-51962045	MPRA-tested enhancer	0.767141	0.885888	ASCL1									ENSG00000135503	ENSG00000135503	0.644011	2.67316e-10
chr12:51993155-51993425	MPRA-tested enhancer	3.57789	1.26329	CTCF$THAP1									ENSG00000161835
chr12:52061835-52062105	MPRA-tested enhancer	0.773904	0.853495	ZNF320$ZNF530$KLF5$ZNF444$ZNF281$ZNF467$KLF4$ZNF468$ZNF263$ZNF264$SP1$PATZ1$PRDM9$EGR1									ENSG00000123395$ENSG00000259884	ENSG00000123395	-1.84735	5.3438e-59
chr12:52081295-52081565	MPRA-tested enhancer	0.639335	0.592806	ZNF543$ZNF530$ZNF444$ZNF281$ZNF467$ZNF468$ZNF263$ZNF77$ZNF273$ASCL1$ZNF132$PRDM9									ENSG00000123395	ENSG00000123395	-1.84735	5.3438e-59
chr12:52145613-52145883	MPRA-tested enhancer	0	0	ZNF444$ZNF281$ZNF467$ZNF468$ZNF263$SP1$ZNF264$SP1$THAP1$ZNF736$TFAP2C$ZNF132$ZNF148$PATZ1$PRDM9$EGR1$ZNF460
chr12:52176015-52176285	MPRA-tested enhancer	1.7559	1.25427	ZNF530$EWSR1-FLI1$TP73$TP63	ENSG00000170423								ENSG00000167767	ENSG00000167767	-3.5333	2.23007e-14
chr12:5273750-5274020	MPRA-tested enhancer	1.1594	1.42376	ZNF320$TFAP2A$ZNF263$TFAP2C$ASCL1									ENSG00000256417	ENSG00000256417	2.86064	4.20427e-10
chr12:52896650-52896920	MPRA-tested enhancer	0.812714	1.65241	ZNF263$ZNF780A	ENSG00000257989
chr12:52945682-52945952	MPRA-tested enhancer	10.3863	1.29078	ZNF543$KLF5$ZNF444$ZNF778$ZNF37A$MAZ$ZNF281$SP2$ZNF467$KLF4$ZNF468$EWSR1-FLI1$ZNF263$ZNF580$ZNF132$ZNF148$PATZ1$PRDM9$EGR1									ENSG00000111057$ENSG00000170421	ENSG00000111057$ENSG00000170421	-4.26594762135733$-3.16865237282169	5.8321599572347e-20$7.42757678760668e-17
chr12:53042743-53043013	MPRA-tested enhancer	0.791425	1.61922	ZNF530$ASCL1$MYOG$ZNF263$ASCL1									ENSG00000111077	ENSG00000111077	-1.45283	4.27137e-09
chr12:53175035-53175305	MPRA-tested enhancer	0	0
chr12:53305565-53305835	MPRA-tested enhancer	0.70254	0.676548	ZNF444$MAZ$ZNF467$ZNF468$ZNF263$ZNF148					ENSG00000172819$ENSG00000139626$ENSG00000167778	ENSG00000172819	-4.60794	3.73478e-49	ENSG00000139637$ENSG00000123349	ENSG00000139637$ENSG00000123349	-0.93736358234504$-0.551592782255876	6.791621393765431e-25$8.47895569472775e-10
chr12:53309805-53310075	MPRA-tested enhancer	1.1022	1.00264										ENSG00000094914$ENSG00000139637$ENSG00000123349	ENSG00000094914$ENSG00000139637$ENSG00000123349	-0.579923814852162$-0.93736358234504$-0.551592782255876	2.68559094631933e-17$6.791621393765431e-25$8.47895569472775e-10
chr12:53373952-53374222	MPRA-tested enhancer	0.849362	1.12	ZNF263$PRDM9					ENSG00000197111				ENSG00000185591
chr12:53507615-53507885	MPRA-tested enhancer	0.673268	1.29566	ZNF320$ZNF281$SP1$ZNF132$PRDM9									ENSG00000139574$ENSG00000139546$ENSG00000139625	ENSG00000139574$ENSG00000139546$ENSG00000139625	1.16775788368266$-1.33682989293708$0.749011904835586	7.182168078613211e-14$9.25616470295465e-39$3.63029601808603e-11
chr12:53538495-53538765	MPRA-tested enhancer	1.03244	1.18751		ENSG00000135390	ENSG00000135390	-0.72186	1.21692e-13	ENSG00000135390	ENSG00000135390	-0.72186	1.21692e-13
chr12:53574533-53574803	MPRA-tested enhancer	1.01284	0.942663		ENSG00000135390	ENSG00000135390	-0.72186	1.21692e-13	ENSG00000135390	ENSG00000135390	-0.72186	1.21692e-13
chr12:53585635-53585905	MPRA-tested enhancer	1.79494	2.77688	ZNF530$ZNF263					ENSG00000135390	ENSG00000135390	-0.72186	1.21692e-13
chr12:53659015-53659285	POSCTRL	0	0
chr12:53712275-53712545	MPRA-tested enhancer	1.04231	1.20357	ZNF444$MAZ$ZNF281$ZNF467$ZNF468$EWSR1-FLI1$ZNF263$SP1$THAP1$ZNF132$SP5$ZNF148$PATZ1$PRDM9	ENSG00000123415								ENSG00000012822	ENSG00000012822	1.00835	4.72442e-09
chr12:53746349-53746619	MPRA-tested enhancer	1.17329	1.31915	ZNF320$ZNF263$ZNF273$PRDM9									ENSG00000260030$ENSG00000260492$ENSG00000012822	ENSG00000012822	1.00835	4.72442e-09
chr12:54229734-54230004	MPRA-tested enhancer	0.958209	2.19242	SP5	ENSG00000139572	ENSG00000139572	1.42457	0.00263095	ENSG00000139572	ENSG00000139572	1.42457	0.00263095
chr12:54262325-54262595	MPRA-tested enhancer	0.82743	1.29711	ZNF132$NFIB$PRDM9									ENSG00000135486$ENSG00000094916	ENSG00000135486$ENSG00000094916	-0.829250574463902$0.361515667651467	1.91521088257328e-13$0.0002437628519653
chr12:54347083-54347353	MPRA-tested enhancer	0.891723	0.966233	ZNF281$ZNF263$SP1$ZNF273$ZNF132$PRDM9	ENSG00000135486$ENSG00000094916	ENSG00000135486$ENSG00000094916	-0.829250574463902$0.361515667651467	1.91521088257328e-13$0.0002437628519653	ENSG00000135486$ENSG00000094916	ENSG00000135486$ENSG00000094916	-0.829250574463902$0.361515667651467	1.91521088257328e-13$0.0002437628519653	ENSG00000139572	ENSG00000139572	1.42457	0.00263095
chr12:54571235-54571505	MPRA-tested enhancer	1.26291	1.97434	EWSR1-FLI1$ZNF263									ENSG00000135447
chr12:55420334-55420604	MPRA-tested enhancer	0.931089	1.21787	ZNF444									ENSG00000185821
chr12:55499835-55500105	MPRA-tested enhancer	0	0	ZNF320$ZNF468$ZNF263$ZNF780A$ZNF132$SP5
chr12:55750875-55751145	MPRA-tested enhancer	0.9482	0.919286	ZNF860									ENSG00000135414	ENSG00000135414	1.6412	5.83153e-29
chr12:55757755-55758025	MPRA-tested enhancer	0.849146	1.42228	ZNF444$ZNF467$ZNF263$ZNF132$PRDM9									ENSG00000135414	ENSG00000135414	1.6412	5.83153e-29
chr12:55909275-55909545	MPRA-tested enhancer	0	0
chr12:56018265-56018535	MPRA-tested enhancer	1.05943	2.09626	ZNF263									ENSG00000123411	ENSG00000123411	1.09586	3.3912e-11
chr12:56037188-56037458	MPRA-tested enhancer	0.531601	0.676049	ZNF263$PRDM9									ENSG00000197728	ENSG00000197728	-1.72288	7.80557e-25
chr12:56143820-56144090	MPRA-tested enhancer	1.01266	1.30744	ZNF543$KLF5$SP4$SP2$ZNF467$EWSR1-FLI1$SP1$ZNF264$SP1$SP1$ZNF132$ZNF148$PATZ1	ENSG00000135502$ENSG00000240771	ENSG00000135502	1.09168	0.00041516					ENSG00000092841$ENSG00000196465	ENSG00000092841$ENSG00000196465	-0.769226059618277$-0.536121272613644	4.58785703086594e-14$9.0547558885426e-11
chr12:56293835-56294105	MPRA-tested enhancer	1.53188	1.19634										ENSG00000062485	ENSG00000062485	-0.254604	9.97075e-05
chr12:56462655-56462925	MPRA-tested enhancer	1.4882	2.19584	ZNF530$KLF5$ZNF444$ZNF281$SP2$ZNF467$KLF4$ZNF468$EWSR1-FLI1$ZNF263$SP1$ZNF264$SP1$ZNF132$ZNF148$PATZ1$PRDM9$EGR1									ENSG00000176422$ENSG00000135517$ENSG00000111602	ENSG00000176422$ENSG00000111602	1.13481103185041$-0.544193365462471	1.5039787267337e-19$0.0012823847161845
chr12:56571155-56571425	MPRA-tested enhancer	1.36763	1.12815	ZNF530$KLF5$SP4$ZNF444$MAZ$ZNF281$SP2$ZNF467$ZNF468$EWSR1-FLI1$ZNF263$SP1$ZNF264$SP1$SP1$ZNF454$ZNF273$ZNF132$SP5$ZNF148$PATZ1$PRDM9					ENSG00000076067	ENSG00000076067	0.749977	1.50603e-13
chr12:57069495-57069765	MPRA-tested enhancer	1.24224	1.3583	CTCF									ENSG00000166886$ENSG00000166881$ENSG00000166866	ENSG00000166886	-0.434457	2.98254e-05
chr12:57134115-57134385	MPRA-tested enhancer	0.615773	0.797057	KLF5$ZNF444$ZNF281$SP2$ZNF467$KLF4$ZNF468$EWSR1-FLI1$ZNF263$SP1$SP1$ZNF580$ZNF132$ZNF148$PATZ1$PRDM9									ENSG00000123384$ENSG00000166888	ENSG00000123384$ENSG00000166888	0.575279045294543$-1.99999501173639	3.64318295618537e-06$5.77042185316727e-12
chr12:57142855-57143125	MPRA-tested enhancer	0.655073	0.794175	ZNF530$ZNF444$MAZ$ZNF281$SP2$ZNF467$ZNF468$EWSR1-FLI1$ZNF263$ZNF223$ZNF77$ZNF148$PATZ1$PRDM9$EGR1									ENSG00000123384$ENSG00000166888	ENSG00000123384$ENSG00000166888	0.575279045294543$-1.99999501173639	3.64318295618537e-06$5.77042185316727e-12
chr12:57262117-57262387	MPRA-tested enhancer	0.847836	1.33487	ZNF444$EGR1					ENSG00000139269	ENSG00000139269	-3.44098	9.09958e-10	ENSG00000185482	ENSG00000185482	1.7887	7.01353e-30
chr12:57319595-57319865	MPRA-tested enhancer	0	0
chr12:57320415-57320685	MPRA-tested enhancer	0.733719	3.88579	PRDM9	ENSG00000175189$ENSG00000258001$ENSG00000179912	ENSG00000175189$ENSG00000258001$ENSG00000179912	1.7583124651083$2.8342717641661$0.862141464256922	2.4891903781405e-13$5.1864874387122e-18$8.31948713697646e-15	ENSG00000139269$ENSG00000175189$ENSG00000258001$ENSG00000179912	ENSG00000139269$ENSG00000175189$ENSG00000258001$ENSG00000179912	-3.44097858253408$1.7583124651083$2.8342717641661$0.862141464256922	9.09958032924485e-10$2.4891903781405e-13$5.1864874387122e-18$8.31948713697646e-15
chr12:57323435-57323705	MPRA-tested enhancer	0.85815	1.63014		ENSG00000175189$ENSG00000258001$ENSG00000179912	ENSG00000175189$ENSG00000258001$ENSG00000179912	1.7583124651083$2.8342717641661$0.862141464256922	2.4891903781405e-13$5.1864874387122e-18$8.31948713697646e-15	ENSG00000139269$ENSG00000175189$ENSG00000258001$ENSG00000179912	ENSG00000139269$ENSG00000175189$ENSG00000258001$ENSG00000179912	-3.44097858253408$1.7583124651083$2.8342717641661$0.862141464256922	9.09958032924485e-10$2.4891903781405e-13$5.1864874387122e-18$8.31948713697646e-15
chr12:57504030-57504300	MPRA-tested enhancer	1.46176	1.34684	ZNF530$SP4$ZNF444$MAZ$SP2$ZNF467$ZNF468$EWSR1-FLI1$ZNF263$SP1$ZNF223$ZNF264$SP1$SP1$ZNF263$SP5$ZNF148$PATZ1									ENSG00000166987$ENSG00000175197$ENSG00000123329	ENSG00000123329	-0.968665	0.00289215
chr12:57541115-57541385	MPRA-tested enhancer	1.19988	0.389355										ENSG00000155980$ENSG00000175203$ENSG00000175197	ENSG00000155980$ENSG00000175203	0.637414983552974$-0.207896992925061	0.0012949432714488$0.0052812989036374
chr12:57832971-57833241	MPRA-tested enhancer	0.936416	1.34651	ZNF320$ZNF263$ASCL1$ZNF519$PRDM9	ENSG00000245651	ENSG00000245651	1.66393	2.48653e-13	ENSG00000245651	ENSG00000245651	1.66393	2.48653e-13	ENSG00000175215$ENSG00000135407	ENSG00000135407	3.03721	1.60963e-37
chr12:57837857-57838127	POSCTRL	0.726265	1.89388	ZNF519									ENSG00000175215$ENSG00000135407	ENSG00000135407	3.03721	1.60963e-37
chr12:57838075-57838345	MPRA-tested enhancer	0.824799	1.14522	ZNF284$ZNF467$THAP1$ZNF549$ZNF519									ENSG00000175215$ENSG00000135407	ENSG00000135407	3.03721	1.60963e-37
chr12:6207539-6207809	MPRA-tested enhancer	1.03129	1.17046	ZNF467$ZNF263$PRDM9									ENSG00000010278	ENSG00000010278	-4.39727	7.0041e-27
chr12:6213839-6214109	MPRA-tested enhancer	0.701326	0.86598	ZNF320$ZNF263$ZNF223									ENSG00000010278	ENSG00000010278	-4.39727	7.0041e-27
chr12:6214654-6214924	POSCTRL	0.589572	0.747825	ZNF320$ZNF736$PRDM9									ENSG00000010278	ENSG00000010278	-4.39727	7.0041e-27
chr12:6216015-6216285	MPRA-tested enhancer	1.20135	1.42272	ZNF530$RFX3$ZSCAN22$SP2$ZNF467$RFX4$ZNF263$RFX1$RFX2$ZNF454$ZNF768$ZNF132$RFX3$SP5$RFX3$PRDM9									ENSG00000010278	ENSG00000010278	-4.39727	7.0041e-27
chr12:62786015-62786285	MPRA-tested enhancer	0.972922	1.84905	ZNF530$ZNF263	ENSG00000275180$ENSG00000257354$ENSG00000221949	ENSG00000275180$ENSG00000257354	0.738584946436235$1.28963914602192	1.92738633064665e-06$2.2960749905742e-14	ENSG00000275180$ENSG00000257354$ENSG00000221949	ENSG00000275180$ENSG00000257354	0.738584946436235$1.28963914602192	1.92738633064665e-06$2.2960749905742e-14
chr12:6295195-6295465	MPRA-tested enhancer	1.11146	1.97857	ZNF320$KLF4$ZNF263$RFX1$RFX2$TFAP2C$ZNF454$ZNF460									ENSG00000008323	ENSG00000008323	-4.02739	2.16082e-22
chr12:6323315-6323585	MPRA-tested enhancer	4.80466	0.985414	EBF1$CTCFL									ENSG00000067182$ENSG00000008323	ENSG00000067182$ENSG00000008323	-0.900237896620778$-4.02738844052638	5.89036001171494e-08$2.1608168249298397e-22
chr12:6372375-6372645	MPRA-tested enhancer	0.696943	0.928919	ZNF530$ZNF467$ZNF468$ZNF263$THAP1$ZNF454$ZNF132$PRDM9									ENSG00000111321$ENSG00000111319	ENSG00000111321$ENSG00000111319	-4.26160125262984$-3.97151497972445	7.875709215891631e-19$7.51882547602187e-09
chr12:6376675-6376945	MPRA-tested enhancer	1.04888	1.11181	ZNF320$ZNF444$ZNF281$SP2$ZNF467$ZNF468$SP1$SP1$ZNF263$ZNF132$SP5$PRDM9									ENSG00000256433$ENSG00000111321$ENSG00000111319	ENSG00000111321$ENSG00000111319	-4.26160125262984$-3.97151497972445	7.875709215891631e-19$7.51882547602187e-09
chr12:64122175-64122445	MPRA-tested enhancer	0.93536	1.5791						ENSG00000196935	ENSG00000196935	2.21398	3.73101e-57
chr12:64522339-64522609	MPRA-tested enhancer	2.07697	0.863099	ZNF444$ZNF462$ZNF281$SP2$ZNF467$ZNF468$TP53$ZNF263$ZNF263$ZNF132$TP53$SP5$PRDM9$EGR1$TP63									ENSG00000153179	ENSG00000153179	-2.13718	1.04043e-27
chr12:64992255-64992525	MPRA-tested enhancer	1.02894	1.86891	ZNF132									ENSG00000248995	ENSG00000248995	-6.58604	5.71653e-21
chr12:66013215-66013485	MPRA-tested enhancer	1.69926	0.649539	ZNF132									ENSG00000256259
chr12:6615755-6616025	MPRA-tested enhancer	1.34211	1.63385	SP4$ZNF444$MAZ$ZNF281$SP2$ZNF467$ZNF468$ZNF263$SP1$ZNF264$SP1$SP1$SP5$ZNF148$PATZ1$PRDM9$EGR1	ENSG00000111644	ENSG00000111644	0.650497	0.00180698	ENSG00000269892$ENSG00000111644	ENSG00000269892$ENSG00000111644	1.67416372663662$0.650496785333263	1.6969434121014197e-11$0.0018069827647096	ENSG00000111642
chr12:66286136-66286406	MPRA-tested enhancer	0.827131	1.41607	ZNF281$EHF$ZNF263$ZNF264$SP1$ZNF132$PRDM9									ENSG00000127311
chr12:6632472-6632742	MPRA-tested enhancer	1.1402	1.62271										ENSG00000111644$ENSG00000184574	ENSG00000111644	0.650497	0.00180698
chr12:66823889-66824159	MPRA-tested enhancer	0.956486	1.11571	ASCL1$MYOG$ZNF273$ASCL1$ZNF519									ENSG00000155974	ENSG00000155974	0.715366	1.35997e-10
chr12:6692875-6693145	MPRA-tested enhancer	0.694618	0.838337	RFX3$SP4$ZNF444$MAZ$ZNF281$ZNF467$ZNF468$RFX4$ZNF263$SP1$ZNF264$SP1$SP1$RFX2$RFX2$TFAP2C$SP5$ZNF148$PATZ1$RFX5$PRDM9					ENSG00000111644	ENSG00000111644	0.650497	0.00180698	ENSG00000139200$ENSG00000126746
chr12:6703675-6703945	MPRA-tested enhancer	1.34918	1.75481	ASCL1$MYOG$EWSR1-FLI1$ZNF263$ZNF273$ASCL1$ZNF132$ZNF519					ENSG00000111664	ENSG00000111664	0.784448	0.000398499	ENSG00000111652$ENSG00000139200$ENSG00000126746	ENSG00000111652	-0.842976	3.96372e-31
chr12:6735735-6736005	MPRA-tested enhancer	1.71915	1.78373	CTCF$CTCF									ENSG00000269892$ENSG00000111652	ENSG00000269892$ENSG00000111652	1.67416372663662$-0.842976053804291	1.6969434121014197e-11$3.96371869183166e-31
chr12:6747385-6747655	MPRA-tested enhancer	0.852387	1.32158	ZNF530$ZNF263$ZNF132	ENSG00000089693	ENSG00000089693	-0.828927	4.70936e-21	ENSG00000111667$ENSG00000111665$ENSG00000111664$ENSG00000110811$ENSG00000250510$ENSG00000089692$ENSG00000089693	ENSG00000111667$ENSG00000111665$ENSG00000111664$ENSG00000089692$ENSG00000089693	-0.66201167476453$-0.889426005631929$0.784448171009305$1.10823862785795$-0.828927484331473	7.74444221495291e-16$4.28960287062103e-12$0.0003984985603254$8.70865472468353e-08$4.70936261945669e-21	ENSG00000159335$ENSG00000269892	ENSG00000269892	1.67416	1.69694e-11
chr12:67519935-67520205	MPRA-tested enhancer	1.80998	1.47978	ZNF530$ZNF467$ZNF468$ZNF263$ZNF132$PRDM9$ZNF460									ENSG00000203585
chr12:6789455-6789725	MPRA-tested enhancer	1.54941	1.12128	ZNF444$MAZ$ZNF281$ZNF467$ZNF468$EWSR1-FLI1$ZNF263$SP1$SP1$ZNF736$ZNF132$SP5$ZNF148					ENSG00000111664$ENSG00000110811$ENSG00000250510	ENSG00000111664	0.784448	0.000398499	ENSG00000010610$ENSG00000089692	ENSG00000010610$ENSG00000089692	-1.62167015205499$1.10823862785795	1.05434300538155e-09$8.70865472468353e-08
chr12:6792515-6792785	MPRA-tested enhancer	0.978606	0.835501	ZNF444$MAZ$ZNF281$SP2$ZNF467$ZNF468$EWSR1-FLI1$ZNF263$SP1$SP1$ZNF263$ZNF132$SP5$ZNF148$PATZ1$PRDM9					ENSG00000250510				ENSG00000010610	ENSG00000010610	-1.62167	1.05434e-09
chr12:68239675-68239945	MPRA-tested enhancer	1.07472	1.04334	ZNF263$ZNF223									ENSG00000127318$ENSG00000111536
chr12:68271435-68271705	MPRA-tested enhancer	1.13115	1.7574	RFX1$RFX2$RFX3									ENSG00000127318
chr12:68358839-68359109	MPRA-tested enhancer	1.2422	1.70149										ENSG00000256273
chr12:6839855-6840125	MPRA-tested enhancer	2.09417	0.783156	ZNF320$ASCL1$ZNF444$MYOG$ZNF281$SP2$ZNF468$ZNF263$SP1$ZNF264$ZNF454$ZNF273$ASCL1$SP5$PATZ1$ZNF519$PRDM9$EGR1					ENSG00000010610$ENSG00000089692$ENSG00000159335$ENSG00000089693$ENSG00000111653	ENSG00000010610$ENSG00000089692$ENSG00000089693$ENSG00000111653	-1.62167015205499$1.10823862785795$-0.828927484331473$0.621476760737592	1.05434300538155e-09$8.70865472468353e-08$4.70936261945669e-21$8.58619261267314e-08	ENSG00000111667$ENSG00000111665$ENSG00000111664$ENSG00000110811$ENSG00000250510	ENSG00000111667$ENSG00000111665$ENSG00000111664	-0.66201167476453$-0.889426005631929$0.784448171009305	7.74444221495291e-16$4.28960287062103e-12$0.0003984985603254
chr12:68420595-68420865	MPRA-tested enhancer	1.27235	1.85249										ENSG00000273824
chr12:6919884-6920154	MPRA-tested enhancer	0.986299	1.14161	ZNF320$ZNF468$EWSR1-FLI1$ZFP14$ZNF132	ENSG00000275703	ENSG00000275703	2.0127	1.88566e-15	ENSG00000111669	ENSG00000111669	-2.28622	1.50701e-85	ENSG00000111676$ENSG00000111674	ENSG00000111676	0.622657	0.00331252
chr12:6932835-6933105	MPRA-tested enhancer	1.07694	1.01958	ADNP	ENSG00000139178				ENSG00000139182$ENSG00000139194$ENSG00000276144$ENSG00000139178	ENSG00000139182$ENSG00000139194	0.660024441241396$0.629905344467613	0.0009733731581973$0.007848707269935	ENSG00000111679$ENSG00000111678$ENSG00000111676$ENSG00000111674	ENSG00000111679$ENSG00000111678$ENSG00000111676	-2.83838724239259$-0.367206811583603$0.622656885685372	7.35266187180292e-26$0.0014412581934688$0.0033125179342596
chr12:69459495-69459765	MPRA-tested enhancer	0.89427	1.72756	ZNF467									ENSG00000166225$ENSG00000257507	ENSG00000257507	2.24546	4.2112e-15
chr12:6978616-6978886	MPRA-tested enhancer	0.721501	1.14352	PRDM9	ENSG00000276144$ENSG00000139178				ENSG00000276144$ENSG00000139178				ENSG00000182326$ENSG00000268439$ENSG00000126749$ENSG00000215021$ENSG00000257084	ENSG00000182326$ENSG00000126749$ENSG00000215021$ENSG00000257084	-0.78538192483684$-1.07222800840861$-1.27492658477635$-3.13299545439823	8.84966645823292e-06$1.02311049631842e-19$1.37618430791923e-38$3.41298097175423e-06
chr12:72717055-72717325	MPRA-tested enhancer	0.78648	1.51057										ENSG00000258235
chr12:75977995-75978265	MPRA-tested enhancer	1.68945	2.15399	TFAP2A$TFAP2C									ENSG00000257329$ENSG00000258077
chr12:76018215-76018485	MPRA-tested enhancer	0	0	ZNF132$PRDM9
chr12:76272137-76272407	MPRA-tested enhancer	0.92593	0.644615	ZNF444$ZNF467$ZNF468$ZNF263$ZNF132$PATZ1$PRDM9									ENSG00000257219
chr12:76867555-76867825	MPRA-tested enhancer	0.827563	1.48605	ZNF444$ZNF263$THAP1$PRDM9									ENSG00000175183	ENSG00000175183	-0.417424	0.00142775
chr12:76869655-76869925	MPRA-tested enhancer	0.741845	1.52615	SP5									ENSG00000175183	ENSG00000175183	-0.417424	0.00142775
chr12:77307894-77308164	MPRA-tested enhancer	0.912655	0.745939	ZNF132									ENSG00000067798	ENSG00000067798	2.70606	1.78566e-19
chr12:77316764-77317034	MPRA-tested enhancer	0.829442	1.11095										ENSG00000067798	ENSG00000067798	2.70606	1.78566e-19
chr12:77319195-77319465	MPRA-tested enhancer	0.71206	0.837489										ENSG00000067798	ENSG00000067798	2.70606	1.78566e-19
chr12:77387795-77388065	MPRA-tested enhancer	1.12928	0.388897	ZNF263									ENSG00000257835	ENSG00000257835	5.60894	1.48145e-45
chr12:7937775-7938045	MPRA-tested enhancer	0.648341	0.641244	ZNF263$ZNF132$SP5$PRDM9									ENSG00000059804	ENSG00000059804	-3.70709	9.78791e-38
chr12:79522415-79522685	MPRA-tested enhancer	0.958799	0.7348										ENSG00000257474$ENSG00000257894	ENSG00000257474$ENSG00000257894	-4.2703858202427$1.05972923411637	7.9042443218734e-08$4.22845850650099e-05
chr12:79547855-79548125	POSCTRL	1.2492	0.917429	ZNF530$ZNF444$ZNF281$ZNF467$ZNF468$EWSR1-FLI1$ZNF860$ZNF263$ZNF132$PRDM9									ENSG00000257474	ENSG00000257474	-4.27039	7.90424e-08
chr12:79548617-79548887	MPRA-tested enhancer	0	0	ZNF263$SP1$ZNF121$ZNF132$ZNF460
chr12:79557223-79557493	MPRA-tested enhancer	0.932748	1.29395	EWSR1-FLI1$ZNF263									ENSG00000257474	ENSG00000257474	-4.27039	7.90424e-08
chr12:80211802-80212072	MPRA-tested enhancer	3.87478	1.33151	ZNF263$PRDM9									ENSG00000165899
chr12:8077255-8077525	MPRA-tested enhancer	1.21179	0.63937	ZNF263$TFAP2C$PRDM9									ENSG00000089818$ENSG00000171860
chr12:80776851-80777121	MPRA-tested enhancer	0.865686	1.09211	ZNF468									ENSG00000257741
chr12:80778175-80778445	MPRA-tested enhancer	1.20763	1.13356	ZNF467									ENSG00000257741
chr12:8689795-8690065	MPRA-tested enhancer	0.825668	1.59126	ZNF444$ZNF281$ZNF467$ZNF263$SP5$ZNF148$PRDM9	ENSG00000111752	ENSG00000111752	-2.24406	1.07633e-25					ENSG00000166532
chr12:87815995-87816265	MPRA-tested enhancer	1.16076	2.48846	ZNF263	ENSG00000258178								ENSG00000257940
chr12:8784455-8784725	MPRA-tested enhancer	0.638654	0.77335	ZNF263$ASCL1$ZNF132									ENSG00000249790	ENSG00000249790	-5.49667	1.02609e-20
chr12:87862315-87862585	MPRA-tested enhancer	1.5925	1.62286		ENSG00000258178
chr12:87871095-87871365	MPRA-tested enhancer	1.51928	0.793153		ENSG00000258178
chr12:89325555-89325825	MPRA-tested enhancer	0.65567	1.13437	ZNF467$PRDM9									ENSG00000257156
chr12:89384075-89384345	MPRA-tested enhancer	1.13769	2.80576	EWSR1-FLI1$ASCL1$ZNF132									ENSG00000271259$ENSG00000271327	ENSG00000271259$ENSG00000271327	1.86377257487652$1.51728187404869	0.0001205557571839$8.38075915349812e-05
chr12:89384575-89384845	MPRA-tested enhancer	0.799096	1.08793										ENSG00000271259$ENSG00000271327	ENSG00000271259$ENSG00000271327	1.86377257487652$1.51728187404869	0.0001205557571839$8.38075915349812e-05
chr12:89544675-89544945	MPRA-tested enhancer	0.907832	0.825765	MAZ$ZNF467$ZNF468$ZNF736$ZNF273$ZNF132$SP5	ENSG00000196243$ENSG00000197651								ENSG00000259075$ENSG00000257594$ENSG00000139323
chr12:89947695-89947965	MPRA-tested enhancer	0.955571	1.60974	ZNF530$ZNF444$ZNF281$ZNF467$EWSR1-FLI1$ZNF263$SP1$ZNF132$PRDM9									ENSG00000257725
chr12:91620995-91621265	MPRA-tested enhancer	1.05184	1.62754	ZNF543$ZNF468									ENSG00000277738
chr12:92363735-92364005	MPRA-tested enhancer	0.993875	1.49555	ZNF444$MYOG$ZNF281$ZNF467$ZNF263$SP1$ASCL1$SP5$ZNF148$PRDM9									ENSG00000277851
chr12:93390695-93390965	MPRA-tested enhancer	0.808171	1.30878	ZNF263$ZNF121$ZNF460	ENSG00000257345				ENSG00000257345$ENSG00000102189				ENSG00000173598	ENSG00000173598	-0.385073	0.000988518
chr12:93422995-93423265	MPRA-tested enhancer	1.28708	1.7414	ZNF530$ZNF263					ENSG00000257345$ENSG00000102189				ENSG00000177889	ENSG00000177889	-1.46837	2.32577e-67
chr12:96919255-96919525	MPRA-tested enhancer	0.850073	1.15547	ZNF263$ZNF629$ZNF664$ADNP$PRDM9									ENSG00000139350
chr12:96990734-96991004	MPRA-tested enhancer	1.37154	2.22008	ZNF444$EWSR1-FLI1$ZNF263$ZNF132									ENSG00000258131	ENSG00000258131	1.72819	1.82237e-08
chr12:96995915-96996185	MPRA-tested enhancer	0.750493	1.06189	CTCF$ZNF467$ZNF273									ENSG00000258131	ENSG00000258131	1.72819	1.82237e-08
chr12:97022895-97023165	MPRA-tested enhancer	0.971652	1.12595	ZNF444$ZNF263$ZNF132									ENSG00000257470	ENSG00000257470	2.48969	2.31466e-06
chr12:97038775-97039045	MPRA-tested enhancer	0.637488	1.18161	ZNF263$ZNF132	ENSG00000120802	ENSG00000120802	-0.799531	2.95946e-14					ENSG00000257470	ENSG00000257470	2.48969	2.31466e-06
chr12:97260615-97260885	MPRA-tested enhancer	0.562545	0.945168	ZNF780A									ENSG00000257920	ENSG00000257920	2.41508	2.56057e-11
chr12:97306275-97306545	MPRA-tested enhancer	0.739964	0.922027						ENSG00000258131	ENSG00000258131	1.72819	1.82237e-08
chr12:98021275-98021545	MPRA-tested enhancer	0.648935	1.04112	ZNF530	ENSG00000258131	ENSG00000258131	1.72819	1.82237e-08
chr12:98280177-98280447	MPRA-tested enhancer	1.84356	2.90899										ENSG00000258312	ENSG00000258312	5.85188	1.94038e-12
chr12:98291847-98292117	MPRA-tested enhancer	1.50162	0.804974	EWSR1-FLI1$ZNF273$ZNF132									ENSG00000258312	ENSG00000258312	5.85188	1.94038e-12
chr12:98360515-98360785	MPRA-tested enhancer	0.889558	1.45724	ZNF543$ZNF530$SP4$ZNF444$MAZ$ZNF281$SP2$ZNF467$ZNF468$SP1$ZNF264$SP1$SP1$ZNF132$SP5$ZNF148$PATZ1$PRDM9	ENSG00000258131	ENSG00000258131	1.72819	1.82237e-08
chr12:98399595-98399865	MPRA-tested enhancer	1.35588	1.14855	MAFK$EWSR1-FLI1$ZNF263$BACH1$ZNF132$MAFG::NFE2L1$BACH2$PRDM9	ENSG00000258131	ENSG00000258131	1.72819	1.82237e-08	ENSG00000258131	ENSG00000258131	1.72819	1.82237e-08
chr13:100098564-100098834	MPRA-tested enhancer	0.837867	1.5695	ZNF444$ZNF263									ENSG00000175198$ENSG00000274605	ENSG00000175198$ENSG00000274605	0.353934250256727$-0.589519523456444	0.0007106122964766$0.0009661844665011
chr13:100100335-100100605	MPRA-tested enhancer	1.46259	1.3685										ENSG00000175198$ENSG00000274605	ENSG00000175198$ENSG00000274605	0.353934250256727$-0.589519523456444	0.0007106122964766$0.0009661844665011
chr13:102703750-102704020	MPRA-tested enhancer	0.813387	1.14005	EWSR1-FLI1$TFAP2C									ENSG00000139780
chr13:102707495-102707765	MPRA-tested enhancer	1.50149	2.68433										ENSG00000139780
chr13:102910075-102910345	MPRA-tested enhancer	0.913647	1.14598		ENSG00000125266	ENSG00000125266	1.52063	8.94539e-10					ENSG00000278445
chr13:103187735-103188005	MPRA-tested enhancer	1.18984	1.67714	ZNF263$ZNF780A	ENSG00000125266	ENSG00000125266	1.52063	8.94539e-10
chr13:103866095-103866365	MPRA-tested enhancer	1.99332	1.40444	ZNF467$THRA$ZNF132	ENSG00000125266	ENSG00000125266	1.52063	8.94539e-10
chr13:104002165-104002435	MPRA-tested enhancer	0.920329	1.00417	EWSR1-FLI1$ZNF263$ZNF132$PRDM9	ENSG00000125266	ENSG00000125266	1.52063	8.94539e-10
chr13:104356935-104357205	MPRA-tested enhancer	0.701434	2.28346	EWSR1-FLI1$ZNF263$ZNF132$PRDM9	ENSG00000125266	ENSG00000125266	1.52063	8.94539e-10
chr13:105273302-105273572	MPRA-tested enhancer	0.737689	2.02082	TFAP2A$ASCL1$MYOG$ZNF263$TFAP2C$ZNF263$ZNF273$ZNF132$PRDM9	ENSG00000125266	ENSG00000125266	1.52063	8.94539e-10
chr13:105466455-105466725	MPRA-tested enhancer	0	0	ZNF444$ZNF281$ZNF467$ZNF468$EWSR1-FLI1$ZNF263$ZNF263$SP5$EGR1
chr13:106633459-106633729	MPRA-tested enhancer	1.2107	1.62348	ZNF444$ZNF281$ZNF468$ZNF263$SP1$ZNF263$SP5$PRDM9$EGR1									ENSG00000230156$ENSG00000272274	ENSG00000272274	-1.21677	8.74954e-08
chr13:106756469-106756739	MPRA-tested enhancer	1.28694	4.82444	ZNF444$ZNF468$ASCL1									ENSG00000278698
chr13:107396255-107396525	MPRA-tested enhancer	0.672311	0.915236						ENSG00000274718
chr13:110024135-110024405	MPRA-tested enhancer	1.02979	1.03291	ZNF444$ZNF281$SP2$ZNF467$KLF4$ZNF468$ZNF132$ZNF148$PATZ1									ENSG00000276269
chr13:110454295-110454565	MPRA-tested enhancer	1.57462	5.54309		ENSG00000277767$ENSG00000088448	ENSG00000277767	1.6383	2.6474e-26
chr13:110702575-110702845	MPRA-tested enhancer	1.22	1.70054	ZNF223									ENSG00000153487$ENSG00000134905	ENSG00000153487$ENSG00000134905	-0.502486567544484$0.237058476583384	2.97974703764415e-09$0.0002319347307825
chr13:110723635-110723905	MPRA-tested enhancer	0.787784	1.04981	SP2$ZNF263$PRDM9									ENSG00000153487$ENSG00000134905	ENSG00000153487$ENSG00000134905	-0.502486567544484$0.237058476583384	2.97974703764415e-09$0.0002319347307825
chr13:110871557-110871827	MPRA-tested enhancer	1.30093	1.78575										ENSG00000255874	ENSG00000255874	0.778858	0.00515978
chr13:110888015-110888285	MPRA-tested enhancer	0.910879	1.04518	ZNF467					ENSG00000153487$ENSG00000134905	ENSG00000153487$ENSG00000134905	-0.502486567544484$0.237058476583384	2.97974703764415e-09$0.0002319347307825	ENSG00000255874	ENSG00000255874	0.778858	0.00515978
chr13:111596721-111596991	MPRA-tested enhancer	0.96189	2.91467	ZNF468$EWSR1-FLI1$ZNF263									ENSG00000215881$ENSG00000204398	ENSG00000204398	3.38856	7.38506e-07
chr13:112210455-112210725	MPRA-tested enhancer	0.742469	1.11107	ZNF580									ENSG00000260102
chr13:112531535-112531805	MPRA-tested enhancer	0	0
chr13:112569997-112570267	MPRA-tested enhancer	1.03039	2.18887	ZNF530$ZNF263$ZNF132									ENSG00000126216	ENSG00000126216	0.831147	3.19603e-55
chr13:112698335-112698605	MPRA-tested enhancer	1.12467	1.12372	ZNF444									ENSG00000068650$ENSG00000274922	ENSG00000068650$ENSG00000274922	0.641598358642734$1.48022055832939	2.40265045258057e-06$4.07521280034176e-06
chr13:112877749-112878019	MPRA-tested enhancer	1.31136	1.06687	KLF5$ZNF444$KLF11$MAZ$ZNF281$SP2$ZNF467$ZNF468$ZNF263$SP1$KLF16$SP1$ZNF580$ZNF132$SP5$ZNF148$SP3$PATZ1$EGR1					ENSG00000197595				ENSG00000126217	ENSG00000126217	0.613757	0.000801425
chr13:112906215-112906485	MPRA-tested enhancer	5.81091	1.69569										ENSG00000126217	ENSG00000126217	0.613757	0.000801425
chr13:112957015-112957285	MPRA-tested enhancer	1.22598	1.31713	ZNF462$ZNF263$ZNF273									ENSG00000267868
chr13:112959295-112959565	MPRA-tested enhancer	0.797854	0.862267	ZNF444$ZSCAN22$ZNF467$ZNF468$ZNF263$ZNF263$SP5									ENSG00000267868
chr13:112990915-112991185	MPRA-tested enhancer	1.65908	1.48843	ZNF436$ZSCAN22$ZNF467$ZNF468$ZNF263$ZNF263$ZNF580$ASCL1$ZNF132$SP5$ZNF148					ENSG00000126231	ENSG00000126231	-2.80074	0.000206933
chr13:113007488-113007758	MPRA-tested enhancer	1.10073	2.55382	ZNF132					ENSG00000126231	ENSG00000126231	-2.80074	0.000206933
chr13:113083815-113084085	MPRA-tested enhancer	1.27772	2.66229						ENSG00000139842$ENSG00000126226	ENSG00000139842$ENSG00000126226	-0.817588484843299$-0.837710138701272	5.775608513120611e-25$1.47078632836887e-44	ENSG00000268130
chr13:113251070-113251340	MPRA-tested enhancer	1.01428	1.60062	ZNF436					ENSG00000057593
chr13:113416275-113416545	MPRA-tested enhancer	1.13921	1.47162		ENSG00000185989$ENSG00000139835	ENSG00000139835	-1.95728	2.69883e-25	ENSG00000139835	ENSG00000139835	-1.95728	2.69883e-25
chr13:113421775-113422045	MPRA-tested enhancer	1.282	2.1472	TFAP2C$ZNF273	ENSG00000185989$ENSG00000139835	ENSG00000139835	-1.95728	2.69883e-25
chr13:113448735-113449005	MPRA-tested enhancer	0.718244	1.08781	ZNF543$ZNF530$KLF5$SP4$ZNF444$MAZ$ZNF281$SP2$ZNF467$ZNF468$ZNF263$SP1$ZNF223$ZNF264$SP1$SP1$ZNF528$ZNF132$SP5$ZNF148$PATZ1$PRDM9									ENSG00000153531	ENSG00000153531	0.613978	0.0043482
chr13:113619885-113620155	MPRA-tested enhancer	0.945094	1.15335	ZNF223$THAP1$ASCL1	ENSG00000130177	ENSG00000130177	-0.381848	2.85528e-06	ENSG00000130177$ENSG00000185989	ENSG00000130177	-0.381848	2.85528e-06
chr13:113626915-113627185	MPRA-tested enhancer	1.30068	1.45856	KLF5$SP2$ZNF467$KLF4$SP1$PATZ1	ENSG00000169062$ENSG00000130177$ENSG00000185989$ENSG00000186009	ENSG00000130177	-0.381848	2.85528e-06
chr13:113629107-113629377	MPRA-tested enhancer	1.09307	1.01623	ZNF436$ZNF263$ZNF223$THAP1	ENSG00000169062$ENSG00000130177$ENSG00000185989$ENSG00000186009	ENSG00000130177	-0.381848	2.85528e-06
chr13:113653835-113654105	MPRA-tested enhancer	0.779295	0.893383	RFX2$ZNF132	ENSG00000169062$ENSG00000130177$ENSG00000283361$ENSG00000185989	ENSG00000130177	-0.381848	2.85528e-06	ENSG00000184497				ENSG00000185974$ENSG00000186009	ENSG00000185974	2.00866	6.51906e-06
chr13:113666975-113667245	MPRA-tested enhancer	0.8705	1.12546	ZNF444$ZNF436$ZNF281$ZNF467$ZNF263$ZNF273$PRDM9$ZNF460									ENSG00000185974$ENSG00000186009	ENSG00000185974	2.00866	6.51906e-06
chr13:113746546-113746816	MPRA-tested enhancer	0.752917	10.0963	EWSR1-FLI1$ZNF132	ENSG00000229373$ENSG00000186009								ENSG00000184497
chr13:113801975-113802245	MPRA-tested enhancer	0.927917	1.36273	ZNF281$SP2$ZNF467$ZNF263$ZNF736$ZNF273$ZNF132$SP5	ENSG00000198824$ENSG00000169062$ENSG00000130177$ENSG00000283361$ENSG00000274766$ENSG00000226921$ENSG00000184497	ENSG00000130177	-0.381848	2.85528e-06	ENSG00000130177$ENSG00000184497	ENSG00000130177	-0.381848	2.85528e-06
chr13:113825993-113826263	MPRA-tested enhancer	0.983007	1.07226	KLF5$ZNF444$ZNF467$KLF4$ZNF468$ZNF263$ZNF736$PATZ1$PRDM9	ENSG00000130177$ENSG00000185989$ENSG00000272695$ENSG00000183087	ENSG00000130177	-0.381848	2.85528e-06	ENSG00000130177	ENSG00000130177	-0.381848	2.85528e-06
chr13:113836974-113837244	MPRA-tested enhancer	0.694467	0.991705	KLF5$MAZ$ZNF468$ZNF263$SP1$SP5	ENSG00000130177$ENSG00000283361$ENSG00000272695$ENSG00000183087	ENSG00000130177	-0.381848	2.85528e-06	ENSG00000130177	ENSG00000130177	-0.381848	2.85528e-06
chr13:113840515-113840785	MPRA-tested enhancer	1.25967	2.03795	ZNF780A	ENSG00000130177$ENSG00000283361$ENSG00000272695$ENSG00000183087	ENSG00000130177	-0.381848	2.85528e-06	ENSG00000130177	ENSG00000130177	-0.381848	2.85528e-06
chr13:113854555-113854825	MPRA-tested enhancer	1.22732	2.27129	ZNF454$ZNF273$ZNF132	ENSG00000130177$ENSG00000283361$ENSG00000237699	ENSG00000130177	-0.381848	2.85528e-06	ENSG00000130177$ENSG00000185989	ENSG00000130177	-0.381848	2.85528e-06	ENSG00000272695$ENSG00000183087
chr13:113857575-113857845	MPRA-tested enhancer	0.945007	1.5719	ZNF444	ENSG00000198824$ENSG00000169062$ENSG00000130177$ENSG00000283361$ENSG00000185989	ENSG00000130177	-0.381848	2.85528e-06	ENSG00000130177$ENSG00000185989	ENSG00000130177	-0.381848	2.85528e-06	ENSG00000237699$ENSG00000272695$ENSG00000183087
chr13:113879115-113879385	MPRA-tested enhancer	0.921981	1.05524	ZNF263$ZNF273	ENSG00000185989				ENSG00000130177	ENSG00000130177	-0.381848	2.85528e-06	ENSG00000229373$ENSG00000274766$ENSG00000226921$ENSG00000237699$ENSG00000272695$ENSG00000183087
chr13:113935495-113935765	MPRA-tested enhancer	0.708986	1.23628		ENSG00000130177	ENSG00000130177	-0.381848	2.85528e-06					ENSG00000260910	ENSG00000260910	2.03083	2.05019e-05
chr13:114025995-114026265	MPRA-tested enhancer	0.931033	1.59114	ZNF320$ZNF132	ENSG00000169062$ENSG00000185989$ENSG00000260910$ENSG00000229373	ENSG00000260910	2.03083	2.05019e-05	ENSG00000169062$ENSG00000130177$ENSG00000283361$ENSG00000237699$ENSG00000272695$ENSG00000183087	ENSG00000130177	-0.381848	2.85528e-06
chr13:114032177-114032447	MPRA-tested enhancer	1.19299	0.848854	ZNF132	ENSG00000169062$ENSG00000185989$ENSG00000260910$ENSG00000229373	ENSG00000260910	2.03083	2.05019e-05	ENSG00000169062$ENSG00000130177$ENSG00000283361$ENSG00000237699$ENSG00000272695$ENSG00000183087	ENSG00000130177	-0.381848	2.85528e-06
chr13:114035235-114035505	MPRA-tested enhancer	0.927252	1.57393	ZNF468$ZNF273$ZNF132$PATZ1	ENSG00000260910$ENSG00000272695$ENSG00000183087	ENSG00000260910	2.03083	2.05019e-05	ENSG00000130177$ENSG00000274766$ENSG00000226921$ENSG00000272695$ENSG00000183087	ENSG00000130177	-0.381848	2.85528e-06
chr13:114049615-114049885	MPRA-tested enhancer	1.08813	1.38926	EWSR1-FLI1$THAP1$ZNF273$ZNF132	ENSG00000130177$ENSG00000229373	ENSG00000130177	-0.381848	2.85528e-06	ENSG00000130177$ENSG00000283361	ENSG00000130177	-0.381848	2.85528e-06
chr13:114069115-114069385	MPRA-tested enhancer	1.08569	1.20418	EWSR1-FLI1$ZNF263$TFAP2C$ZNF273$ZNF132$EBF1$PRDM9					ENSG00000274766$ENSG00000226921$ENSG00000272695$ENSG00000183087
chr13:114074575-114074845	MPRA-tested enhancer	1.11563	1.59396	ZNF444$ZNF467$ZNF263$ASCL1$PRDM9					ENSG00000185989
chr13:114097810-114098080	MPRA-tested enhancer	1.32536	2.09075	ZNF320$ZNF530$ZNF223$ZNF736$ZNF273	ENSG00000260910$ENSG00000274766$ENSG00000226921$ENSG00000237699	ENSG00000260910	2.03083	2.05019e-05	ENSG00000229373$ENSG00000226921$ENSG00000237699$ENSG00000272695$ENSG00000183087
chr13:114099235-114099505	MPRA-tested enhancer	1.24668	1.91601	ZNF530$ASCL1$ZNF444$ZNF816$MYOG$ZNF467$ZNF468$ZNF263$ZFP14$ZNF263$ZNF273$ZNF580$ASCL1$SP5$ZNF519$PRDM9	ENSG00000260910$ENSG00000274766$ENSG00000226921$ENSG00000237699	ENSG00000260910	2.03083	2.05019e-05	ENSG00000229373$ENSG00000226921$ENSG00000237699$ENSG00000272695$ENSG00000183087
chr13:114105535-114105805	MPRA-tested enhancer	1.2986	2.15873	ZNF467$ZNF263	ENSG00000185989				ENSG00000229373$ENSG00000274766$ENSG00000226921$ENSG00000237699$ENSG00000272695$ENSG00000183087
chr13:114109415-114109685	MPRA-tested enhancer	1.08075	2.40708	ZNF37A$ZNF263$ASCL1$PRDM9	ENSG00000185989				ENSG00000229373$ENSG00000274766$ENSG00000226921$ENSG00000237699$ENSG00000272695$ENSG00000183087
chr13:114115435-114115705	MPRA-tested enhancer	1.22765	2.10729	ETV1$ASCL1$PRDM9	ENSG00000237699				ENSG00000274766$ENSG00000226921$ENSG00000237699				ENSG00000185989
chr13:114145296-114145566	MPRA-tested enhancer	1.16586	1.84971	ZNF530$ZNF444$ZNF436$ZNF467$ZNF468$EWSR1-FLI1$ZNF263$ZNF223$ZNF273$ZNF132$EBF1$PRDM9	ENSG00000283361$ENSG00000260910$ENSG00000229373$ENSG00000274766$ENSG00000226921$ENSG00000184497	ENSG00000260910	2.03083	2.05019e-05	ENSG00000283361$ENSG00000229373$ENSG00000226921$ENSG00000237699$ENSG00000272695$ENSG00000183087				ENSG00000185989
chr13:114152915-114153185	MPRA-tested enhancer	1.16656	1.51312	ZNF444$ZNF467$ZNF468$SP1$ZNF132$ZNF148	ENSG00000283361$ENSG00000260910$ENSG00000229373$ENSG00000274766$ENSG00000226921$ENSG00000184497	ENSG00000260910	2.03083	2.05019e-05	ENSG00000283361$ENSG00000237699$ENSG00000272695$ENSG00000183087				ENSG00000185989
chr13:114166775-114167045	MPRA-tested enhancer	0	0	ZNF436$EWSR1-FLI1$ZNF860$ZNF263$ZNF454$ZNF273$ZNF132$PRDM9
chr13:20553395-20553665	MPRA-tested enhancer	1.11179	1.97221										ENSG00000032742	ENSG00000032742	1.00786	2.66713e-14
chr13:20849095-20849365	MPRA-tested enhancer	0.997541	0.391366	EWSR1-FLI1$ASCL1$ZNF132	ENSG00000121742	ENSG00000121742	-4.14399	1.47144e-09
chr13:21043915-21044185	MPRA-tested enhancer	0.626683	1.57991	ZNF467$EWSR1-FLI1$ZNF132									ENSG00000150457	ENSG00000150457	-0.413225	0.00999552
chr13:21465795-21466065	MPRA-tested enhancer	0.742828	1.94423	ZNF281$ZNF467$THAP1$ZNF132									ENSG00000180776	ENSG00000180776	-1.38975	3.09285e-78
chr13:23449435-23449705	MPRA-tested enhancer	20.8378	2.05053	ZNF444$ZNF281$ZNF467$ZNF263$SP1$ZNF132$ZNF148$PRDM9									ENSG00000232977
chr13:24215095-24215365	MPRA-tested enhancer	1.09498	1.4642	ZNF467$ZNF132$PRDM9					ENSG00000228741$ENSG00000182957$ENSG00000273167	ENSG00000228741$ENSG00000273167	4.45437733471173$0.665481671924992	2.23307108055978e-47$2.80970664880446e-08
chr13:24293815-24294085	MPRA-tested enhancer	0	0	ZNF530
chr13:24684695-24684965	MPRA-tested enhancer	1.31437	1.09403										ENSG00000075673
chr13:26680655-26680925	MPRA-tested enhancer	1.15264	1.68258		ENSG00000132964
chr13:27353610-27353880	MPRA-tested enhancer	1.11866	1.4748						ENSG00000283579				ENSG00000229609
chr13:27353610-27353880	MPRA-tested enhancer	1.11866	1.4748										ENSG00000229609
chr13:27638577-27638847	MPRA-tested enhancer	1.3571	2.17873										ENSG00000186184$ENSG00000139517	ENSG00000186184$ENSG00000139517	-1.18245324206479$-0.687395371399768	1.8800831956899502e-35$5.0467366872530996e-12
chr13:29384595-29384865	MPRA-tested enhancer	1.16229	4.28966	ZNF530$ZNF565$ASCL1	ENSG00000132938	ENSG00000132938	0.789055	0.00730588
chr13:29767055-29767325	MPRA-tested enhancer	0.937858	1.86319						ENSG00000224511	ENSG00000224511	2.86129	1.20202e-12
chr13:30142815-30143085	MPRA-tested enhancer	0.861525	1.11444						ENSG00000237879				ENSG00000232643$ENSG00000232117	ENSG00000232117	2.6708	4.27813e-09
chr13:30153935-30154205	MPRA-tested enhancer	1.19145	1.82925	ZNF530$ZNF37A$SP2$EWSR1-FLI1$ZNF263$ZNF273									ENSG00000232643$ENSG00000232117	ENSG00000232117	2.6708	4.27813e-09
chr13:30987670-30987940	MPRA-tested enhancer	1.60251	0.873434	ZNF444$ZNF281$ZNF467$ZNF468$ZNF263$SP1$SP1$SP5$ZNF148$PATZ1									ENSG00000230403
chr13:31185015-31185285	MPRA-tested enhancer	0.757447	1.32947										ENSG00000187676	ENSG00000187676	0.60917	4.06753e-09
chr13:31209275-31209545	MPRA-tested enhancer	1.45525	0.995898	ASCL1$MYOG$ZNF281$ZNF467$ZNF263$ASCL1$SP5$ZNF519									ENSG00000187676	ENSG00000187676	0.60917	4.06753e-09
chr13:31415795-31416065	MPRA-tested enhancer	0.827368	2.74548						ENSG00000133105				ENSG00000278305
chr13:31896455-31896725	MPRA-tested enhancer	0.907538	3.17283	ZNF467$ZNF468$EWSR1-FLI1$PRDM9	ENSG00000139618$ENSG00000189167	ENSG00000139618	-0.70398	0.00039376
chr13:32022395-32022665	MPRA-tested enhancer	1.12348	2.3209	KLF5$SP2$ZNF467$KLF4$ZNF468$EWSR1-FLI1$ZNF263$SP1$ZNF132$PATZ1$ZNF460	ENSG00000139618	ENSG00000139618	-0.70398	0.00039376	ENSG00000139618$ENSG00000189167	ENSG00000139618	-0.70398	0.00039376	ENSG00000073910	ENSG00000073910	1.54121	3.46489e-09
chr13:33665655-33665925	MPRA-tested enhancer	0.920727	1.68444										ENSG00000232986$ENSG00000230490
chr13:33679455-33679725	MPRA-tested enhancer	0.864569	1.50965										ENSG00000230490
chr13:35700315-35700585	MPRA-tested enhancer	0.800344	0.979735	ZNF320$ZNF530$EWSR1-FLI1$ZNF263$ZNF132$PRDM9									ENSG00000236036
chr13:35714115-35714385	MPRA-tested enhancer	0.977679	1.15346	ZNF263$PRDM9									ENSG00000236036
chr13:36212915-36213185	MPRA-tested enhancer	0.969777	1.56326	MYOG$ZNF273$ASCL1									ENSG00000120669	ENSG00000120669	-2.29996	2.19541e-07
[truncated: 5,299 more rows]

## Sheet: enhancers.DEG.TD30vsiPSC
enhancer	label	max_iPSC	max_TD30	TFs	confident_set1	confident_set1.DEG	confident_set1.DEG.logFC	confident_set1.DEG.pval	confident_set2	confident_set2.DEG	confident_set2.DEG.logFC	confident_set2.DEG.pval	proximity	proximity.DEG	proximity.DEG.logFC	proximity.DEG.pval
chr3:36932907-36933177	MPRA-tested enhancer	32.5357	1.89112	ZNF320$ZNF530$ZNF444$ZNF467$ZNF468$EWSR1-FLI1$TP53$ZNF263$SP1$ZNF132$TP73$TP53$SRF$PRDM9$TP63									ENSG00000168016	ENSG00000168016	-0.909622	0.00100565
chr17:28761055-28761325	MPRA-tested enhancer	26.6192	2.18102	ZNF444$ZNF263									ENSG00000076604	ENSG00000076604	-1.02869	8.95803e-25
chr11:75554515-75554785	MPRA-tested enhancer	25.2651	8.35724	ZNF530$ZNF444$MAZ$ZNF467$ZNF468$ZFP64$ZNF549$SP5$ZNF148$PATZ1$PRDM9									ENSG00000149257	ENSG00000149257	-3.14423	1.50402e-34
chr5:180083115-180083385	MPRA-tested enhancer	22.0397	8.00831	ZNF320$ZNF37A$ZNF467$ZNF468$ZNF263$ZNF736$ZNF132									ENSG00000113269	ENSG00000113269	0.975009	5.1484e-20
chr6:35363275-35363545	MPRA-tested enhancer	21.7417	4.96521	ZNF530$ZNF263$PRDM9					ENSG00000198755$ENSG00000112039	ENSG00000198755	-2.031	6.34e-66
chr4:75705415-75705685	MPRA-tested enhancer	21.2228	1.02653	ZNF444$ZNF281$ZNF467$ZNF468$EWSR1-FLI1$ZNF263$ZNF132									ENSG00000138768$ENSG00000138757	ENSG00000138768$ENSG00000138757	-2.04005911662439$-1.49500637254232	2.77811544380414e-45$3.1606024341266497e-43
chr13:23449435-23449705	MPRA-tested enhancer	20.8378	2.56773	ZNF444$ZNF281$ZNF467$ZNF263$SP1$ZNF132$ZNF148$PRDM9									ENSG00000232977
chr1:27429895-27430165	MPRA-tested enhancer	19.9359	2.39771	ZNF530$EWSR1-FLI1$ZNF132					ENSG00000126705$ENSG00000158195	ENSG00000158195	-0.846945	3.85e-12
chr17:7132835-7133105	MPRA-tested enhancer	18.939	2.26379										ENSG00000161944	ENSG00000161944	-4.41245	4.75628e-12
chr1:8951355-8951625	MPRA-tested enhancer	17.0015	1.15604	MAZ$ZNF467$EWSR1-FLI1$ZNF263$SP1$ZNF263$ZNF132$PRDM9									ENSG00000131686
chr18:48680915-48681185	MPRA-tested enhancer	16.5443	1.68854	ZNF543$ZNF530$KLF5$SP4$ZNF444$KLF15$MAZ$ZNF281$SP2$ZNF467$ZNF468$ZNF860$ZNF263$SP1$ZNF264$SP1$SP1$ZNF132$ZNF148$PATZ1$PRDM9$EGR1	ENSG00000141627				ENSG00000141627$ENSG00000101665
chr9:129584115-129584385	MPRA-tested enhancer	16.0343	10.7052	ZNF263$THAP11	ENSG00000268615$ENSG00000179082$ENSG00000188483$ENSG00000268707	ENSG00000179082$ENSG00000268707	2.80236862313724$2.67920499381398	2.82659132193127e-10$3.80622738272349e-24	ENSG00000261334$ENSG00000188483$ENSG00000268707	ENSG00000261334$ENSG00000268707	3.07353381945257$2.67920499381398	1.26229232149514e-10$3.80622738272349e-24
chr9:137320735-137321005	MPRA-tested enhancer	15.1432	1.36696	ZNF320$ZNF132$FOXO1::FLI1									ENSG00000198435
chr19:8441822-8442092	MPRA-tested enhancer	14.8189	1.21769	ZNF530$ZNF263$ZNF454$ZNF132$ZNF623$PRDM9									ENSG00000099783	ENSG00000099783	-1.64013	1.01512e-42
chr2:96108795-96109065	MPRA-tested enhancer	14.6596	2.9578	ZNF530$ZNF444$MAZ$ZNF281$ZNF467$ZNF468$EWSR1-FLI1$ZNF263$SP1$SP1$ZNF132$ZNF148$PATZ1$PRDM9									ENSG00000274286	ENSG00000274286	-5.3172	1.6782e-58
chr1:29249235-29249505	MPRA-tested enhancer	14.3717	1.63663	ZNF530$MAZ$ZNF467$ZNF468$ZNF263$SP1$RFX2$ZNF132$SP5$ZNF148$RFX5									ENSG00000060656$ENSG00000116353
chr3:8499175-8499445	MPRA-tested enhancer	14.0241	16.692	ZNF530$ZNF444$FOXD3$EWSR1-FLI1$ZNF263$ZNF528$ZNF132$PRDM9									ENSG00000071282	ENSG00000071282	-2.03302	1.41091e-14
chr9:113622955-113623225	MPRA-tested enhancer	14.0091	1.7986	ZNF320$PRDM9									ENSG00000233817
chr20:1427695-1427965	MPRA-tested enhancer	13.0405	1.9554	ZNF263$PRDM9	ENSG00000125835	ENSG00000125835	-2.45073	2.86e-75
chr15:39213575-39213845	MPRA-tested enhancer	12.929	2.848	ZNF467$MAF::NFE2									ENSG00000259450
chr1:153545061-153545331	POSCTRL	12.0628	2.61059	ZNF530$KLF5$SP4$ZNF444$MAZ$ZSCAN22$ZNF281$SP2$ZNF467$ZNF468$ZNF263$SP1$ZNF264$SP1$SP1$ZNF132$SP5$ZNF148$PATZ1$PRDM9									ENSG00000188015$ENSG00000196154$ENSG00000196420$ENSG00000197956	ENSG00000196154$ENSG00000197956	-6.25480229715077$-3.45081994055465	1.74358244164465e-97$8.5561167706437e-24
chr2:127637776-127638046	MPRA-tested enhancer	11.6162	2.85294	ZNF543$ZNF530$ASCL1$KLF5$SP4$ZNF444$MYOG$MAZ$ZNF281$SP2$ZNF467$KLF4$ZNF468$EWSR1-FLI1$ZNF263$SP1$ZNF264$SP1$THAP1$ZNF736$SP1$TFAP2C$ZNF263$ZNF580$ZNF483$ZNF132$SP5$ZNF148$PATZ1$ZNF519$EBF1$PRDM9$EGR1$ZNF460									ENSG00000144230	ENSG00000144230	1.85371	0.00543754
chr17:44543155-44543425	MPRA-tested enhancer	11.464	6.97311	ZNF530$KLF5$SP4$ZNF444$ZNF436$KLF15$ZNF281$SP2$ZNF467$ZNF468$EWSR1-FLI1$SP1$ZNF264$SP1$SP1$ASCL1$ZNF132$ZNF148$PATZ1									ENSG00000180340	ENSG00000180340	-1.24518	8.34227e-11
chr12:52945682-52945952	MPRA-tested enhancer	10.3863	1.83745	ZNF543$KLF5$ZNF444$ZNF778$ZNF37A$MAZ$ZNF281$SP2$ZNF467$KLF4$ZNF468$EWSR1-FLI1$ZNF263$ZNF580$ZNF132$ZNF148$PATZ1$PRDM9$EGR1									ENSG00000111057$ENSG00000170421	ENSG00000111057$ENSG00000170421	-6.29297646769379$-5.50425938343187	7.69459341549412e-32$1.65428868400631e-20
chr12:31386475-31386745	MPRA-tested enhancer	10.3596	0.919343	ZNF444$ZNF281$ZNF467$ZNF263$SP1$ZNF132									ENSG00000256232	ENSG00000256232	-3.80693	4.57191e-59
chr10:44370943-44371213	MPRA-tested enhancer	10.1145	2.29559	ZNF454									ENSG00000269515$ENSG00000107562	ENSG00000107562	-4.12644	6.72262e-41
chr11:69483715-69483985	MPRA-tested enhancer	9.94988	1.35824	EWSR1-FLI1$ZNF273									ENSG00000255774$ENSG00000261347
chr14:94144746-94145016	MPRA-tested enhancer	9.43503	1.0576	KLF5$ZNF444$MAZ$ZNF281$ZNF467$KLF4$ZNF468$EWSR1-FLI1$ZNF263$SP1$SP1$ZNF132$PATZ1$PRDM9$EGR1									ENSG00000119698$ENSG00000119632	ENSG00000119698	-0.961345	2.19028e-09
chr19:42199875-42200145	MPRA-tested enhancer	8.94935	3.68581	ZNF444$ZNF281$SP2$ZNF467$ZNF468$EWSR1-FLI1$ZNF263$SP1$ZNF263$ZNF132$PRDM9$EGR1$ZNF460									ENSG00000167625$ENSG00000028277	ENSG00000028277	2.58589	5.15356e-23
chr9:93126855-93127125	MPRA-tested enhancer	8.88438	2.15733	ZNF543$ZNF530$SP4$ZNF444$MAZ$ZNF281$SP2$ZNF467$ZNF468$EWSR1-FLI1$ZNF263$SP1$ZNF223$ZNF264$SP1$SP1$ZNF263$ZNF273$ZNF132$SP5$ZNF148$PATZ1$PRDM9									ENSG00000203364$ENSG00000131669	ENSG00000131669	-1.50149	4.83476e-29
chr19:18374395-18374665	MPRA-tested enhancer	8.7889	1.82175	ZNF530$KLF5$SP4$ZNF444$KLF15$ZNF281$SP2$ZNF467$KLF4$ZNF468$ZNF263$SP1$ZNF264$SP1$SP1$TFAP2C$ZNF132$ZNF148$PATZ1$PRDM9$EGR1									ENSG00000130513	ENSG00000130513	-1.39684	9.37609e-05
chr19:558855-559125	MPRA-tested enhancer	8.70335	1.46237	ZNF320$ZNF530$KLF5$SP4$ZNF444$ZNF436$KLF15$ZNF462$MAZ$ZSCAN22$ZNF281$SP2$ZNF467$KLF4$ZNF468$ZNF263$SP1$ZNF264$SP1$SP1$ASCL1$ZNF132$SP5$ZNF148$PATZ1$PRDM9$EGR1									ENSG00000172270$ENSG00000197540	ENSG00000172270$ENSG00000197540	-1.51154773694036$1.56857478314858	5.46348057595811e-25$3.11218220539756e-07
chr1:85607315-85607585	MPRA-tested enhancer	8.66555	1.21873	ZNF444$ZNF281$EWSR1-FLI1$ZNF263$ZNF736									ENSG00000230285
chr11:73866295-73866565	MPRA-tested enhancer	8.59527	0										ENSG00000175575$ENSG00000181924	ENSG00000181924	-1.93888	1.02566e-71
chr10:2201664-2201934	MPRA-tested enhancer	8.39064	0.968171	KLF5$ZNF444$ZNF281$SP2$ZNF467$KLF4$ZNF468$ZNF263$SP1$SP1$ZNF148$PATZ1$PRDM9$EGR1									ENSG00000231326
chr1:27307216-27307486	POSCTRL	8.13321	1.22037	ZNF543$ZNF530$KLF5$ZNF444$ZNF778$MAZ$ZNF281$SP2$ZNF467$ZNF468$EWSR1-FLI1$ZNF263$SP1$SP1$ZNF263$ZNF132$SP5$ZNF148$PATZ1$PRDM9$ZNF460									ENSG00000186501
chr3:57060455-57060725	MPRA-tested enhancer	8.0627	1.57048	ZNF320$KLF5$ZNF444$ZNF436$MAZ$ZNF281$ZNF467$KLF4$ZNF468$ZNF263$SP1$SP1$THAP1$ZNF273$ZNF132$SP5$ZNF148$PATZ1$PRDM9$EGR1									ENSG00000186451$ENSG00000163947	ENSG00000186451$ENSG00000163947	-4.37390944198358$1.08607108048767	2.63078211288519e-23$2.0990972020055e-07
chr8:48542515-48542785	POSCTRL	7.97382	3.35826	MAZ$ZNF468									ENSG00000253688
chr7:2471475-2471745	MPRA-tested enhancer	7.87542	1.39558	ZNF320$ZNF530$MAZ$SP2$ZNF467$ZNF468$EWSR1-FLI1$ZNF263$ZNF223$ZNF264$ZNF273$ZNF132$SP5$ZNF148$PATZ1$PRDM9$TP63									ENSG00000275572
chr11:78051155-78051425	MPRA-tested enhancer	7.85779	5.18895	ZNF530$KLF5$SP4$ZNF444$MAZ$ZNF281$SP2$ZNF467$KLF4$ZNF468$ZNF263$SP1$ZNF264$SP1$SP1$TFAP2C$ZNF580$ZNF132$SP5$ZNF148$PATZ1$PRDM9									ENSG00000151365$ENSG00000151364	ENSG00000151364	-4.42782	2.15618e-115
chrX:100417755-100418025	MPRA-tested enhancer	7.8175	1.67001	ZNF320$ZNF444$ZNF281$ZNF467$ZNF263$ZNF77$ZNF263$ZNF132$PRDM9	ENSG00000147202	ENSG00000147202	-1.96103	1.41e-18					ENSG00000165194	ENSG00000165194	2.55365	1.70825e-37
chr11:86740595-86740865	MPRA-tested enhancer	7.71363	2.32952	EWSR1-FLI1$ZNF263$ZNF132									ENSG00000255250
chr15:64808815-64809085	MPRA-tested enhancer	7.44338	0.975382	ZNF320$KLF5$SP4$ZNF444$ZNF281$ZNF467$ZNF468$EWSR1-FLI1$ZNF263$SP1$ZNF264$SP1$SP1$ZNF132$ZNF148$PATZ1$PRDM9$ZNF460									ENSG00000140451	ENSG00000140451	-3.01448	6.87575e-35
chr17:69607215-69607485	MPRA-tested enhancer	7.41371	8.08812	TP73$PRDM9$TP63	ENSG00000267109
chr18:74281275-74281545	MPRA-tested enhancer	7.37078	2.94297	ZNF444$ZNF281$SP2$ZNF467$ZNF468$EWSR1-FLI1$ZNF263$ZNF736$TFAP2C$ZNF263$ZNF132$SP5$PRDM9									ENSG00000166347	ENSG00000166347	-1.82805	1.84551e-46
chr19:782555-782825	MPRA-tested enhancer	7.29665	3.06508	ZNF444$SP2$ZNF467$ZNF468$EWSR1-FLI1$ZNF263$ZNF132$SP5$PRDM9									ENSG00000011304$ENSG00000267530$ENSG00000272473	ENSG00000011304$ENSG00000267530	-2.38853702095091$-3.98154655259324	9.73699759753111e-80$1.81125027401722e-17
chr21:32604455-32604725	MPRA-tested enhancer	6.84761	3.94494	ZNF281$ZNF468$EWSR1-FLI1$ZNF263$ZNF223$PRDM9									ENSG00000159079$ENSG00000265590$ENSG00000242220	ENSG00000242220	2.35924	1.39726e-47
chr9:69307855-69308125	MPRA-tested enhancer	6.79285	3.9011										ENSG00000135063$ENSG00000278910	ENSG00000135063$ENSG00000278910	-2.03678725175795$-4.20662719879505	1.5321436874120298e-11$4.14976710669447e-10
chr5:134503435-134503705	MPRA-tested enhancer	6.79259	1.24119	ZNF543$MAZ$ZNF281$ZNF467$ZNF263$SP1$SP1$TFAP2C$ZNF263$ZNF454$ZNF148$PATZ1									ENSG00000043143$ENSG00000251169	ENSG00000043143	-3.15916	6.45503e-30
chr19:49347855-49348125	MPRA-tested enhancer	6.75632	2.46196	CTCF$ZNF530$ZNF281$CTCF$EWSR1-FLI1$ZNF263$THAP11									ENSG00000104901$ENSG00000074219$ENSG00000104894$ENSG00000197813	ENSG00000074219$ENSG00000104894$ENSG00000197813	-1.75078620989653$1.7640403359434$1.83988316098878	1.37801256858228e-37$3.81646566151818e-08$9.039818979052651e-17
chr1:153598855-153599125	MPRA-tested enhancer	6.69927	2.13796	RFX5$ZNF263$ZNF454$ZNF132									ENSG00000189334$ENSG00000188643	ENSG00000189334$ENSG00000188643	-6.31598094550302$-3.58114557794272	6.47075325575151e-30$1.24092227831921e-19
chr11:9765615-9765885	MPRA-tested enhancer	6.55431	1.4202	ZNF530$ZNF467$ZNF468$ZNF263$ZNF454$ZNF273$ASCL1$ZNF132$SP5$PRDM9					ENSG00000133805$ENSG00000148926	ENSG00000133805$ENSG00000148926	-2.70304620569762$-6.93911174688569	3.90501514498787e-10$8.70774940298736e-59	ENSG00000245522	ENSG00000245522	-1.00053	5.40538e-05
chr3:71050435-71050705	MPRA-tested enhancer	6.51557	1.22593	ZNF263	ENSG00000270562$ENSG00000114861	ENSG00000270562	1.39886	4.4e-08	ENSG00000270562$ENSG00000114861	ENSG00000270562	1.39886	4.4e-08
chr5:173292335-173292605	POSCTRL	6.28703	1.43211	TP63	ENSG00000254164				ENSG00000254164$ENSG00000253768$ENSG00000113732	ENSG00000113732	-1.34154	2.23e-34
chr17:42023650-42023920	MPRA-tested enhancer	6.25832	1.36339	ZNF444$ZNF281$ZNF467$ZNF468$ZNF273$ZNF132	ENSG00000260325$ENSG00000108773				ENSG00000260325$ENSG00000108773				ENSG00000168256$ENSG00000168259
chr1:228149535-228149805	MPRA-tested enhancer	6.22968	1.29412	ZNF543$ZNF530$KLF5$SP4$ZNF444$KLF15$MAZ$ZNF281$SP2$ZNF467$KLF4$ZNF468$EWSR1-FLI1$ZNF263$SP1$ZNF223$ZNF264$SP1$THAP1$ZNF736$SP1$TFAP2C$ZNF780A$ZNF273$ZNF580$ZNF132$SP5$ZNF148$PATZ1$PRDM9$ZNF460	ENSG00000196890$ENSG00000181218	ENSG00000196890	0.964693	0.00524254					ENSG00000181873$ENSG00000203684$ENSG00000198835$ENSG00000143774	ENSG00000203684$ENSG00000198835	3.41407987257593$1.19992466415446	1.61559294965245e-67$2.07056079423034e-10
chr4:27123515-27123785	MPRA-tested enhancer	6.19635	1.49753	PRDM9									ENSG00000251080
chr16:11665235-11665505	MPRA-tested enhancer	6.12678	1.08936	ZNF543$KLF5$SP4$ZNF444$ZNF37A$MAZ$ZNF281$SP2$ZNF467$ZNF468$ZNF263$SP1$ZNF264$SP1$SP1$ZNF273$ZNF132$SP5$ZNF148$PATZ1$PRDM9									ENSG00000184602
chr2:20584555-20584825	MPRA-tested enhancer	6.03992	2.02981	ZNF132									ENSG00000269976	ENSG00000269976	3.12	2.09875e-26
chr14:71919033-71919303	MPRA-tested enhancer	6.03909	2.97724	ZNF444$ZNF467$ZNF132$PRDM9									ENSG00000182732	ENSG00000182732	2.66173	8.28384e-16
chr12:121857435-121857705	MPRA-tested enhancer	6.02344	1.54646	ZNF320$ZNF530$ZNF444$SP2$EWSR1-FLI1$ZNF263$TFAP2C$ZNF529$PRDM9									ENSG00000278084$ENSG00000158104	ENSG00000158104	-3.95971	3.00676e-24
chr7:3194775-3195045	MPRA-tested enhancer	5.94251	7.88162	ZNF444$RREB1$MAZ$ZNF281$ZNF467$ZNF468$ZNF263$SP1$SP5$ZNF148$PRDM9									ENSG00000231892
chr13:112906215-112906485	MPRA-tested enhancer	5.81091	1.91254										ENSG00000126217	ENSG00000126217	1.47447	2.028e-23
chr17:77541035-77541305	MPRA-tested enhancer	5.72383	1.5926	ZNF462$PRDM9									ENSG00000267506$ENSG00000267665	ENSG00000267665	-1.35915	0.00824634
chr11:72417975-72418245	MPRA-tested enhancer	5.71694	2.19987	ZNF273$ASCL1$ZNF132									ENSG00000162129
chr17:3530255-3530525	MPRA-tested enhancer	5.65769	1.22552	ZNF320$TFAP2C$ZNF454									ENSG00000141255	ENSG00000141255	1.51634	7.71612e-10
chr19:49861075-49861345	MPRA-tested enhancer	5.61444	1.46307	KLF5$SP4$ZNF444$ZNF37A$ZNF436$MAZ$ZNF281$SP2$ZNF467$ZNF468$ZNF263$SP1$ZNF264$SP1$SP1$ZNF273$ZNF132$SP5$ZNF148$PATZ1$EGR1									ENSG00000104946$ENSG00000204673$ENSG00000039650$ENSG00000104960	ENSG00000204673	-0.975127	7.276e-21
chr7:76220755-76221025	MPRA-tested enhancer	5.61142	2.43199	ZNF320$SP4$ZNF444$MAZ$ZNF281$SP2$ZNF467$ZNF468$ZNF263$SP1$ZNF223$ZNF264$SP1$SP1$ZNF273$ASCL1$ZNF132$ZNF793$SP5$ZNF148$PATZ1$PRDM9$EGR1									ENSG00000177679	ENSG00000177679	1.10327	8.33286e-09
chr2:42030301-42030571	POSCTRL	5.56199	1.08471	PLAG1$ZNF263$ZNF273$PRDM9									ENSG00000162878	ENSG00000162878	-3.99907	3.47221e-67
chr3:126261015-126261285	MPRA-tested enhancer	5.54425	1.43905	CTCF$ZNF320$ZNF467$ZNF468$ZNF264$ZNF132$PRDM9									ENSG00000250934	ENSG00000250934	1.79745	3.68708e-09
chr14:102585495-102585765	MPRA-tested enhancer	5.50405	2.06193	ZNF530$KLF5$SP2$ZNF467$ZNF468$SP1$ZNF132$PRDM9					ENSG00000166126				ENSG00000089902
chr19:5240035-5240305	MPRA-tested enhancer	5.11802	1.43455	ZNF320$ZNF543$ZNF436$ZNF281$ZNF467$ZNF468$EWSR1-FLI1$ZNF263$THAP1$ZNF263$ZNF132$SP5$PRDM9	ENSG00000223573				ENSG00000223573
chr2:172726435-172726705	MPRA-tested enhancer	5.10969	1.13463	PRDM9									ENSG00000091428	ENSG00000091428	2.5948	3.01709e-35
chr16:9047815-9048085	MPRA-tested enhancer	5.03973	2.12002	ZNF530$ZNF263									ENSG00000261392
chr9:127844895-127845165	MPRA-tested enhancer	5.01287	1.03552	ZNF530$ZNF444$ZNF281$ZNF467$ZNF468$EHF$EWSR1-FLI1$ETV1$ZNF263$SP1$GABPA$ELF1$ZNF132$ZNF148$PRDM9$FOXO1::FLI1	ENSG00000160408				ENSG00000136807$ENSG00000095370	ENSG00000095370	1.31738	1.48e-14	ENSG00000106991	ENSG00000106991	-4.15828	6.637e-24
chr22:20456315-20456585	MPRA-tested enhancer	5.00651	6.12946	CTCF$KLF5$ZNF444$MAZ$ZNF467$ZNF468$SP1$SP1$ASCL1$SP5$ZNF148$ZNF519$PRDM9									ENSG00000277971$ENSG00000244486	ENSG00000277971	1.49414	2.65679e-32
chr12:48768235-48768505	MPRA-tested enhancer	4.99503	0.695168	ZNF530$SP4$MAZ$ZNF467$ZNF468$SP1$ZNF264$SP1$SP1$ZNF132$SP5$ZNF148$PATZ1$PRDM9									ENSG00000257660	ENSG00000257660	1.83142	1.71152e-17
chr19:39428455-39428725	MPRA-tested enhancer	4.95301	2.1486	ZNF320$ZNF530$SP4$ZNF444$MAZ$ZNF281$SP2$ZNF467$ZNF468$EWSR1-FLI1$ZNF263$SP1$SP1$ZNF736$SP1$TFAP2C$ZNF273$ASCL1$ZNF132$ZNF148$PATZ1$PRDM9$EGR1									ENSG00000196235$ENSG00000105193$ENSG00000090924	ENSG00000105193	-1.2069	1.67597e-16
chr20:48846535-48846805	MPRA-tested enhancer	4.94492	3.27157	ZNF223$ZNF264$THAP1$ZNF273									ENSG00000278231$ENSG00000124126	ENSG00000278231	3.14394	1.95325e-28
chr11:61336275-61336545	MPRA-tested enhancer	4.91397	3.24905	ZNF320$CTCF$ZNF530$CTCF$ZNF273									ENSG00000149476$ENSG00000167986	ENSG00000149476$ENSG00000167986	-1.0638728466472$-0.955039340535628	5.7763320129438e-24$1.19371508683586e-38
chr11:9566075-9566345	MPRA-tested enhancer	4.91058	1.50705	ZNF467$ZNF468$EWSR1-FLI1$ZNF263$PRDM9									ENSG00000166483	ENSG00000166483	-2.18962	5.88948e-63
chr16:566795-567065	MPRA-tested enhancer	4.87391	1.28925	ZNF444$ZNF284$ZSCAN22$ZNF281$SP2$ZNF467$ZNF468$ZNF263$ZNF264$ZNF273$ASCL1$ZNF132$SP5$PRDM9$EGR1									ENSG00000257108$ENSG00000007541$ENSG00000161992	ENSG00000161992	-3.06078	5.11325e-18
chr6:44202798-44203068	MPRA-tested enhancer	4.84568	1.19396	ZNF543$ZNF530$KLF5$SP4$ZNF444$ZNF37A$MAZ$ZSCAN22$ZNF281$SP2$ZNF467$ZNF468$ZNF263$SP1$ZNF264$SP1$SP1$ZNF132$SP5$ZNF148$PATZ1$PRDM9$EGR1									ENSG00000112759$ENSG00000262179	ENSG00000112759$ENSG00000262179	-4.07907002924852$-5.945233123017	2.86216557290107e-89$7.57146554361333e-44
chr12:6323315-6323585	MPRA-tested enhancer	4.80466	1.61543	EBF1$CTCFL									ENSG00000067182$ENSG00000008323	ENSG00000067182$ENSG00000008323	-1.57066854530863$-6.22474466743842	1.67689850688935e-14$1.3803894089460099e-33
chr5:177607835-177608105	MPRA-tested enhancer	4.78877	0.935309	ZNF530$ZNF444$EWSR1-FLI1$ZFP64$ZNF263$ZNF132$PRDM9									ENSG00000027847$ENSG00000184840	ENSG00000184840	-1.47983	2.40932e-30
chr15:40115775-40116045	MPRA-tested enhancer	4.78004	1.47006	ZNF444$ZNF37A$ZNF281$ZNF467$ZNF468$SP1$PRDM9									ENSG00000104081	ENSG00000104081	0.818849	0.00310334
chr1:225945755-225946025	MPRA-tested enhancer	4.72513	1.00362	ZNF467$ZNF132$SP5$PRDM9									ENSG00000143768	ENSG00000143768	-2.97067	5.90114e-05
chr11:2306155-2306425	MPRA-tested enhancer	4.63397	3.69948	ZNF530$KLF5$ZNF444$ZNF281$SP2$ZNF467$KLF4$ZNF468$EWSR1-FLI1$ZNF263$SP1$ZNF223$ZNF132$ZNF148$PATZ1$PRDM9									ENSG00000064201$ENSG00000110665
chr17:82106375-82106645	MPRA-tested enhancer	4.63371	2.03084	ZNF467$KLF4$ETV1$ZNF263$TFAP2C$GABPA$ELF1$ZNF132$ZNF793$PRDM9$ZNF460									ENSG00000169710	ENSG00000169710	-0.957336	6.58761e-09
chr3:48474675-48474945	MPRA-tested enhancer	4.62293	1.59791	ZNF530$ZNF444$MAZ$ZNF281$ZNF467$ZNF468$ZNF263$SP1$ZNF132$ZNF623$PRDM9									ENSG00000213689
chr11:67403676-67403946	MPRA-tested enhancer	4.58368	1.52864	ZNF320$ZNF543$KLF5$ZNF444$MAZ$ZSCAN22$ZNF281$ZNF467$KLF4$SPIB$ZNF468$ZNF263$ZNF223$ZNF781$SPI1$ZNF263$ZNF273$ZNF132$ZKSCAN5$SP5$ZNF148$PRDM9					ENSG00000172663$ENSG00000175514$ENSG00000275484$ENSG00000175505$ENSG00000256514	ENSG00000275484$ENSG00000175505$ENSG00000256514	2.8679229455057$-2.04771499563582$-1.49331289651429	6.251262287934609e-36$2.17532143894512e-24$2.47797697420147e-29	ENSG00000172508$ENSG00000175463$ENSG00000172531	ENSG00000172508$ENSG00000175463$ENSG00000172531	-2.00245157963115$-3.48284502345525$-1.83043877498382	3.98282709484274e-20$2.5409782219843102e-24$4.2564879529235695e-82
chr13:50529435-50529705	MPRA-tested enhancer	4.58308	1.82085	MAZ$ZNF467$ZFP64$TP53$TP53$ZNF148									ENSG00000229323
chr2:20579335-20579605	MPRA-tested enhancer	4.55621	2.01364										ENSG00000269976	ENSG00000269976	3.12	2.09875e-26
chr2:96251735-96252005	MPRA-tested enhancer	4.50881	2.87471	ZNF263$PRDM9	ENSG00000213337$ENSG00000163126	ENSG00000213337$ENSG00000163126	1.13329796025387$1.74445855196253	2.82321873640718e-30$1.19820896600314e-58					ENSG00000144021$ENSG00000135956
chr5:53490694-53490964	MPRA-tested enhancer	4.49886	2.1563	EWSR1-FLI1$TP53$ZNF263$TP53$TP63									ENSG00000134363	ENSG00000134363	-3.05924	8.76217e-23
chr16:28298530-28298800	MPRA-tested enhancer	4.46259	1.05967	ZNF530$ZNF454									ENSG00000188322$ENSG00000246465	ENSG00000188322	1.12985	7.12159e-09
chr1:69055185-69055455	MPRA-tested enhancer	4.45526	2.13875	TP53$TP53$TP63									ENSG00000223883	ENSG00000223883	3.73564	4.12947e-24
NEGCTRL_10	NEGCTRL	4.44722	0.687853	ZNF580
chr2:42030335-42030605	MPRA-tested enhancer	4.42415	1.80475	PLAG1$ZNF662$EWSR1-FLI1$ZNF263$ZNF132$PRDM9									ENSG00000162878	ENSG00000162878	-3.99907	3.47221e-67
chr10:3045855-3046125	MPRA-tested enhancer	4.41501	2.89733	ZNF320$ZNF543$KLF5$SP4$ZNF444$KLF15$ZNF281$SP2$ZNF467$ZNF468$ZNF263$SP1$ZNF264$SP1$THAP1$SP1$ZNF132$SP5$ZNF148$PATZ1$PRDM9$EGR1$ZNF460									ENSG00000067057	ENSG00000067057	-1.54492	2.85125e-16
chr19:17264743-17265013	MPRA-tested enhancer	4.39263	2.60724	MITF$KLF5$SP4$ZNF444$MAZ$SP2$ZNF467$ZNF468$ZNF263$SP1$ZNF264$SP1$SP1$SP5$ZNF148$PATZ1									ENSG00000160117$ENSG00000269307$ENSG00000105393$ENSG00000130307$ENSG00000269095$ENSG00000160113	ENSG00000160117$ENSG00000269307$ENSG00000105393$ENSG00000130307$ENSG00000269095$ENSG00000160113	-1.16206348475167$-1.05460361757302$-1.02930412561495$-4.29859975831481$-2.49756403738227$-2.87391330205928	1.58017864304129e-14$3.26388951904564e-38$5.37628309569063e-42$5.24908375698964e-46$4.20043923122726e-32$7.25212144282633e-90
chr19:48799076-48799346	POSCTRL	4.37578	1.0036	ZNF444$ZNF467$EWSR1-FLI1$THAP1$ZNF736$RFX2$ZNF132$ZNF148$PRDM9					ENSG00000087086$ENSG00000267898	ENSG00000087086	-1.82654	1.01e-25	ENSG00000105552	ENSG00000105552	-0.933993	1.49885e-07
chr7:2237336-2237606	MPRA-tested enhancer	4.29865	0.801307	ZNF263					ENSG00000231476				ENSG00000106268$ENSG00000122687$ENSG00000002822	ENSG00000106268$ENSG00000122687	-2.46730013327414$-1.65091219711676	5.84814511905054e-48$4.889399083932229e-83
chr7:2104315-2104585	MPRA-tested enhancer	4.29822	2.47323	ZNF320$ZNF543$KLF5$SP4$KLF15$MAZ$SP2$ZNF467$ZNF468$SP1$ZNF264$SP1$SP1$ZNF273$ZNF148$PATZ1$PRDM9	ENSG00000225968	ENSG00000225968	1.01832	4.4e-07
chr21:32754227-32754497	MPRA-tested enhancer	4.28359	0.892496		ENSG00000268265$ENSG00000159140$ENSG00000159131	ENSG00000159131	-1.69989	3.37e-58					ENSG00000159086
chr15:73697155-73697425	MPRA-tested enhancer	4.25627	1.09953	ZNF530$MAFK$ZNF444$ZNF37A$ZNF281$SP2$ZNF467$MAF$ZNF468$EWSR1-FLI1$ZNF263$MAFA$BACH1$ASCL1$ZNF132$BACH2$ZNF148$PRDM9									ENSG00000103855	ENSG00000103855	-1.12494	1.12434e-29
chr17:76029555-76029825	MPRA-tested enhancer	4.20831	1.38007	ZNF263$ZNF132									ENSG00000167880	ENSG00000167880	-2.61364	8.57473e-08
chr10:103231315-103231585	MPRA-tested enhancer	4.1542	3.08501										ENSG00000235376
chr12:124755295-124755565	POSCTRL	4.14273	1.45015	ZNF530$ZNF444$MAZ$ZNF281$ZNF467$ZNF468$EWSR1-FLI1$ZNF263$ZNF264$ZNF132$SP5$ZNF148$PRDM9					ENSG00000214650$ENSG00000196498
chr14:84162326-84162596	MPRA-tested enhancer	4.13897	2.32266	ZNF263	ENSG00000185070$ENSG00000258945$ENSG00000205562	ENSG00000185070$ENSG00000205562	0.994163394164558$2.924591513219	8.74832833973082e-05$1.7934659530793697e-18
chr11:10606135-10606405	MPRA-tested enhancer	4.08722	1.91196	ZNF444$ZNF454$ZNF132									ENSG00000133800	ENSG00000133800	2.05383	1.58879e-09
chr12:124551675-124551945	POSCTRL	4.05507	1.31387	ZNF444$ZNF281$ZNF467$ZNF263$ZNF736$TFAP2C$ZNF454$ZNF273$ZNF132$PRDM9									ENSG00000196498
chr7:101100155-101100425	MPRA-tested enhancer	4.04379	1.18241	ZNF543$ZNF444$ZNF281$ZNF467$ZNF468$ASCL1$ZNF132$SP5$ZNF148$EGR1									ENSG00000169871	ENSG00000169871	-0.842905	0.000174847
chr11:118887835-118888105	MPRA-tested enhancer	4.02207	1.62907	ZNF530$MAZ$ZNF281$SP2$ZNF467$ZNF468$SP1$THAP1$ZNF736$TFAP2C$ZNF132$PATZ1$EGR1									ENSG00000160683
chr19:417755-418025	MPRA-tested enhancer	3.96132	4.9337	RFX1$ZNF543$ZNF530$RFX3$KLF5$SP4$ZNF444$ZNF436$MAZ$ZSCAN22$ZNF281$SP2$ZNF467$ZNF468$EWSR1-FLI1$ZNF263$SP1$ZNF223$ESR2$ZNF264$SP1$SP1$RFX2$ZNF263$ZNF273$ZNF132$SP5$RFX3$ZNF148$PATZ1$PRDM9$EGR1									ENSG00000183186
chr2:20212455-20212725	MPRA-tested enhancer	3.94241	1.43382	MAZ$ZNF281$SP2$ZNF467$ZNF468$SP1$SP1$THAP1$ZNF148$PATZ1$TP63$ZNF460									ENSG00000115884	ENSG00000115884	-2.26141	1.77457e-57
chr20:34010515-34010785	MPRA-tested enhancer	3.94181	1.27671										ENSG00000228386$ENSG00000125970$ENSG00000275784$ENSG00000228265
chr6:75271938-75272208	MPRA-tested enhancer	3.93611	0.364952	EWSR1-FLI1$ZNF263									ENSG00000225793$ENSG00000112697$ENSG00000112695	ENSG00000225793	2.17565	1.49946e-24
chr2:16625272-16625542	MPRA-tested enhancer	3.93007	1.10424	KLF5$ZNF444$ZNF281$SP2$ZNF467$KLF4$ZNF468$EHF$EWSR1-FLI1$ETV1$ZNF263$SP1$SP1$SPI1$ZNF263$ELF1$ZNF132$SP5$ZNF148$PATZ1$PRDM9$EGR1	ENSG00000134323	ENSG00000134323	-2.50285	1.73e-37
chr12:80211802-80212072	MPRA-tested enhancer	3.87478	4.61577	ZNF263$PRDM9									ENSG00000165899
chr1:6338755-6339025	MPRA-tested enhancer	3.87126	1.84109	RFX1$ZNF320$ZNF543$ZNF530$RFX3$ZNF444$MAZ$ZNF281$SP2$ZNF467$ZNF468$RFX4$EWSR1-FLI1$ZNF263$SP1$RFX2$RFX2$ZNF132$RFX3$ZNF148$PATZ1$RFX5$PRDM9$EGR1					ENSG00000158292$ENSG00000173673	ENSG00000173673	-5.39117	4.51e-16
chr5:139473175-139473445	MPRA-tested enhancer	3.85782	1.67052	ZNF736	ENSG00000170464	ENSG00000170464	1.04113	7.11e-38					ENSG00000269071$ENSG00000184584$ENSG00000283288$ENSG00000249751	ENSG00000184584$ENSG00000249751	2.41048477909396$-6.84995930562672	6.8716430024099e-05$2.47076610506715e-29
chr3:193852375-193852645	MPRA-tested enhancer	3.8174	1.90533	ZNF530$ZNF462$ASCL1									ENSG00000229155
chr19:18364975-18365245	MPRA-tested enhancer	3.79223	2.15512	TP53$TP73$TP53$TP63									ENSG00000130513	ENSG00000130513	-1.39684	9.37609e-05
chr5:82235-82505	MPRA-tested enhancer	3.78814	2.28374	ZNF320$ZNF736$TEAD1									ENSG00000153404	ENSG00000153404	-2.1559	4.32587e-20
chr5:74556075-74556345	MPRA-tested enhancer	3.78595	2.35823										ENSG00000248673	ENSG00000248673	1.35008	0.00638323
chr9:76887975-76888245	MPRA-tested enhancer	3.77714	2.52857	EWSR1-FLI1$ZNF263									ENSG00000106772
chr7:101239108-101239378	MPRA-tested enhancer	3.75832	0.739525	ZNF543$SP4$ZNF444$MAZ$ZNF281$SP2$ZNF467$KLF4$ZNF468$EWSR1-FLI1$ZNF263$SP1$ZNF264$SP1$SP1$ZNF263$ZNF580$ZNF132$SP5$ZNF148$PATZ1$PRDM9$EGR1	ENSG00000106400								ENSG00000214253$ENSG00000106404$ENSG00000106397	ENSG00000214253	-0.805986	3.62815e-20
chr12:51836855-51837125	MPRA-tested enhancer	3.75803	2.72536	ZNF543$ZNF530$KLF5$ZNF444$ZNF462$MAZ$ZNF281$SP2$ZNF467$ZNF662$KLF4$ZNF468$ZNF263$SP1$ZNF264$SP1$TFAP2C$ZNF263$ZNF273$ASCL1$ZNF132$SP5$ZNF148$PATZ1$EBF1$PRDM9$EGR1									ENSG00000259887	ENSG00000259887	1.02781	0.00291641
chr19:485855-486125	POSCTRL	3.72096	9.27437	ZNF281$SP2$ZNF467$EWSR1-FLI1$ZNF860$ZNF263$SP1$TFAP2C$ZNF132$ZNF148$PRDM9	ENSG00000282393	ENSG00000282393	3.53161	4.23e-38	ENSG00000105556				ENSG00000099866$ENSG00000181781	ENSG00000099866	-1.33648	9.51709e-06
chr2:234686515-234686785	MPRA-tested enhancer	3.72035	2.51932	ZNF320$ZNF530$KLF5$ZNF444$MAZ$ZNF281$SP2$ZNF467$ZNF468$SP1$SP1$ZNF263$ZNF454$ZNF132$SP5$ZNF148$PATZ1$PRDM9									ENSG00000280744
chr12:120126719-120126989	MPRA-tested enhancer	3.70134	2.50487	ZNF263									ENSG00000111737
chr8:23014395-23014665	MPRA-tested enhancer	3.66749	0.776085	CTCF$CTCF$ZNF444$ZNF281$ZNF467$ZNF263$TFAP2C$ZNF454$ZNF132$PRDM9									ENSG00000134020	ENSG00000134020	1.80081	5.02315e-05
chr6:52077275-52077545	POSCTRL	3.66447	5.64733	ZNF320$ZNF543$ZNF530$SP4$ZNF444$MAZ$ZNF281$SP2$ZNF467$ZNF468$EWSR1-FLI1$ZNF263$SP1$ZNF264$SP1$SP1$ZNF580$ZNF132$SP5$ZNF148$PATZ1$PRDM9									ENSG00000170927
chr3:50303575-50303845	MPRA-tested enhancer	3.6627	1.42199	ZNF320$ZNF530$KLF5$ZNF444$MAZ$ZNF281$SP2$ZNF467$KLF4$ZNF468$ZNF263$SP1$ZNF264$SP1$ZNF132$SP5$ZNF148$PATZ1$EGR1									ENSG00000114378$ENSG00000243477$ENSG00000186792$ENSG00000214706	ENSG00000214706	-2.45551	6.0131e-111
chr10:73506139-73506409	MPRA-tested enhancer	3.65303	1.74629	ZNF701$ZNF273									ENSG00000107758	ENSG00000107758	0.843056	4.95287e-21
chr11:72705995-72706265	MPRA-tested enhancer	3.64638	1.48944	THAP1$ZFP14					ENSG00000256568
chr3:49842976-49843246	MPRA-tested enhancer	3.61762	1.59917	ZNF281$ZNF468$ZNF264$SP1$ZNF132$SP5	ENSG00000185614$ENSG00000187492	ENSG00000187492	2.54518	0.000410081	ENSG00000164068$ENSG00000173531	ENSG00000173531	1.12566	5.79e-23	ENSG00000183763	ENSG00000183763	-1.43077	1.87192e-21
chr12:51993155-51993425	MPRA-tested enhancer	3.57789	1.9751	CTCF$THAP1									ENSG00000161835
chr14:23670559-23670829	MPRA-tested enhancer	3.55382	1.28318	ZNF444$ZNF281$ZNF468$TP53$TP53$TP73$TP53$PATZ1$TP63$ZNF460	ENSG00000157326	ENSG00000157326	-1.55289	1.47e-19
chr17:49869104-49869374	MPRA-tested enhancer	3.5507	1.39993	ZNF320$TFAP2A$ZNF444$MAZ$ZSCAN22$ZNF281$ZNF467$ZNF468$EWSR1-FLI1$ZNF860$ZNF263$SP1$ZNF223$SP1$TFAP2C$ZNF454$ZNF132$ZNF148$PATZ1$PRDM9	ENSG00000248172$ENSG00000064195	ENSG00000064195	-1.73549	3.87e-06	ENSG00000248172$ENSG00000064195	ENSG00000064195	-1.73549	3.87e-06	ENSG00000248954	ENSG00000248954	4.02615	6.12924e-11
chr2:119240573-119240843	MPRA-tested enhancer	3.54944	1.48652	MAZ$ZNF467$EWSR1-FLI1$ZNF263$ZNF780A$ZNF132$ZNF148$PRDM9									ENSG00000115107	ENSG00000115107	-5.47821	1.54059e-39
chr1:22039835-22040105	MPRA-tested enhancer	3.52984	1.66552	ZNF467									ENSG00000070831$ENSG00000218510$ENSG00000228397	ENSG00000218510	-0.874127	1.89009e-19
chr1:43437421-43437691	MPRA-tested enhancer	3.52806	2.09515	ZNF530$ZNF444$ZNF467$ZNF468$ZNF263$ZNF263$ZNF132$SP5									ENSG00000178922	ENSG00000178922	-1.13935	8.50697e-15
chr5:57835261-57835531	MPRA-tested enhancer	3.52339	2.772	ZNF281$ZNF467$ZNF263$ZNF273$TP53$PRDM9					ENSG00000145632	ENSG00000145632	1.08794	7.06e-08
chr7:102451635-102451905	MPRA-tested enhancer	3.51687	1.46585	ZNF543$ZNF530$SP4$MAZ$ZNF467$ZNF468$SP1$SP1$SP1$ZNF273$SP5$ZNF148$PRDM9									ENSG00000161036$ENSG00000160993$ENSG00000160991
chr7:112422955-112423225	MPRA-tested enhancer	3.50465	1.78683	MAFK$ZNF281$ZNF467$BACH1$ZNF580$MAFG::NFE2L1$BACH2$MAF::NFE2$PRDM9									ENSG00000006652
chr3:177284415-177284685	MPRA-tested enhancer	3.4853	1.242	ZNF530$ZNF444$ZSCAN22$ZNF281$SP2$ZNF467$ZNF468$EWSR1-FLI1$ZNF263$SP1$ZNF263$ZNF580$ZNF132$SP5$PRDM9									ENSG00000203645	ENSG00000203645	1.67104	0.00311412
chr22:37546055-37546325	MPRA-tested enhancer	3.47851	1.24204	ZNF543$ZNF530$KLF5$SP4$ZNF444$KLF15$TEAD2$ZSCAN22$ZNF281$SP2$ZNF467$ZNF468$EWSR1-FLI1$SP2$ZNF263$SP1$ZNF264$KLF16$SP1$TEAD1$SP1$TFAP2C$ZNF263$ZNF454$ZNF132$ZNF148$PATZ1$PRDM9$EGR1$ZNF460									ENSG00000128283	ENSG00000128283	-2.48324	3.10019e-15
chr7:44218365-44218635	MPRA-tested enhancer	3.4669	1.23324	ZNF320$ZNF530$ZNF444$MAZ$ZNF281$SP2$ZNF467$ZNF468$SP1$ZNF132$SP5$ZNF148$PATZ1$PRDM9					ENSG00000015676				ENSG00000106636$ENSG00000106633	ENSG00000106636$ENSG00000106633	-0.821741205566079$-0.93663770769277	7.221262607039869e-30$0.0027742980496008
chr8:144448421-144448691	MPRA-tested enhancer	3.40153	2.24174	ASCL1$MYOG$SP2$ZNF467$KLF4$ZNF468$ZNF263$ZNF273$ASCL1$PATZ1$ZNF519					ENSG00000160972$ENSG00000160973	ENSG00000160973	-6.25851	1.77e-48	ENSG00000167702$ENSG00000187954$ENSG00000160949$ENSG00000160948	ENSG00000167702$ENSG00000160949	1.35286525962023$-2.34983428224341	1.7192876599001799e-16$3.27283043019819e-45
chr11:61042295-61042565	MPRA-tested enhancer	3.3927	1.71384	ZNF543$ZNF444$MAZ$ZNF281$SP2$ZNF467$ZNF468$ZNF263$SP1$SP1$ZNF736$ZNF263$ZNF132$ZNF148$PATZ1$ZNF460									ENSG00000256733
chr8:61839275-61839545	MPRA-tested enhancer	3.37782	1.86502	ZNF320$ZNF263$THAP1$PRDM9									ENSG00000253834
chr19:50465975-50466245	MPRA-tested enhancer	3.34906	2.18051	ZNF444$ZNF462$SP2$ZNF467$SP1$ZNF273									ENSG00000161671$ENSG00000142530	ENSG00000142530	-1.33635	2.68945e-08
chr6:10690915-10691185	MPRA-tested enhancer	3.34713	4.16284										ENSG00000111845$ENSG00000137434	ENSG00000111845	-2.25314	6.37591e-63
chr12:132429325-132429595	MPRA-tested enhancer	3.34562	1.93129	ZNF320$ZNF530$ZNF444$ZNF467$ZNF468$ZNF223$ZNF780A$ZNF132$PRDM9	ENSG00000269676$ENSG00000187848$ENSG00000204583	ENSG00000187848$ENSG00000204583	-4.08785794644951$-1.83143994502658	1.67340884694405e-27$0.0040059878839014	ENSG00000187848$ENSG00000204583$ENSG00000277186	ENSG00000187848$ENSG00000204583$ENSG00000277186	-4.08785794644951$-1.83143994502658$3.10118773921357	1.67340884694405e-27$0.0040059878839014$4.1716134132903694e-11	ENSG00000274373	ENSG00000274373	-2.68458	3.10524e-10
chr17:80873515-80873785	POSCTRL	3.33337	1.54574	ZNF320$KLF4$ZNF263$ZNF736$TFAP2C					ENSG00000171246$ENSG00000260369	ENSG00000171246$ENSG00000260369	1.40602915639429$2.34276133736599	6.25970670238809e-06$3.68722678866132e-21
chr8:48542475-48542745	MPRA-tested enhancer	3.3256	1.52666	MAZ$ZNF468									ENSG00000253688
chr2:96501735-96502005	MPRA-tested enhancer	3.31996	1.74743	ZNF530$KLF5$SP4$ZNF444$MAZ$ZNF281$SP2$ZNF467$ZNF468$EWSR1-FLI1$ZNF263$SP1$ZNF264$SP1$SP1$ZNF454$ZNF132$SP5$ZNF148$PATZ1$PRDM9$EGR1	ENSG00000135976$ENSG00000144199	ENSG00000135976	3.52632	4.54e-84	ENSG00000121152	ENSG00000121152	-2.04582	1.36e-22	ENSG00000163121
chr11:64935695-64935965	MPRA-tested enhancer	3.30115	1.90583	ZNF444$ZNF284$ZNF467$ZNF263$ZNF263$ZNF132$PRDM9									ENSG00000149735$ENSG00000068971$ENSG00000110046	ENSG00000149735$ENSG00000068971	-4.97241552785733$1.77884309336031	6.04692069379418e-34$3.41498835248156e-22
chr21:45330135-45330405	MPRA-tested enhancer	3.29954	2.28637	TFAP2A$TFAP2C$ZNF460									ENSG00000237664$ENSG00000229382	ENSG00000229382	1.82132	0.000499682
[truncated: 7,137 more rows]
