# Supplementary material for: Characterization of enhancer activity in early human neurodevelopment using Massively Parallel Reporter Assay (MPRA) and forebrain organoids
Source: Sci Rep. 2024 Feb 16;14:3936. doi: 10.1038/s41598-024-54302-7 (PMC10873509; doi:10.1038/s41598-024-54302-7)
Supplement: Supplementary file 5 — Supplementary Information 5. [file 41598_2024_54302_MOESM5_ESM.xlsx]

## Sheet: Sheet1
Supplementry Table 4	Intersection of MPRA-tested enhancers with scATAC-seq
RG	Radial Glia
oRG	outer Radial Glia
RG.hem	hem Radial Glia
RG.LGE	lateral ganglionic eminence Radial Glia
RG.tRG	truncated Radial Glia
IPC/nN	Intermediate progenitors cells/newborn neurons
CP.mixed	Cortical plate mixed neuronal cells
MCP	Medial cortical plate
IN	Inhibitory neurons
EN.DCP	Excitatory neurons of the dorsal cortical plate
EN.PP	Excitatory neurons of the preplate
p-value	Fisher Exact test p-value testing if MPRA active enhancers are more enriched in enhancers overlapping with scATAC-seq peaks

## Sheet: Sheet2
	RG*		RG.oRG		RG.hem		RG.LGE		RG.tRG		IPC/nN		CP.mixed		MCP		IN		EN.DCP		EN.PP
	Active	Inactive	Active	Inactive	Active	Inactive	Active	Inactive	Active	Inactive	Active	Inactive	Active	Inactive	Active	Inactive	Active	Inactive	Active	Inactive	Active	Inactive
overlap with scATAC	503	814	426	710	0	0	10	16	0	0	324	542	217	341	357	589	149	228	297	527	536	921
not overlap with scATAC	1849	3591	1926	3695	2352	4405	2342	4389	2352	4405	2028	3863	2135	4064	1995	3816	2203	4177	2055	3878	1816	3484
% overlap with scATAC	21.39	18.48	18.11	16.12	0	0	0.4252	0.3632	0	0	13.78	12.3	9.23	7.74	15.18	13.37	6.34	5.18	12.63	11.96	22.79	20.91
	*pvalue: 0.00233		pvalue: 0.02033		pvalue: 1		pvalue: 0.41868		pvalue: 1		pvalue: 0.046		pvalue: 0.01996		pvalue: 0.02301		pvalue: 0.02809		pvalue: 0.22463		pvalue: 0.03951
