# Supplementary material for: Characterization of enhancer activity in early human neurodevelopment using Massively Parallel Reporter Assay (MPRA) and forebrain organoids
Source: Sci Rep. 2024 Feb 16;14:3936. doi: 10.1038/s41598-024-54302-7 (PMC10873509; doi:10.1038/s41598-024-54302-7)
Supplement: Supplementary file 6 — Supplementary Information 6. [file 41598_2024_54302_MOESM6_ESM.xlsx]

## Sheet: Sheet1
Supplementry Table 5	Primers sequences for library amplification, virus titration and sequencing

## Sheet: Primers
Plasmid library construction
5BC-AG-f01	CTCACTCAGCCTGCATTTCTGCCAGGGCCCGCTCTAGACCTGCAGGAGGACCGGATCAACT
5BC-AG-r01	GCTTTCGCTTAGCGATGTGTTCACTTTGCACAGTACCGGATTGCCAAGCTGGAAGTCGAGCTTCCATTATATACCCTCTAGTGTCGGTTCACGCAATG
5BC-AG-f02	CTCACTCAGCCTGCATTTCTG
5BC-AG-r02	TGAACAGCTCCTCGCCCTTGCTCACCATGGTGGCGACCGGTNNNNNNNNNNNNNNNCTTAGCTTTCGCTTAGCGATGTGTTC
n40.dn.F	GCTTCTTGTGTATATCCGGTC
EGFP.up.R	GTCCAGCTCGACCAGGATG
Lentivirus titration
LP34.F	TCCTCCGGAGTTATTCTTGGCA
LP34.R	CCCCCCATCTGATCTGTTTCAC
WPRE.F	TACGCTGCTTTAATGCCTTTG
WPRE.R	GGGCCACAACTCCTCATAAAG
BB.F	TGCCGCATAGTTAAGCCAGTA
BB.R	TCAAGCCTTGCCTTGTTGTAG
Library amplification and sequencing
P7-pLSmp-ass-gfp	CAAGCAGAAGACGGCATACGAGATGCTCCTCGCCCTTGCTCACCATG
P5-pLSmP-ass-i741	AATGATACGGCGACCACCGAGATCTACACtggtctacgtCAGCCTGCATTTCTGCCAGGG
pLSmP-ass-seq-R1	GGCCCGCTCTAGACCTGCAGGAGGACCGGATCAACT
pLSmP-ass-seq-R2	CATTATATACCCTCTAGTGTCGGTTCACGCAATG
pLSmP-ass-seq-ind1	GCAAAGTGAACACATCGCTAAGCGAAAGCTAAG
P5	AATGATACGGCGACCACCGAGATCTACAC
P7	CAAGCAGAAGACGGCATACGAGAT
P7-pLSmp-ass16UMI-gfp	CAAGCAGAAGACGGCATACGAGATNNNNNNNNNNNNNNNNGCTCCTCGCCCTTGCTCACCATG
P5-pLSmP-5bc-i746	AATGATACGGCGACCACCGAGATCTACACtcgtcaacttGCAAAGTGAACACATCGCTAAGCGAAAGC
P5-pLSmP-5bc-i747	AATGATACGGCGACCACCGAGATCTACACcaacttggatGCAAAGTGAACACATCGCTAAGCGAAAGC
P5-pLSmP-5bc-i748	AATGATACGGCGACCACCGAGATCTACACttggagctcaGCAAAGTGAACACATCGCTAAGCGAAAGC
P5-pLSmP-5bc-i749	AATGATACGGCGACCACCGAGATCTACACcttagttcaaGCAAAGTGAACACATCGCTAAGCGAAAGC
P5-pLSmP-5bc-i750	AATGATACGGCGACCACCGAGATCTACACttgaattataGCAAAGTGAACACATCGCTAAGCGAAAGC
P5-pLSmP-5bc-i751	AATGATACGGCGACCACCGAGATCTACACcttcagcttcGCAAAGTGAACACATCGCTAAGCGAAAGC
P5-pLSmP-5bc-i752	AATGATACGGCGACCACCGAGATCTACACgtataccgaaGCAAAGTGAACACATCGCTAAGCGAAAGC
P5-pLSmP-5bc-i753	AATGATACGGCGACCACCGAGATCTACACggatataataGCAAAGTGAACACATCGCTAAGCGAAAGC
P5-pLSmP-5bc-i754	AATGATACGGCGACCACCGAGATCTACACgaatcgacgtGCAAAGTGAACACATCGCTAAGCGAAAGC
P5-pLSmP-5bc-i755	AATGATACGGCGACCACCGAGATCTACACtgaacggtaaGCAAAGTGAACACATCGCTAAGCGAAAGC
P5-pLSmP-5bc-i756	AATGATACGGCGACCACCGAGATCTACACaagtcgcgcgGCAAAGTGAACACATCGCTAAGCGAAAGC
P5-pLSmP-5bc-i757	AATGATACGGCGACCACCGAGATCTACACtccgcctactGCAAAGTGAACACATCGCTAAGCGAAAGC
P5-pLSmP-5bc-i759	AATGATACGGCGACCACCGAGATCTACACcaaccggatcGCAAAGTGAACACATCGCTAAGCGAAAGC
P5-pLSmP-5bc-i760	AATGATACGGCGACCACCGAGATCTACACttagagcaacGCAAAGTGAACACATCGCTAAGCGAAAGC
P5-pLSmP-5bc-i761	AATGATACGGCGACCACCGAGATCTACACcgtcattccaGCAAAGTGAACACATCGCTAAGCGAAAGC
P5-pLSmP-5bc-i762	AATGATACGGCGACCACCGAGATCTACACtaggaaggcaGCAAAGTGAACACATCGCTAAGCGAAAGC
P5-pLSmP-5bc-i763	AATGATACGGCGACCACCGAGATCTACACttggcctataGCAAAGTGAACACATCGCTAAGCGAAAGC
P5-pLSmP-5bc-i764	AATGATACGGCGACCACCGAGATCTACACgcgtctattcGCAAAGTGAACACATCGCTAAGCGAAAGC
Sequencing custom primers
pLSmP-ass-seq-R1	GGCCCGCTCTAGACCTGCAGGAGGACCGGATCAACT
pLSmP-ass-seq-R2	CATTATATACCCTCTAGTGTCGGTTCACGCAATG
pLSmP-ass-seq-ind1	GCAAAGTGAACACATCGCTAAGCGAAAGCTAAG
pLSmP-rand-ind2	TCTAGAGCGGGCCCTGGCAGAAATGCAGGCTG
pLSmP-bc-seq	GCTCCTCGCCCTTGCTCACCATGGTGGCGACCGGT
pLSmP-UMI-seq	ACCGGTCGCCACCATGGTGAGCAAGGGCGAGGAGC
pLSmP-5bc-seq-R2	CTTAGCTTTCGCTTAGCGATGTGTTCACTTTGC
